# Supplementary material for: Identification of Key Gene Networks Controlling Soluble Sugar and Organic Acid Metabolism During Oriental Melon Fruit Development by Integrated Analysis of Metabolic and Transcriptomic Analyses
Source: Front Plant Sci. 2022 May 12;13:830517. doi: 10.3389/fpls.2022.830517 (PMC9135470; doi:10.3389/fpls.2022.830517)
Supplement: Supplementary Table 2 — Total identified metabolites in the different ripening stages among oriental melon cultivars A and B fruits. [file Table_2.XLSX]

## Sheet: Fruits
ID	m/z	Retention time (min)	Ion mode	Metabolites	Compound ID	Super Class	Class	Sub Class	level	kegg	Score	Fragmentation Score	Adducts	Formula	Mass Error (ppm)	QC1	QC2	QC3	QC4	QC5	AF-S1-1	AF-S1-2	AF-S1-3	AF-S1-4	AF-S1-5	AF-S1-6	AF-S2-1	AF-S2-2	AF-S2-3	AF-S2-4	AF-S2-5	AF-S2-6	AF-S3-1	AF-S3-2	AF-S3-3	AF-S3-4	AF-S3-5	AF-S3-6	BF-S1-1	BF-S1-2	BF-S1-3	BF-S1-4	BF-S1-5	BF-S1-6	BF-S2-1	BF-S2-2	BF-S2-3	BF-S2-4	BF-S2-5
10.15_721.3651m/z	721.365	10.1505	neg	Gingerglycolipid A	HMDB0041093	Lipids and lipid-like molecules	Glycerolipids	Glycosylglycerols	*		59.1	96.9	M+FA-H	C33H56O14	-0.103599	31228	32411	37127.8	37162	36568.4	103740	72044.5	42989.5	113561	131351	122458	7740.84	7424.19	10698.2	8666.87	5211.56	7213.72	3833.63	4044.35	4296.53	5654.48	6952.59	6452.32	95746.8	78896.3	41200	109122	40614.2	89378.3	6509.07	13321.7	13719.9	11705.2	8910.09
10.64_477.2852n	478.292	10.6391	pos	LysoPE(18:2(9Z,12Z)/0:0)	HMDB0011507	Lipids and lipid-like molecules	Glycerophospholipids	Glycerophosphoethanolamines	***		58.8	96.2	M+H, M+Na, M+K	C23H44NO7P	-0.808777	248757	220673	213028	239473	225966	11145.9	16337.7	9960.08	9663.17	9653.4	4010.32	95314.3	66956.4	205683	139314	23520.8	40297.7	61995.1	59096.8	55064.7	18519.4	25103.7	121419	6463.75	15695.1	13718.2	7155.36	7316.27	9773.37	38867.6	373050	491169	29471	203069
11.22_478.2939m/z	478.294	11.2249	neg	PE(18:1(9Z)/0:0)	40778	Lipids and lipid-like molecules	Glycerophospholipids	Glycerophosphoethanolamines			58.8	98	M-H	C23H46NO7P	-0.0749252	7188.21	7390.25	7503.14	7389.47	7213.74	3.1085e-07	3.1085e-07	3.1085e-07	3.1085e-07	3.1085e-07	3.1085e-07	8385.28	21418	8093.24	5026.31	2688.95	3287.38	23101.4	31139.6	28475.8	6139.88	8976.35	45292	3.1085e-07	3.1085e-07	3.1085e-07	3.1085e-07	3.1085e-07	3.1085e-07	191.15	369.867	668.666	92.4555	265.333
2.14_283.0912n	284.099	2.13717	pos	Guanosine	87	Nucleosides, nucleotides, and analogues	Purine nucleosides	Unclassified	**	C00387	58.6	96.9	M+H, M+Na, M+K	C10H13N5O5	-1.54285	635748	752480	735735	741325	811579	859345	814372	755740	927625	822383	626523	837305	765544	750607	897201	758437	993329	696346	733415	625224	786346	537930	565476	992378	1.04053e+06	763955	822509	904446	705612	335514	265529	404472	517829	210120
5.12_432.1052n	433.112	5.1226	pos	Vitexin	LMPK12110194	Lipids and lipid-like molecules	Polyketides	Flavonoids	***		58.6	95.5	M+H, M+Na	C21H20O10	-1.12955	50372.9	50428.7	47731.5	50076.9	51523.9	179784	76516.9	83225.9	165782	142409	92389.9	916.366	691.289	821.725	486.945	220.336	972.644	2272.82	1010.02	758.724	3300.95	739.713	481.885	143711	171495	70533.6	93465	51771.3	35955.3	2112.42	1154.75	1214.33	1287.92	571.753
10.68_564.3304m/z	564.33	10.677	neg	LysoPC(18:2(9Z,12Z))	HMDB0010386	Lipids and lipid-like molecules	Glycerophospholipids	Glycerophosphocholines			58.2	93.2	M+FA-H	C26H50NO7P	-0.471274	18975.6	19319.5	21394.5	22102.4	20457.3	38.7155	124.112	3.1085e-07	3.1085e-07	3.1085e-07	3.1085e-07	13786.6	17073.2	18877.6	24938	5613.65	8757.62	16502.4	13606.9	13152.6	7541.23	9470.61	44722.6	3.1085e-07	3.1085e-07	3.1085e-07	3.1085e-07	3.1085e-07	148.232	3460.02	19463	25076.8	2726.75	12740.1
10.16_300.2892m/z	300.289	10.157	pos	Sphingosine	392	Organic nitrogen compounds	Organonitrogen compounds	Amines	**	C00319	58.1	96.5	M+H	C18H37NO2	-1.85185	8020.32	7880.11	8631.23	8862.22	8485.85	13617.5	13161	12669.5	12277.2	15306.4	16841.4	2529.36	1523.06	3533.47	2722.29	2775.88	2963.79	1706.48	1448.61	1316.85	2622.2	1827.29	2104.21	14367.3	11577.4	10301	11394.9	10491.2	10267.1	2725.56	3818.11	4667.51	3525.13	3491.12
2.08_252.1085m/z	252.109	2.08452	pos	5'-Deoxyadenosine	63895	Nucleosides, nucleotides, and analogues	5'-deoxyribonucleosides	Unclassified	*	C05198	58.1	97.6	M+H	C10H13N5O3	-2.42258	45935.2	52231.7	27659.8	28672	28109.4	13595.9	20349.2	47167.4	42050.3	526201	44826.8	22169.8	21420.1	29942.6	31271.5	38513.4	39976.9	17993.1	31360.7	32229.9	36227.9	38132.3	32572.7	23138	23868.9	18387.4	13011.4	19188.7	18894.6	10631.1	6338.39	7862.71	14746.5	10224.7
2.50_297.1069n	298.114	2.5035	pos	Nelarabine	85183	Nucleosides, nucleotides, and analogues	Purine nucleosides	Unclassified			58	97.1	M+H, M+Na	C11H15N5O5	-1.43232	16391.3	14261.2	13916.2	15248.3	14661.9	42969.8	35670.5	28518.1	36663.5	30746.6	24421.1	9594.85	6501.61	11099.1	10617.7	11453.8	14770.8	3969.81	3943.68	3861.04	6141.73	4740.17	5577.75	31599.6	34820.9	24519	24550.4	24212.7	18885	7144.86	3663.08	6511.23	10525.9	2807.7
0.85_711.2197m/z	711.22	0.84575	neg	Mannan	HMDB0029931	Organic oxygen compounds	Organooxygen compounds	Carbohydrates and carbohydrate conjugates	**	C00464	57.9	95.5	M+FA-H	C24H42O21	-0.611973	37808.8	43665.8	47703.8	44405	51145.3	15.9379	81.5497	5.03298	3.1085e-07	160.445	1320.38	191475	132408	163800	179718	187934	179678	32960.5	98414.9	84870.1	34791.5	111795	92847.5	770.421	396.242	523.931	676.847	1532.32	684.829	17229.3	19062.6	23542.6	26895.5	21463.5
8.48_605.3330m/z	605.333	8.48392	neg	Cucurbitacin C	HMDB0034706	Lipids and lipid-like molecules	Steroids and steroid derivatives	Cucurbitacins	*	C08795	57.9	90	M+FA-H	C32H48O8	-0.136804	43481.2	44511.7	52214	51146.7	51163.6	327318	283574	147395	412428	317597	151649	3.1085e-07	3.1085e-07	3.1085e-07	3.1085e-07	3.1085e-07	3.1085e-07	3.1085e-07	3.1085e-07	3.1085e-07	3.1085e-07	3.1085e-07	3.1085e-07	3437.12	46.5324	11474.6	5334.9	8566.75	9283.07	3.1085e-07	3.1085e-07	3.1085e-07	185.985	3.1085e-07
0.73_129.0425n	147.076	0.730483	pos	(R)-(+)-2-Pyrrolidone-5-carboxylic acid	63632	Unclassified	Unclassified	Unclassified			57.8	90.9	M+H, M+NH4	C5H7NO3	-0.565804	5.18367e+06	4.54793e+06	4.97243e+06	4.85261e+06	5.16201e+06	685797	1.23409e+06	1.036e+06	960315	775105	1.38445e+06	5.43131e+06	6.33709e+06	4.95442e+06	7.50001e+06	7.80246e+06	6.07336e+06	6.63078e+06	4.86212e+06	4.98427e+06	6.12944e+06	4.42156e+06	5.13684e+06	970381	922965	974256	1.49791e+06	1.63096e+06	1.97583e+06	5.87515e+06	9.03208e+06	1.01757e+07	1.03623e+07	8.66391e+06
10.22_476.2769m/z	476.277	10.2189	pos	LysoPE(0:0/18:3(9Z,12Z,15Z))	HMDB0011479	Lipids and lipid-like molecules	Glycerophospholipids	Glycerophosphoethanolamines			57.8	91.2	M+H	C23H42NO7P	-0.583172	314871	305343	312020	302192	316782	25193.2	18222.6	9728.42	37330.4	22088.1	14499	267989	352816	283428	359914	84834.1	149666	351181	406309	344228	121932	195428	763519	11846.9	15767.8	15073.2	17321.7	15166.2	14331.9	10248.6	112879	150390	14915.9	63332.1
14.90_981.5794m/z	981.579	14.8956	neg	1,2-Di-(9Z,12Z,15Z-octadecatrienoyl)-3-(Galactosyl-alpha-1-6-Galactosyl-beta-1)-glycerol	HMDB0011127	Lipids and lipid-like molecules	Glycerolipids	Glycosylglycerols			57.8	90.9	M+FA-H	C51H84O15	0.18213	77350.7	75115.9	79251.7	75210.6	74048.1	185176	173643	157991	229661	209303	213849	41898.7	20616.7	42486.9	47192.3	41917.7	49605.5	4221.46	7792.51	5543.77	9113.8	15974.7	11048.1	128706	153346	177371	196196	221218	207536	22616.4	32644.9	50237.9	80716.6	63387.8
11.23_479.3008n	480.308	11.2279	pos	LysoPE(18:1(11Z)/0:0)	HMDB0011505	Lipids and lipid-like molecules	Glycerophospholipids	Glycerophosphoethanolamines	***		57.7	91.8	M+H, M+Na, M+K, M+H-H2O	C23H46NO7P	-0.765496	167622	169532	158428	163486	165806	459.009	295.723	188.889	1073.93	908.41	262.785	225457	433863	203361	119486	64743.4	88870.3	474456	547815	493747	130854	168928	852473	650.556	550.339	512.299	198.121	621.722	278.207	8168.98	18315	25079.2	6329.21	12175.5
4.86_431.1921m/z	431.192	4.85643	neg	Corchoionol C 9-glucoside	HMDB0029772	Lipids and lipid-like molecules	Fatty Acyls	Fatty acyl glycosides	*		57.7	89.8	M+FA-H	C19H30O8	-0.429835	20292.9	19401.8	23025.5	21567.2	20506.8	33794.9	30606.2	35185.1	36253.2	26246.7	24142.4	12317	21538.8	11568	13498	21494.2	19026.2	17586.9	21798.3	25177.1	17658.2	21516.4	25457.2	41168.5	30830.5	31611.9	28230.2	24908.7	17314	5984.58	9564.29	8505.15	8452.46	11277.4
0.76_175.0954n	176.103	0.764533	pos	Citrulline	16	Organic acids and derivatives	Carboxylic acids and derivatives	Amino acids, peptides, and analogues	**	C00327	57.6	97	M+H, M+K, M+Na, M+H-H2O	C6H13N3O3	-1.56892	6.61012e+06	6.50464e+06	6.93643e+06	6.95941e+06	7.16277e+06	2.46069e+06	1.58328e+06	2.21835e+06	1.63185e+06	1.36082e+06	3.08396e+06	7.21187e+06	1.16143e+07	6.33776e+06	9.98712e+06	1.52562e+07	8.70927e+06	8.61827e+06	1.00472e+07	8.70348e+06	8.22311e+06	1.02699e+07	8.22207e+06	1.42016e+06	3.29694e+06	1.94815e+06	1.82741e+06	2.59672e+06	3.98781e+06	7.03953e+06	8.11001e+06	8.00048e+06	9.1591e+06	8.81688e+06
10.26_562.3148m/z	562.315	10.2558	neg	LysoPC(18:3(6Z,9Z,12Z))	HMDB0010387	Lipids and lipid-like molecules	Glycerophospholipids	Glycerophosphocholines	**	C04230	57.6	90.1	M+FA-H	C26H48NO7P	-0.549774	15267.9	16316.9	17900.6	16840.1	16404.8	244.524	74.896	3.1085e-07	3.1085e-07	3.1085e-07	3.1085e-07	7244.7	11725	9653.52	16599.1	3488.38	6050.5	12809	13409.6	11652.7	5984.21	10519.6	37856.4	3.1085e-07	47.7669	3.1085e-07	3.1085e-07	3.1085e-07	3.1085e-07	3.1085e-07	3832.19	5115.27	550.581	2630.5
2.18_346.0557m/z	346.056	2.17865	neg	Adenosine monophosphate	HMDB0000045	Nucleosides, nucleotides, and analogues	Purine nucleotides	Purine ribonucleotides	***	C00020	57.6	94	M-H	C10H14N5O7P	-0.39813	4675.21	4693.74	5001.02	5069.32	4909.65	5347.67	3138.3	1059.33	3554.07	1440.7	3293.11	6040.03	12390.4	5614.27	6594.09	3392.75	5398.07	14024.2	19951.1	16074.3	10113.8	10000.7	9469.42	4587.96	6702.25	3159.34	6685.33	7199.28	4193.82	932.857	864.144	1690.39	2166.23	674.902
3.90_260.1369n	261.144	3.89905	pos	gamma-Glutamylleucine	HMDB0011171	Organic acids and derivatives	Carboxylic acids and derivatives	Amino acids, peptides, and analogues	***		57.6	92.1	M+H, M+Na, M+H-H2O	C11H20N2O5	-1.26632	56026.1	59135.7	57820.5	60564.2	60445.8	92352.8	96460.4	113906	64765.3	56211.2	24201.8	21225.7	2890.86	61228.1	66157.8	29808.7	38126.4	3674.86	2975.61	3192.59	4329.14	2825.76	3339.42	131322	126135	150794	54929.7	43925.1	52703.1	63738.7	42271.9	56792.8	66499	38245.7
1.17_245.0764m/z	245.076	1.16845	pos	Uridine	HMDB0000296	Nucleosides, nucleotides, and analogues	Pyrimidine nucleosides	Unclassified	***	C00299	57.5	92.1	M+H	C9H12N2O6	-1.55963	59139.2	90334.1	92800.3	97840.6	102167	110440	114596	90858.7	71514.4	71882.9	62594.6	87196.6	88006.8	90957.6	102416	84495.3	105711	84547	97812.1	92846.1	69138.7	41776.8	67541.5	99665.8	137636	121387	110973	91068.3	83011.4	63014.7	47554.4	61980.6	82245.3	44495.3
10.68_519.3321n	520.339	10.6813	pos	2-linoleoyl-sn-glycero-3-phosphocholine	HMDB0062711	Lipids and lipid-like molecules	Glycerophospholipids	Glycerophosphocholines			57.5	90.4	M+H, M+Na	C26H50NO7P	-0.740065	551943	529799	529404	534363	541985	7490.98	13545.3	3068.9	2628.83	1233.49	5714.23	465900	434187	557803	728825	173926	274817	420718	338167	320650	195640	232717	1.00616e+06	3266.25	4676.25	6610.69	4924.49	4572.88	11574.5	90473	460937	579747	90541.6	337446
10.53_538.3149m/z	538.315	10.5296	neg	LysoPC(16:1(9Z)/0:0)	HMDB0010383	Lipids and lipid-like molecules	Glycerophospholipids	Glycerophosphocholines	**	C04230	57.4	89	M+FA-H	C24H48NO7P	-0.198466	9421.68	8938.39	10644.2	10265.6	10321.6	3.1085e-07	3.1085e-07	3.1085e-07	3.1085e-07	3.1085e-07	3.1085e-07	2940.71	16322.3	2331.24	2514.18	2227.64	2143.69	44426.3	27401.8	31180.9	18688.5	21900.1	73091.2	3.1085e-07	3.1085e-07	3.1085e-07	3.1085e-07	3.1085e-07	3.1085e-07	3.1085e-07	3.1085e-07	3.1085e-07	3.1085e-07	3.1085e-07
11.98_523.3635n	524.371	11.9824	pos	LysoPC(18:0)	HMDB0010384	Lipids and lipid-like molecules	Glycerophospholipids	Glycerophosphocholines	***	C04230	57.4	91.5	M+H, M+Na	C26H54NO7P	-0.609165	50539	48241.9	44265.5	47598.3	47321.2	17200.1	16353.4	5331.97	6763.66	3441.47	4180.65	99514.6	72811.5	108338	107861	39993.8	58698.6	36580.4	46366	39483.1	15819.3	19210.1	84817.3	3752.35	12019.3	10990.6	8048.76	5557.86	19846.5	27121.3	20584.7	18951	32344.2	21949.4
10.38_538.3149m/z	538.315	10.3822	neg	PC(16:1(9E)/0:0)	LMGP01050021	Lipids and lipid-like molecules	Glycerophospholipids	Glycerophosphocholines			57.3	89.3	M+FA-H	C24H48NO7P	-0.20313	5598.41	5685.72	6084.87	5354.05	5369.47	3.1085e-07	3.1085e-07	3.1085e-07	3.1085e-07	3.1085e-07	3.1085e-07	418.749	2130.38	643.191	465.874	235.193	140.629	6304.07	3810.44	4322.73	2694.75	2533.41	10144.4	3.1085e-07	3.1085e-07	3.1085e-07	3.1085e-07	3.1085e-07	3.1085e-07	3.1085e-07	3.1085e-07	3.1085e-07	3.1085e-07	3.1085e-07
11.27_521.3478n	522.355	11.2702	pos	LysoPC(18:1(11Z))	HMDB0010385	Lipids and lipid-like molecules	Glycerophospholipids	Glycerophosphocholines	**	C04230	57.3	89.8	M+H, M+Na, M+K	C26H52NO7P	-0.607789	249407	234281	222184	224351	234970	1499.21	1128.89	192.438	509.275	416.689	520.577	245992	484646	196512	164913	115901	124976	526617	514566	450318	208615	232864	1.07465e+06	989.548	2153.23	656.617	567.892	733.249	1088.95	14292.4	32767	50390.4	13088.3	25188.2
4.94_593.1509m/z	593.151	4.94078	neg	Mirificin	LMPK12050008	Lipids and lipid-like molecules	Polyketides	Flavonoids			57.3	88.1	M+FA-H	C26H28O13	-0.605671	8151.76	9162.8	9681.58	10557.4	10571.5	5952.6	4521.73	22799.4	5303.02	4290.3	5572.88	282.094	3.1085e-07	66.4257	3.1085e-07	3.1085e-07	3.1085e-07	183.037	3.1085e-07	3.1085e-07	3.1085e-07	3.1085e-07	3.1085e-07	86258.4	49302.5	61323.7	52443.5	44248.3	21100.6	1249.79	3.1085e-07	171.469	345.307	3.1085e-07
0.66_155.0691n	156.077	0.66235	pos	L-Histidine	21	Organic acids and derivatives	Carboxylic acids and derivatives	Amino acids, peptides, and analogues	**	C00135	57.2	95.3	M+Na, M+K, M+H	C6H9N3O2	-2.60718	122703	120812	126181	123492	127375	53932.9	60016.8	51982.8	76465.4	70612	80085.1	162836	221150	159417	163401	270642	244958	287858	192877	176959	279087	172595	141078	40210.4	43935.5	56128.8	64682.5	71919.2	92179.2	58445.6	87465.1	84267	118174	79431.4
10.21_474.2624m/z	474.262	10.2137	neg	LysoPE(18:3(6Z,9Z,12Z)/0:0)	HMDB0011508	Lipids and lipid-like molecules	Glycerophospholipids	Glycerophosphoethanolamines			57.1	88.9	M-H	C23H42NO7P	-0.372835	18862.1	19879.3	20340.1	20474.8	19212.3	975.121	656.849	3.1085e-07	3.1085e-07	3.1085e-07	3.1085e-07	13623.1	24801.1	16818.7	22418.3	4348.04	8519.68	24644	31855	25401.8	7774.08	13384.2	56957.7	3.1085e-07	169.509	479.253	97.3052	47.8234	53.6314	375.532	7283.78	10934.6	589.278	3874.72
0.71_133.0606m/z	133.061	0.713467	pos	L-Asparagine	14	Organic acids and derivatives	Carboxylic acids and derivatives	Amino acids, peptides, and analogues	**	C00152	57	89.6	M+H	C4H8N2O3	-0.983134	116981	113639	119335	119320	125295	171571	226554	180009	248774	239533	336983	52207.6	52659.8	45392.4	51627.4	93668.7	59836.9	39062.7	33041.4	42179.8	38699.3	34998	49663.8	126540	190607	161876	178750	173051	195693	37985.7	72757.7	58622.8	41388.8	85988.7
13.31_308.2944m/z	308.294	13.3115	pos	(-)-Dilophol	LMPR0104450002	Lipids and lipid-like molecules	Prenol lipids	Isoprenoids			57	91.4	M+NH4	C20H34O	-1.45385	20584.9	18575.4	19656.5	19550.7	19262	10030.1	11282.8	10301.3	7408.82	10888	11584.9	11589.1	11560.1	15251.9	9644.45	14064.6	17641.6	17510.2	12013.4	17055.9	14432.2	25221	20456.8	13532.7	16393.8	16394.1	16680.9	16399.2	19181.5	20593.7	23986.4	22457.6	41710.5	36607.6
9.54_293.2105m/z	293.21	9.53565	pos	12-OPDA	63360	Unclassified	Unclassified	Unclassified			57	92.5	M+H	C18H28O3	-2.15283	21805.8	22253.9	22020.4	21760.3	21425.1	45942.2	28978	31210.6	49275.8	48120.4	35896.4	5981	3728.08	5479.05	5431.31	5117.55	5936.59	2937.22	2799.53	2164.54	1517.18	2217.06	2214.17	47820.1	54158.7	45448.8	52657.5	63466.2	46971.6	10502.7	5713.86	6156.42	12639.4	4825.01
11.08_495.3321n	496.339	11.0807	pos	LysoPC(0:0/16:0)	HMDB0240262	Lipids and lipid-like molecules	Glycerophospholipids	Glycerophosphocholines	***		56.9	87	M+H, M+K, M+Na, M+H-H2O	C24H50NO7P	-0.881114	1.13588e+06	1.07682e+06	1.05029e+06	1.05939e+06	1.08795e+06	104120	102603	29823.4	57257.6	27024	47628.1	1.78905e+06	1.93987e+06	1.5512e+06	1.71812e+06	845858	963537	1.9091e+06	1.86743e+06	1.47053e+06	1.10421e+06	872663	3.21326e+06	37616.2	77589.8	72372.4	74042.8	73862	239694	360086	310918	382113	450592	329709
11.23_365.2681m/z	365.268	11.2279	pos	1a,1b-dihomo-PGF2alpha	LMFA03010157	Lipids and lipid-like molecules	Fatty Acyls	Eicosanoids			56.9	91.1	M+H-H2O	C22H38O5	-1.30249	35724.9	39450.9	39012.9	39337.6	37259.8	73273.6	57553.7	62754.5	44211	54191.5	40382.4	8834.64	4092.8	5807.12	11223.3	8219.09	8476.42	1704.67	1737.13	1426.32	3080.65	2616.57	2454.94	94370.8	122464	84249.6	82372.6	95315.1	76085.8	22267.3	26956.3	36394.7	28626.7	25905.4
11.90_481.3164n	482.324	11.8984	pos	LysoPE(18:0/0:0)	HMDB0011130	Lipids and lipid-like molecules	Glycerophospholipids	Glycerophosphoethanolamines	***		56.9	90.6	M+H, M+Na	C23H48NO7P	-0.965281	20951.8	19831.9	19140.5	20622.2	19946.9	3601.48	2183.8	1082.04	405.622	258.364	511.599	40818.1	30457	48291.9	32428	12288.7	16145.8	20725.4	28101.8	29195.1	8891.71	7715.75	46334.1	207.227	2066.98	2119.68	603.083	349.592	1528.7	13526.9	11330.9	11237.9	12231.9	10792.7
5.64_273.1344m/z	273.134	5.63632	neg	(-)-11-hydroxy-9,10-dihydrojasmonic acid	LMFA02020012	Lipids and lipid-like molecules	Fatty Acyls	Octadecanoids			56.9	85.9	M+FA-H	C12H20O4	0.191689	4744.54	4826.82	4928.06	4879.77	4849.35	8528.36	4163.41	6356.41	32547	12197.8	5837.58	15.8357	3.1085e-07	3.1085e-07	3.1085e-07	24.4215	3.1085e-07	3.1085e-07	3.1085e-07	3.1085e-07	3.1085e-07	3.1085e-07	3.1085e-07	15225.9	28549	9564.78	18151.9	28755.5	7987.99	62.5471	16.9858	55.1162	127.732	53.8418
0.71_134.0446m/z	134.045	0.713467	pos	L-Aspartic Acid	15	Organic acids and derivatives	Carboxylic acids and derivatives	Amino acids, peptides, and analogues	**	C00049	56.8	86.5	M+H	C4H7NO4	-1.09321	113333	100969	106001	107138	108413	9509.93	11812.2	33481.3	21125.2	28150.1	22492.2	264102	146074	291227	246869	189589	267719	115568	152025	103238	48797	20952.3	22430.6	18711.4	22027.6	17081.1	37951.5	46195.2	65885.5	87531	137555	150296	115567	132246
8.71_502.3288n	485.326	8.70808	pos	22-Deoxoisocucurbitacin D	HMDB0034704	Lipids and lipid-like molecules	Steroids and steroid derivatives	Cucurbitacins	*		56.8	87.2	M+H-H2O, M+H	C30H46O6	-1.18339	151071	157664	156958	162473	169898	1.18339e+06	618820	177306	1.31217e+06	535433	368965	3.1085e-07	3.1085e-07	3.1085e-07	3.1085e-07	3.1085e-07	3.1085e-07	3.1085e-07	3.1085e-07	3.1085e-07	3.1085e-07	3.1085e-07	0.405885	24925	508.451	49505.6	54293	100699	81164	3.1085e-07	3.1085e-07	3.1085e-07	3.1085e-07	3.1085e-07
0.73_277.1388m/z	277.139	0.730483	pos	Saccharopine	383	Organic acids and derivatives	Carboxylic acids and derivatives	Amino acids, peptides, and analogues	**	C00449	56.7	91	M+H	C11H20N2O6	-2.17577	51717.9	45780.9	52532	50195.5	51782.5	5620.73	11556.4	10738.2	14686	9881.57	14252.2	4852.29	13725.4	2119.27	958.028	2362.38	4047.49	84719.9	23898	162789	227991	455796	434644	5389.68	4745.29	7559.61	14286.2	4746.16	19678.5	3394.17	2288.43	951.693	1312.66	847.759
0.75_148.0601m/z	148.06	0.747517	pos	L-Glutamate	19	Organic acids and derivatives	Carboxylic acids and derivatives	Amino acids, peptides, and analogues	**	C00025	56.7	92.7	M+H	C5H9NO4	-2.15053	636106	538043	568816	570445	572965	86845.3	79537.4	107326	81804.9	55848.5	89705.1	46808.6	458398	29554.7	17936.7	39359.7	46542.5	1.6645e+06	811461	1.59401e+06	1.22711e+06	1.9953e+06	1.85434e+06	76166.9	119985	66809.1	66569.1	66952.5	56902.8	72722.2	42379.3	43598.3	40535.3	57594.3
10.26_517.3167n	518.324	10.2596	pos	PC(18:3(9Z,12Z,15Z)/0:0)	LMGP01050038	Lipids and lipid-like molecules	Glycerophospholipids	Glycerophosphocholines			56.7	85.2	M+H, M+Na	C26H48NO7P	-0.216816	388053	357997	364205	365201	376941	10777.9	7618.14	2824.59	3007.28	1129.66	2672.83	218640	260433	237374	408525	100511	170558	276827	263032	234655	127646	212739	754042	2123.82	4267.04	4257.84	3254.93	2218.78	5618.55	9728.6	89704.1	119350	19411	73710.1
12.19_435.2501m/z	435.25	12.1921	pos	PA(0:0/18:2(9Z,12Z))	LMGP10050044	Lipids and lipid-like molecules	Glycerophospholipids	Glycerophosphates	**	C00416	56.7	88.7	M+H	C21H39O7P	-1.16809	95836.9	76462.7	84794.5	73004.3	61788.1	178865	143140	101560	181515	153166	267036	222573	100975	70250.8	126358	76558.4	125606	45891.4	66602.2	38332.5	40991.7	32150.7	21104.6	87616.1	126375	153506	212693	309985	256339	27384.6	19642.5	9903.23	84333.5	85110.9
4.52_294.1315n	293.124	4.51957	neg	Ethyl (S)-3-hydroxybutyrate glucoside	HMDB0031693	Lipids and lipid-like molecules	Fatty Acyls	Fatty acyl glycosides	*		56.7	85.3	M-H, 2M-H	C12H22O8	0.0402894	23683.2	23084.7	25124.3	24234.5	23079.3	40514.3	42239.7	42919.4	46503.9	32935.7	33445.9	21210.5	24991.9	18857.3	26797.5	24576.9	26196.4	44891.6	27137.8	34121.2	40783.5	22959.3	39706.6	28710.3	39108.3	36811.9	29367.8	24375.3	21334.6	7449.28	10555.2	12655.2	11005.9	9510.68
5.13_431.0981m/z	431.098	5.13047	neg	2-(3,4-dihydroxyphenyl)-7-{[3,4,5-trihydroxy-6-(hydroxymethyl)oxan-2-yl]oxy}-4H-chromen-4-one	HMDB0141940	Phenylpropanoids and polyketides	Flavonoids	Flavonoid glycosides	*		56.7	88.6	M-H	C21H20O10	-0.551072	8253.83	8351.36	9222.56	9023.8	9195.56	44192.1	16832.6	17911	34565.6	30414.9	15389.8	3.1085e-07	3.1085e-07	3.1085e-07	3.1085e-07	3.1085e-07	3.1085e-07	3.1085e-07	3.1085e-07	3.1085e-07	3.1085e-07	3.1085e-07	3.1085e-07	39643.6	50569.3	18531.5	24000.3	11299.7	7785.25	185.642	35.4138	3.1085e-07	35.6814	3.1085e-07
8.91_318.2998m/z	318.3	8.91097	pos	17-hydroxy stearic acid	LMFA02000135	Lipids and lipid-like molecules	Fatty Acyls	Octadecanoids			56.7	88.1	M+NH4	C18H36O3	-1.41316	169447	149639	147179	147309	152618	109608	106844	129557	106900	100981	146437	186704	141717	145267	156171	182919	182231	137274	110875	142767	158481	136997	178122	84289.8	88125.4	109230	131187	102598	137083	188436	144766	128816	170191	171768
10.77_477.2851n	478.292	10.7652	pos	PE(0:0/18:2(9Z,12Z))	LMGP02050041	Lipids and lipid-like molecules	Glycerophospholipids	Glycerophosphoethanolamines			56.6	86.6	M+H, M+Na	C23H44NO7P	-1.01861	276020	279607	274933	278197	285060	17464	16023.8	9429.69	5946.88	6443.24	6214.6	474841	501914	504824	534087	114605	202536	489716	477260	439972	153638	205715	905819	14614.2	21389.1	15613.3	9839.86	14313.7	13726.9	47036	154039	201417	43109.7	94898.7
11.08_540.3308m/z	540.331	11.0774	neg	LysoPC(16:0)	HMDB0010382	Lipids and lipid-like molecules	Glycerophospholipids	Glycerophosphocholines	**	C04230	56.6	84.6	M+FA-H	C24H50NO7P	0.138992	35925.4	33241.5	36807.5	35525.4	37010.7	3981.51	3574.81	794.254	1847.35	580.853	1307.34	51247.1	70178.2	48266.1	56635.7	26628.8	30449.6	67475.8	69971.3	59129.1	43682.8	33612.7	108746	1341.98	3226.77	2774.27	2793.69	2633.52	10568.7	12094.3	11026	12553.7	14392	11259.5
4.08_298.0966m/z	298.097	4.0785	pos	5′-Deoxy-5′-<WBR>(methylthio)adenosine	3425	Unclassified	Unclassified	Unclassified	*		56.5	89	M+H	C11H15N5O3S	-0.956046	44670.1	39670.6	43448.8	43162.5	43153.4	13645	14564.6	10453.1	7445.53	5782.54	10970.6	24468.1	63606.4	21484.9	20734.8	20597.2	25198.1	155229	105626	131623	86508.2	80900.1	122412	13669	14596.5	11405	14976.1	17173.8	21230.6	15342.3	10101.5	15548.5	20538.6	8879.96
0.85_348.0698m/z	348.07	0.849667	pos	Adenosine 3'-monophosphate	63401	Nucleosides, nucleotides, and analogues	Ribonucleoside 3'-phosphates	Unclassified	**	C01367	56.4	87.2	M+H	C10H14N5O7P	-1.58886	286486	280205	278047	293156	317719	6455.77	6602.2	5692.58	4683.31	4177.79	5819.37	138209	552087	96979.8	202120	27312.2	59237.6	1.02865e+06	889047	940847	722471	962904	829077	5558.81	7230.97	8184.6	9612.35	16114.6	8715.25	11768.9	9540.7	37378.7	75702.9	7421.26
10.64_440.2767m/z	440.277	10.6391	pos	LysoPE(15:0/0:0)	62289	Lipids and lipid-like molecules	Glycerophospholipids	Glycerophosphoethanolamines			56.4	87.8	M+H	C20H42NO7P	-1.06168	7551.74	7909.75	8198.37	7780.68	8513.84	250.317	123.83	3.1085e-07	66.5432	3.1085e-07	3.1085e-07	12027	10323	14864.1	12267.8	3581.46	4025.02	7187.95	11229.1	9526.77	3328.79	2798.01	16163.6	0.236464	174.359	0.165608	3.1085e-07	0.113519	267.247	956.003	1669.1	1597.27	878.106	1190.35
11.31_432.2270n	433.234	11.3124	pos	PA(18:3(9Z,12Z,15Z)/0:0)	LMGP10050035	Lipids and lipid-like molecules	Glycerophospholipids	Glycerophosphates			56.4	87.9	M+H, M+Na, M+NH4	C21H37O7P	-1.5148	173562	149283	159591	143385	132359	447765	261027	195822	439421	320515	361052	207898	132955	77532.3	127229	74342.2	112349	78617.8	126976	72343	59938.4	57612.9	40430.6	205897	306338	389363	393642	598852	405178	28082.4	21959.5	19439.7	73185.4	74103.1
4.58_325.0936m/z	325.094	4.58245	neg	1-O-p-Coumaroyl-beta-D-glucose	HMDB0036936	Phenylpropanoids and polyketides	Cinnamic acids and derivatives	Hydroxycinnamic acids and derivatives	*		56.4	90	M-H	C15H18O8	2.09004	1549.7	1564.71	1735.54	1783.08	1706.18	5136.04	3563.99	2733.42	5071.95	6171.76	6145.32	134.201	228.37	103.968	239.898	247.247	32.3292	640.868	411.57	444.181	585.098	312.815	322.324	4130.63	3930.92	2193.19	1625.72	2119.98	1072.81	22.4399	93.9925	52.5593	20.0023	3.1085e-07
1.12_332.1335m/z	332.133	1.11592	pos	5'-O-beta-D-Glucosylpyridoxine	66097	Unclassified	Unclassified	Unclassified	***		56.3	87.8	M+H	C14H21NO8	-1.63707	39935.3	68850.7	68245	62353.6	80428.5	135785	122547	96455.6	105997	100295	96632	29708.5	28845	25227.6	31215.1	38419.1	43520.8	20871.9	26073.5	23264.7	23483.5	18799.8	23743.3	66625.2	86238.9	94559.5	104748	101883	70633.9	14098.3	24763.5	22237.2	19613	32319.2
11.35_295.2262m/z	295.226	11.3545	pos	9-hydroxy-10E-octadecen-12-ynoic acid	74669	Unclassified	Unclassified	Unclassified			56.3	88	M+H	C18H30O3	-1.80122	32123.6	33690.2	31664.5	31664.1	32542	33240.8	34511.6	45315.5	39539.7	55760.1	42763.7	13653.9	8442.36	12999.9	11183.9	11503.4	11341	6808.17	7452.97	7530.9	7177.07	7840.7	8747.63	59852.8	67975.3	59306.6	56112.3	80160.5	66533.5	49246.1	29327.4	35291.6	27151.2	23385
8.61_309.2071m/z	309.207	8.61052	neg	16-F1-PhytoP	LMFA02030001	Lipids and lipid-like molecules	Fatty Acyls	Octadecanoids			56.3	86.8	M-H2O-H	C18H32O5	-0.0722252	3088.44	3105.74	3308.73	3169.84	3084.34	9721.13	5954.19	7661.31	6496.16	7206.89	3487.34	3.1085e-07	3.1085e-07	3.1085e-07	3.1085e-07	3.1085e-07	3.1085e-07	3.1085e-07	3.1085e-07	3.1085e-07	3.1085e-07	3.1085e-07	3.1085e-07	15608.4	24319.5	15246.6	15034.7	5981.21	5146.71	2436.89	41.091	91.8462	896.614	26.5718
9.77_500.3132n	501.321	9.76608	pos	Ganoderic acid beta	HMDB0033234	Lipids and lipid-like molecules	Prenol lipids	Triterpenoids	*		56.3	85.1	M+H-H2O, M+H	C30H44O6	-1.19026	145923	155192	151291	163165	160821	751388	1.00051e+06	130118	1.05159e+06	602808	903571	34.1969	143.528	3.1085e-07	73.797	67.5984	13.9279	26.3035	28.2872	32.867	57.4119	17.505	3.1085e-07	21033.1	9175.72	7451.19	11174.6	27476.2	32311.7	29.4167	35.119	46.9122	121.876	100.091
10.49_451.2694n	452.277	10.4918	pos	LysoPE(0:0/16:1(9Z))	HMDB0011474	Lipids and lipid-like molecules	Glycerophospholipids	Glycerophosphoethanolamines			56.2	84	M+H, M+Na, M+K, M+H-H2O	C21H42NO7P	-1.10014	214738	209268	203450	205810	207624	395.547	425.362	315.342	144.201	399.346	279.23	96429.5	420779	83327.2	62917.6	39287.2	41499.6	927758	719847	741080	295262	347226	1.31072e+06	387.893	196.153	596.025	532.536	256.429	407.963	237.242	2249.43	2126.77	302.906	1109.91
11.04_453.2856n	452.278	11.0351	neg	PE(16:0/0:0)	LMGP02050002	Lipids and lipid-like molecules	Glycerophospholipids	Glycerophosphoethanolamines			56.2	83	M-H, 2M-H	C21H44NO7P	0.187115	72052.9	71562.2	73861.8	76052.5	72252	6091.17	4466.18	1247.45	862.926	242.711	329.185	113759	147480	132273	98101.4	38615.6	48808.8	149202	188384	170072	63499.9	58008	255355	1259.46	4732.06	4425.43	2225.03	1557.48	7532.41	29772.7	30846.8	36065.9	27820.5	23574.9
11.90_349.2732m/z	349.273	11.8984	pos	12,15-Epoxy-13,14-dimethyleicosa-12,14,16-trienoic acid	HMDB0112073	Lipids and lipid-like molecules	Fatty Acyls	Fatty acids and conjugates			56.2	86.8	M+H	C22H36O3	-1.45546	72254.3	76318.4	83235.6	81520.4	77365.2	141568	120671	106629	180545	185052	168447	33146.4	19487.7	29366.3	30973	31538.4	36982.2	8463.98	8338.71	5811.15	10922	13895.4	7635.51	138610	167436	125675	157190	188843	130920	7239.16	7874.09	6154.48	12233.4	9282.96
12.65_444.3599n	427.357	12.6475	pos	Schleicherastatin 5	HMDB0035804	Lipids and lipid-like molecules	Steroids and steroid derivatives	Stigmastanes and derivatives	*		56.2	90	M+H-H2O, M+H	C29H48O3	-1.04624	9607.35	9580.89	10892.5	10223.4	10201.5	16445.2	11243.8	10931.4	11433.3	13877.9	10890.2	1862.07	794.916	1399.12	2500.69	1674.02	1706.55	731.327	158.852	347.805	271.767	436.752	160.816	17214.1	18910.1	16940.3	20232.8	28555.6	25755	2521.89	7155.4	10298.4	15973.1	17001.9
3.63_260.1601m/z	260.16	3.62635	pos	Hydroxyprolyl-Lysine	85775	Organic acids and derivatives	Carboxylic acids and derivatives	Amino acids, peptides, and analogues			56.2	86.6	M+H	C11H21N3O4	-1.42469	34068.9	38173.2	37913.3	38924.1	40154.4	72297	66748.4	58289.3	58826.3	49141.5	34427.1	29618.8	6260	33509.1	34461	31693.2	34095.7	1035.82	1041.49	395.046	1089.69	937.8	865.693	79677.5	84008.1	72395.3	45302.7	44369.7	35166.9	28310.8	18574.5	25738.1	29222.1	18504.5
9.62_558.3182n	576.352	9.62005	pos	Cucurbitacin B	41667	Lipids and lipid-like molecules	Steroids and steroid derivatives	Cucurbitacins	*	C08794	56.1	83.5	M+NH4, M+Na, M+K, M+H	C32H46O8	-1.88017	511517	442581	432769	449429	431290	1.80177e+06	4.47806e+06	1.7579e+06	2.4739e+06	3.40948e+06	4.22167e+06	3.1085e-07	3.1085e-07	3.1085e-07	3.1085e-07	78.142	3.1085e-07	3.1085e-07	3.1085e-07	3.1085e-07	3.1085e-07	3.1085e-07	3.1085e-07	24610.5	18532.1	17618	10495.9	19690.4	29130.1	1591.18	335.516	474.231	23936.4	141.235
11.04_453.2850n	454.292	11.0388	pos	1-(2-methoxy-13-methyl-6Z-tetradecenyl)-sn-glycero-3-phosphoethanolamine	LMGP02060010	Lipids and lipid-like molecules	Glycerophospholipids	Glycerophosphoethanolamines			56	82.9	M+H, M+Na, M+K, M+H-H2O	C21H44NO7P	-1.25886	1.38905e+06	1.33393e+06	1.31206e+06	1.32177e+06	1.35237e+06	90993.1	74984.6	25665.2	17171.9	6449.6	11695.6	2.35656e+06	2.34095e+06	2.37721e+06	1.83991e+06	748178	930565	2.29283e+06	2.65887e+06	2.37815e+06	970522	910125	3.57401e+06	21101.1	62625.4	61825.5	31464.6	26831.5	104945	550686	552961	628538	520255	439718
14.42_427.3567m/z	427.357	14.4195	pos	(6beta,22E)-6-Hydroxystigmasta-4,22-dien-3-one	93999	Lipids and lipid-like molecules	Steroids and steroid derivatives	Stigmastanes and derivatives	*		56	87	M+H	C29H46O2	-0.811585	24008	25314.4	26206.9	26455.3	26928.4	31901.9	31041	26279.5	18664.3	41069.5	41047.7	4811.55	3238.58	4127.28	3394.41	3229.38	3300.56	2024.72	1236.31	1106.18	1626.53	1035.44	519.178	58256	52518.5	44874.7	57532.9	110843	67116.6	18931.4	20926.7	29667.7	36845.1	23280.1
12.51_272.2353n	271.228	12.5094	neg	16-Hydroxy hexadecanoic acid	HMDB0006294	Lipids and lipid-like molecules	Fatty Acyls	Fatty acids and conjugates	**	C18218	55.9	83.3	M-H, M+FA-H	C16H32O3	0.497974	15083.6	14068.7	12870.4	12460.9	12242.7	42198.6	27924.6	16409	40978.3	38158.5	10368.9	3225.37	2019.37	5937.91	6632.32	4117.9	4677.06	908.525	1415.28	738.871	1107.47	898.111	617.884	32018.5	33525.9	19568.5	15466.2	17826.2	12182.7	5987.27	10254.6	15004.7	5549.27	11585.8
4.75_333.1319n	334.139	4.75307	pos	Glutamyltryptophan	HMDB0028830	Organic acids and derivatives	Carboxylic acids and derivatives	Amino acids, peptides, and analogues	***		55.9	84.8	M+H, M+Na	C16H19N3O5	-1.733	47438.2	49115.4	47654.1	49397.5	50349.5	44500.3	25403.2	38313	62603.8	27611.4	25104	6532.5	32925.8	4734.8	4610.09	7741.52	6694.23	113007	63529.9	118745	188159	114718	144434	94039.5	79252.5	69402.6	95516	96780.7	45667	3557.25	1804.19	2343.22	4080.82	1827.71
4.86_449.1089m/z	449.109	4.85643	neg	Chalconaringenin 2'-xyloside	LMPK12120249	Lipids and lipid-like molecules	Polyketides	Flavonoids			55.9	81.1	M+FA-H	C20H20O9	-0.112993	6467.71	5951.89	7186.56	7017.07	6992.66	31314.5	25253.5	20366.9	25975.6	35419.7	19788	3.1085e-07	3.1085e-07	3.1085e-07	3.1085e-07	3.1085e-07	3.1085e-07	3.1085e-07	3.1085e-07	3.1085e-07	3.1085e-07	3.1085e-07	3.1085e-07	16503.8	29285.8	17216.3	7568.25	11513.1	8892.85	3.1085e-07	31.4369	72.7059	3.1085e-07	3.1085e-07
4.94_594.1576n	595.165	4.9373	pos	Meloside A	LMPK12110217	Phenylpropanoids and polyketides	Flavonoids	Flavonoid glycosides	*		55.9	82.9	M+H, M+K, M+Na	C27H30O15	-1.47211	82590.2	79867.3	81413.9	82191.3	87008.7	36761.8	32839.7	171591	34708.5	30159.6	47671	4422.07	1173.76	2223.11	1560.45	645.321	371.108	4219.4	1127.9	1832.22	1095.81	586.97	1442.85	496535	260535	369058	340694	293797	155816	9999.13	886.977	2316.66	3561.65	1923.45
8.85_313.2369m/z	313.237	8.85065	pos	8,13-dihydroxy-9,11-octadecadienoic acid	35506	Unclassified	Unclassified	Unclassified			55.9	88.3	M+H	C18H32O4	-1.48401	12120.3	11776.5	11589.8	11453	11597.6	11007.6	15152.9	14052	13951	16129.3	27798	4675.12	3430.94	3860.78	4346.44	4532.62	4873.36	3061.74	2884.19	2315.9	2061.71	2415.88	2773.11	15280.4	14537.4	14787.5	30595.3	51224.9	46252.3	6393.96	4848.2	6529.3	10609.6	5011.26
10.98_293.2105m/z	293.211	10.9757	pos	16-L1-PhytoP	LMFA02030027	Lipids and lipid-like molecules	Fatty Acyls	Octadecanoids			55.8	85.9	M+H-H2O	C18H30O4	-1.88736	26208.1	25887	26165.3	25586.9	26739.5	41794.2	29994.2	40512.1	38270.9	72274.5	28760.3	7684.55	3802.42	7077.6	5198.69	4803.13	5647.14	2364.23	2642.32	2551.53	2542.86	3310.47	3695.81	54056.6	63765.5	52083.2	47529.2	64481.7	40151	44098.6	14623.7	16954.3	14286.9	9413.11
11.27_566.3463m/z	566.346	11.267	neg	PC(18:1(9Z)/0:0)	LMGP01050032	Lipids and lipid-like molecules	Glycerophospholipids	Glycerophosphocholines			55.8	83.8	M+FA-H	C26H52NO7P	-0.0883521	6417.56	5890.04	7034.5	6577.44	6715.93	3.1085e-07	3.1085e-07	3.1085e-07	3.1085e-07	3.1085e-07	3.1085e-07	6207.29	15444.8	4897.15	4331.75	2755.94	3154.43	17515.7	19263.4	15816.1	6310.29	7308.87	39504	3.1085e-07	3.1085e-07	3.1085e-07	3.1085e-07	3.1085e-07	3.1085e-07	325.095	420.112	789.319	3.1085e-07	96.4643
7.28_310.2138n	293.211	7.2815	pos	ent-16-L1-PhytoP	LMFA02030028	Lipids and lipid-like molecules	Fatty Acyls	Octadecanoids			55.8	85.5	M+H-H2O, M+NH4, M+H	C18H30O4	-1.98763	125281	130018	133580	135809	136689	169581	159149	208328	272971	240890	191856	40853.1	14362.2	40963.6	56183.9	37836.8	57042.9	4266.76	5465.6	5026.83	3531.57	6003.71	7765.23	459224	556390	430743	258793	257125	197942	62589.2	26765.9	29338.3	78377.9	29271.1
9.68_316.2842m/z	316.284	9.68272	pos	6-hydroxysphingosine	53903	Lipids and lipid-like molecules	Sphingolipids	Sphingoid bases			55.8	83.6	M+H	C18H37NO3	-1.23767	203089	198564	196033	199023	197004	306680	269880	271209	388344	292367	183189	58448	32683.6	76657.5	52598	53024.1	62334.8	27795.1	30951.7	23134.4	55084.5	31013.4	59387.8	325197	247232	219785	278828	282512	212394	63185.8	104045	111327	76270	103202
1.12_613.1574m/z	613.157	1.11592	pos	Oxidized glutathione	HMDB0003337	Organic acids and derivatives	Carboxylic acids and derivatives	Amino acids, peptides, and analogues	***	C00127	55.6	90.4	M+H	C20H32N6O12S2	-2.97597	115889	140864	134209	140649	175283	27232.6	92028.5	65794	16865.9	7229.48	40643.8	180883	482106	230891	217702	383214	309074	293095	663304	292506	225370	228880	79422	41372.5	98502.4	49541.5	32548.5	27417.6	34220.9	96305.9	60588.6	88882.9	176544	48339.5
1.24_268.1036m/z	268.104	1.24127	pos	Adenosine	86	Nucleosides, nucleotides, and analogues	Purine nucleosides	Unclassified	**	C00212	55.6	92.3	M+H	C10H13N5O4	-1.60201	3.05587e+06	3.49492e+06	3.76483e+06	3.68741e+06	3.55061e+06	3.78195e+06	3.42549e+06	2.40485e+06	2.83101e+06	2.52166e+06	2.38149e+06	4.18105e+06	3.35476e+06	4.71225e+06	4.22924e+06	4.43614e+06	5.44243e+06	3.34071e+06	3.04021e+06	3.12343e+06	3.6604e+06	2.02963e+06	2.7652e+06	2.62062e+06	3.83638e+06	3.16833e+06	3.69462e+06	3.32413e+06	3.06582e+06	1.66287e+06	1.54185e+06	1.8564e+06	2.12499e+06	1.3842e+06
0.71_275.1249m/z	275.125	0.707867	neg	Valyl-Hydroxyproline	HMDB0029128	Organic acids and derivatives	Carboxylic acids and derivatives	Amino acids, peptides, and analogues			55.5	82.1	M+FA-H	C10H18N2O4	0.0236072	5355.59	5465.93	7205.12	7578.49	5784.81	186.4	1189.19	1468.26	1320.07	948.12	858.516	293.913	2185.24	3.1085e-07	127.518	171.789	273.294	13620.1	3645.67	29423.2	45619.6	93359.7	87564.4	366.659	459.003	1131.76	1473.47	393.591	3414.04	3.1085e-07	3.1085e-07	3.1085e-07	3.1085e-07	3.1085e-07
15.16_428.3648n	429.372	15.1594	pos	25-Hydroxy-6,19-dihydro-6,19-ethanovitamin D3	LMST03020673	Lipids and lipid-like molecules	Sterol Lipids	Secosteroids			55.5	85.1	M+H-H2O, M+H	C29H48O2	-1.58054	116777	125439	122655	123990	123417	169165	166951	154740	139543	188233	200618	40594.2	20821	50648.6	49269.7	33724	35947.2	2134.89	5430.42	7092.86	4103.55	3516.23	805.598	195699	196831	244818	258583	307154	290805	39530.6	134581	122873	126920	157605
4.73_332.1252m/z	332.125	4.72997	neg	gamma-Glutamyltryptophan	HMDB0029160	Organic acids and derivatives	Carboxylic acids and derivatives	Amino acids, peptides, and analogues			55.5	80.4	M-H	C16H19N3O5	-0.0804338	4014.3	4444.5	4289.44	4758.98	4437.29	6659.17	3030.26	4129.83	7671.65	3467.36	2429.47	533.554	3315.56	127.05	138.624	679.751	402.298	11039.5	6842.22	12731.7	17573	10612.1	14162.9	13218.4	11641	8815.65	10750.1	10640.8	5007.16	3.1085e-07	3.1085e-07	3.1085e-07	3.1085e-07	3.1085e-07
0.87_130.0862m/z	130.086	0.866683	pos	D-Pipecolic acid	58337	Organic acids and derivatives	Carboxylic acids and derivatives	Amino acids, peptides, and analogues			55.4	78.8	M+H	C6H11NO2	-0.49389	110971	115575	112846	111423	115601	22018.5	28812.7	13004.6	25891.9	13494.2	22364.8	124342	295668	77931	107666	312105	212676	159593	178726	229964	169062	195017	333247	12385.7	34879	16054.9	18302.4	18762	17268.8	53809.7	25475.7	41922	98528.8	20526.3
11.44_322.2737m/z	322.274	11.4388	pos	α-Linolenoyl Ethanolamide	36742	Organic nitrogen compounds	Organonitrogen compounds	Amines		C13828	55.4	82.4	M+H	C20H35NO2	-1.25758	60780.2	53857	51330.7	53206.2	51943.1	66265.6	44046.9	33716.8	160367	127296	66909.4	56763.6	53410	36011.4	41929.2	75869.2	80755.3	42177.5	42689.4	37695	108553	132163	105117	39906.6	22867.4	25499.8	46201.3	57126.7	30822.9	3740.81	2646.23	3771.44	7182.82	3838.72
14.95_427.3566m/z	427.357	14.9479	pos	zymosterol intermediate 1c	LMST01010170	Lipids and lipid-like molecules	Sterol Lipids	Sterols			55.4	83.7	M+H	C29H46O2	-0.9795	68877.5	73910.5	72327	73388.6	73575.7	109593	90798.6	100461	90337.1	115088	96254.3	16656.6	10890.8	18269.6	20743.1	11933.7	15334.8	3531.6	3197.18	2311.59	3240.72	4199.27	1362.18	116456	142542	135135	160110	208696	202540	24767.1	54773.8	74033.9	102253	114634
16.00_199.1689m/z	199.169	16.0006	pos	12-Hydroxydodecanoic acid	HMDB0002059	Organic acids and derivatives	Hydroxy acids and derivatives	Medium-chain hydroxy acids and derivatives		C08317	55.4	81.4	M+H-H2O	C12H24O3	-1.56752	92298.2	134799	124643	104605	97436.8	58328	186927	104671	58812.9	49937.6	69709.1	789999	517475	478895	194984	137378	157347	148972	141116	141368	138713	135775	143167	98928.5	87327	102943	102868	103283	110485	143450	138324	131851	150388	154575
4.01_204.0892n	203.082	4.01412	neg	L-Tryptophan	33	Organoheterocyclic compounds	Indoles and derivatives	Indolyl carboxylic acids and derivatives	**	C00078	55.4	88.7	M-H, 2M-H, M+FA-H	C11H12N2O2	-3.22877	8607.24	8717.4	8034.89	8467.45	7848.26	14129.5	7418.67	12464.8	15676.5	8463.11	5144.77	4304.99	8639.93	2943.04	4014.29	6317.07	7055.74	25438.6	12987.1	12464.6	28860.8	10310.6	6175.32	37359.4	34246.9	26618.5	22990.5	23729.6	11569.9	339.405	1356.99	318.599	554.697	1004.3
0.75_258.1097m/z	258.11	0.747517	pos	Glycerophosphocholine	HMDB0000086	Lipids and lipid-like molecules	Glycerophospholipids	Glycerophosphocholines	***	C00670	55.3	84.4	M+H	C8H20NO6P	-1.60151	26194.7	26574.7	28079	28587.3	31308.6	3068.28	3898.51	4469.64	4530	3594.19	368.709	71503.6	33615.4	112841	107291	54301.8	72510.4	43763.8	49506.4	49194.8	16243.3	33771.4	54490.4	3510.95	4248.81	4620.31	4436.95	4822.81	5832.81	4848.33	9930.73	7224.66	8324.44	10162.4
1.11_191.0189m/z	191.019	1.11358	neg	Citric acid	HMDB0000094	Organic acids and derivatives	Carboxylic acids and derivatives	Tricarboxylic acids and derivatives	***	C00158	55.2	81.7	M-H	C6H8O7	-4.43316	6.07875e+06	5.27222e+06	6.57012e+06	6.07551e+06	5.75332e+06	5.06633e+06	3.40679e+06	2.80129e+06	4.1718e+06	3.14927e+06	2.59953e+06	9.70199e+06	1.13476e+07	9.39821e+06	1.09319e+07	9.87181e+06	1.0242e+07	7.23064e+06	1.21469e+07	8.5467e+06	4.51484e+06	4.63294e+06	3.67122e+06	2.98115e+06	2.86601e+06	2.3367e+06	2.43131e+06	1.64378e+06	1.41345e+06	1.30876e+06	4.71428e+06	4.89701e+06	1.38405e+06	5.53381e+06
2.14_260.1964m/z	260.196	2.13717	pos	Isoleucyl-Lysine	85818	Organic acids and derivatives	Carboxylic acids and derivatives	Amino acids, peptides, and analogues			55.2	82	M+H	C12H25N3O3	-1.69766	27436.7	34437.3	35490.5	35537.4	37887.5	86417.8	64296.4	44366.6	70181.7	54313.7	19540.4	14038.1	2789.26	17908	17356	19196.9	22700.2	3.1085e-07	3.1085e-07	3.1085e-07	303.422	3.1085e-07	3.1085e-07	113549	116899	58660.5	27564.2	29143.3	23194.6	17941.2	8987.99	13812.7	15523.4	7192.12
0.85_342.1161n	387.114	0.84575	neg	D-Maltose	HMDB0000163	Organic oxygen compounds	Organooxygen compounds	Carbohydrates and carbohydrate conjugates	**	C00208	55.1	76.8	M+FA-H, M-H	C12H22O11	-0.347555	2.5947e+06	2.59624e+06	2.69302e+06	2.4276e+06	2.54091e+06	35863.1	42064	38190.2	19091	18140.1	54624.8	2.22787e+06	7.95697e+06	778681	1.39683e+06	3.32684e+06	1.30774e+06	1.1589e+07	9.8323e+06	9.34647e+06	9.84884e+06	8.8478e+06	7.92878e+06	71385.1	39285.6	49054.9	61575.5	67958.2	65013.8	270432	140712	243335	326317	193577
2.22_362.0507m/z	362.051	2.22068	neg	Guanidylic acid (guanosine monophosphate)	98	Unclassified	Unclassified	Unclassified			55.1	80.9	M-H	C10H14N5O8P	0.0408548	6892.11	6910.23	7922.42	7527.95	7383.73	17767.2	9548.66	3617.16	12683.9	6065.17	8951.32	1889.04	6986.02	1282.79	2565.41	1333.65	2476.29	13979.5	12642.2	14204.6	23595.9	19990.1	23750.8	14069.3	18405.2	9113.96	19447	20325.2	13975.5	529.869	396.514	586.905	1140.43	64.515
8.48_518.3238n	501.321	8.47785	pos	Cucurbitacin F	LMST01010108	Lipids and lipid-like molecules	Sterol Lipids	Sterols		C08798	55.1	78.8	M+H-H2O, M+H	C30H46O7	-1.06513	241037	236403	234735	244053	247579	1.30893e+06	1.30737e+06	676986	1.7764e+06	1.34354e+06	767657	3.1085e-07	3.1085e-07	3.1085e-07	3.1085e-07	3.1085e-07	3.1085e-07	3.1085e-07	3.1085e-07	3.1085e-07	3.1085e-07	3.1085e-07	3.1085e-07	12666.4	87.7673	39318.4	22421.4	34878.9	40855	107.295	3.1085e-07	3.1085e-07	1758.41	3.1085e-07
0.71_399.1439m/z	399.144	0.713467	pos	S-Adenosylmethionine	HMDB0001185	Nucleosides, nucleotides, and analogues	5'-deoxyribonucleosides	5'-deoxy-5'-thionucleosides	***	C00019	55	85.8	M+H	C15H22N6O5S	-1.48025	44938	50030.9	73001.2	67202.1	62643.5	12909	26538.2	10050.8	10427.9	4904.46	22728.5	26249.3	36221.9	45584.5	19697.9	30068.1	45475.5	110606	66629.9	71516.1	46122.5	50500.5	46794.5	16631.1	18685.1	19820.2	14727.9	15218.8	37484.8	36882.1	39743	52149.5	37425.8	39638.3
3.82_246.1211n	247.128	3.81975	pos	Aspartyl-Isoleucine	HMDB0028756	Organic acids and derivatives	Carboxylic acids and derivatives	Amino acids, peptides, and analogues			55	78.8	M+H, M+Na	C10H18N2O5	-1.73167	34961.8	36375.3	36982.2	39689.9	39166.8	77780.7	72893.4	68792.1	57583.5	44453.4	20911.7	11704.7	2705.86	15532.3	27690.7	17161.3	19988.9	2305.89	1792.21	2442.3	2604.34	1999.57	2272.77	100046	95935.5	88837.7	52351.4	45576.9	48731.2	35592.4	18833.9	21696.4	36486	17848.9
7.79_561.3065m/z	561.307	7.78783	neg	Ganoderic acid A	LMST01010391	Lipids and lipid-like molecules	Prenol lipids	Triterpenoids	*		55	82.2	M+FA-H	C30H44O7	-0.768386	4578.19	4451.28	5727.77	4909.01	5233.78	21452.2	48772.5	14717.1	24511.1	30693.5	28875.9	50.1763	3.1085e-07	3.1085e-07	1236.47	232.847	227.78	3.1085e-07	3.1085e-07	3.1085e-07	3.1085e-07	3.1085e-07	3.1085e-07	311.755	271.193	250.472	321.102	389.319	505.554	3.1085e-07	63.298	507.112	1090.34	3.1085e-07
9.04_291.1951m/z	291.195	9.03567	pos	16-J1-PhytoP	LMFA02030067	Lipids and lipid-like molecules	Fatty Acyls	Octadecanoids			55	81.1	M+H-H2O	C18H28O4	-1.21195	19303.3	17774.8	18004.8	18116.8	17634.3	30808.3	22057.3	35503.8	21667.2	35845.6	17322.2	3028.88	2115.87	3843.88	3025.4	2175.88	2661.94	776.613	1450.85	1062.65	329.254	477.164	640.906	48362.6	64163.9	51026.2	47495.8	29274.6	25712.9	19649.2	7106.04	7769.31	10185.4	4927.23
1.12_307.0829n	308.09	1.11592	pos	Glutathione	HMDB0000125	Organic acids and derivatives	Carboxylic acids and derivatives	Amino acids, peptides, and analogues	***	C00051	54.9	83.2	M+H, M+Na	C10H17N3O6S	-3.02509	411240	489759	469615	470799	542044	5108.29	11028	8354.16	13969.3	9620.03	30727.2	25540.2	774533	18185.5	32555	35277.7	36516.7	2.38513e+06	1.56663e+06	2.27643e+06	2.12045e+06	2.59587e+06	2.66143e+06	4827.42	7822.68	4736.6	16373	23200.2	26765.9	5023.72	6025.78	4667.72	13341.9	8047.15
4.51_295.1287m/z	295.129	4.5102	pos	Tyrosyl-Hydroxyproline	HMDB0029106	Organic acids and derivatives	Carboxylic acids and derivatives	Amino acids, peptides, and analogues			54.9	78.9	M+H	C14H18N2O5	-0.444792	17983.7	19404.8	19455	20261.1	19675	50466.5	19652.4	12505.9	58523	30319.2	27339.4	3129.06	8908.69	447.048	821.151	3300.27	3287.44	31299.2	14117	25870.7	49942.4	35574.2	47229.3	22392.9	16788.6	15021.1	33381	27338.8	21685.6	406.204	845.94	264.159	1172.8	429.467
0.85_342.1156n	360.149	0.849667	pos	Sucrose	137	Organic oxygen compounds	Organooxygen compounds	Carbohydrates and carbohydrate conjugates	**	C00089	54.8	77.5	M+NH4, M+Na, M+K, M+H	C12H22O11	-1.83376	6.90954e+06	5.22848e+06	5.46393e+06	5.54054e+06	6.07025e+06	404174	575563	633717	327726	364930	808618	7.66266e+06	8.50139e+06	4.02827e+06	4.44323e+06	6.67458e+06	4.99971e+06	1.15638e+07	8.83673e+06	9.42745e+06	9.01618e+06	9.03119e+06	7.92258e+06	462550	253686	430391	558885	644624	584520	2.30385e+06	1.51971e+06	1.95587e+06	2.43883e+06	2.06236e+06
10.49_450.2626m/z	450.263	10.4875	neg	LysoPE(16:1(9Z)/0:0)	HMDB0011504	Lipids and lipid-like molecules	Glycerophospholipids	Glycerophosphoethanolamines			54.8	77.5	M-H	C21H42NO7P	0.0674979	12605.5	12658.3	13322.8	13228.6	12483.8	3.1085e-07	3.1085e-07	3.1085e-07	3.1085e-07	3.1085e-07	3.1085e-07	4325.45	27119.6	4089.32	3374.91	1647.22	2129.77	66078.4	54501.7	56276.2	19720.5	24260.7	95041.7	3.1085e-07	3.1085e-07	3.1085e-07	3.1085e-07	3.1085e-07	3.1085e-07	3.1085e-07	3.1085e-07	3.1085e-07	3.1085e-07	3.1085e-07
12.32_262.2293n	280.263	12.3169	pos	Farnesyl acetone	265036	Unclassified	Unclassified	Unclassified			54.8	77.9	M+H, M+NH4, M+H-H2O	C18H30O	-1.57677	4.35632e+06	4.29989e+06	4.22569e+06	4.32958e+06	4.31888e+06	2.42374e+06	4.01916e+06	2.634e+06	2.11252e+06	3.24651e+06	2.84611e+06	2.6793e+06	2.80247e+06	4.04875e+06	2.8518e+06	3.64818e+06	4.27876e+06	3.64349e+06	2.97075e+06	4.03147e+06	2.71558e+06	5.01277e+06	4.85875e+06	2.97088e+06	3.74399e+06	3.35887e+06	3.02058e+06	3.06125e+06	4.59663e+06	4.99428e+06	5.12069e+06	4.00373e+06	9.80004e+06	7.17428e+06
13.06_264.2449n	282.279	13.0627	pos	2E,13Z-Octadecadienal	LMFA06000234	Lipids and lipid-like molecules	Fatty Acyls	Fatty aldehydes			54.8	77.8	M+H, M+NH4, M+H-H2O	C18H32O	-1.62799	2.60216e+07	2.52237e+07	2.53763e+07	2.56346e+07	2.63367e+07	1.47548e+07	2.15596e+07	1.48039e+07	1.2598e+07	1.81969e+07	1.73523e+07	1.70269e+07	1.73834e+07	2.37267e+07	1.86989e+07	2.51272e+07	2.73255e+07	2.35414e+07	1.84721e+07	2.42991e+07	1.72343e+07	2.72015e+07	2.81886e+07	1.76292e+07	2.02699e+07	1.89902e+07	1.76792e+07	1.78056e+07	2.459e+07	2.91636e+07	3.06952e+07	2.40115e+07	5.28739e+07	4.25606e+07
3.82_233.1492m/z	233.149	3.81975	pos	Threoninyl-Isoleucine	85957	Organic acids and derivatives	Carboxylic acids and derivatives	Amino acids, peptides, and analogues			54.8	77.9	M+H	C10H20N2O4	-1.57475	40680	43439.7	43526.1	44754.7	47034.9	94059.8	79547.9	67695.2	61305.2	60712.1	50019.9	44931.9	6020.71	43971.7	50128.1	43576.6	46694.8	475.205	474.089	223.178	114.867	56.1406	221.187	97480	101252	86670.3	51169.5	54124.5	58081.8	28281.4	15354.8	21336	37418.5	14711.7
6.47_264.1359n	247.133	6.46608	pos	Tavulin	HMDB0036773	Lipids and lipid-like molecules	Prenol lipids	Terpene lactones	*		54.8	81.9	M+H-H2O, M+H	C15H20O4	-1.0509	5825.78	5980.16	5642.92	5125.84	5686.04	1841.19	1843.42	2062.17	1749.36	1722.64	2100.22	7333.36	5688.04	7289.23	9307.75	7718.52	9488.56	3093.37	4274.33	3154.76	3648.28	3917.43	3938.4	2648.29	2308.51	2165.02	1781.99	1713.31	1836.8	2773.29	3244.17	2672.49	2343.08	3388.29
0.76_132.1131m/z	132.113	0.764533	pos	N-Carbamoylputrescine	6041	Organic acids and derivatives	Carboximidic acids and derivatives	Carboximidic acids	**	C00436	54.7	77.1	M+H	C5H13N3O	-0.59038	8714.54	6993.43	7246.18	6359.82	5785.18	3.1085e-07	3.1085e-07	3.1085e-07	3.1085e-07	3.1085e-07	3.1085e-07	3.1085e-07	3.1085e-07	3.1085e-07	3.1085e-07	3.1085e-07	3.1085e-07	3.1085e-07	3.1085e-07	3.1085e-07	3.1085e-07	3.1085e-07	3.1085e-07	293.38	112.009	99.1272	3.1085e-07	381.33	3.1085e-07	3.1085e-07	412.526	2322.85	3.1085e-07	3.1085e-07
1.12_130.0862m/z	130.086	1.11592	pos	CYCLOLEUCINE	44142	Organic acids and derivatives	Carboxylic acids and derivatives	Amino acids, peptides, and analogues		C03969	54.7	77.6	M+H	C6H11NO2	-0.484911	127367	195075	142581	132126	148927	40187.8	52391.6	46361.8	50676.2	51472.7	69932	201761	342101	155410	183694	399667	311204	229696	270648	330622	279060	307339	451089	45069.4	59950.2	55827.8	64365.3	61907	62191.9	74212.9	65838.2	77954.9	104155	67602.6
1.21_188.0557m/z	188.056	1.21263	neg	N-Acetyl-L-glutamic acid	3325	Organic acids and derivatives	Carboxylic acids and derivatives	Amino acids, peptides, and analogues	**	C00624	54.7	81.7	M-H	C7H11NO5	-4.11591	3508.85	3538.41	3611.1	3503.09	3411.78	1249.72	653.805	500.891	925.404	479.351	371.173	646.076	7126.04	611.324	578.341	1422.04	862.78	31236.4	14868.4	14861.2	37265.9	11449.9	11105.2	856.629	1241.34	635.258	518.13	696.086	498.006	201.829	378.007	330.815	251.461	391.111
14.67_324.3257m/z	324.326	14.6736	pos	2-Heptadecylfuran	HMDB0033608	Organoheterocyclic compounds	Heteroaromatic compounds	Unclassified	*		54.7	78.9	M+NH4	C21H38O	-1.33932	11301.5	10231.4	10169.2	10695	10110.5	4428.34	5217.11	4578.48	2867.6	4883.97	5609.76	6019.39	6172.84	6711.89	4829.81	8774.75	10221.8	10064.9	7581.37	8688.75	10188.3	11924.7	16942.4	7409.19	7625.44	11552.8	9017.51	8241.79	9639.36	11160.5	15682.4	16904.8	43193.5	84744.8
4.92_265.1431m/z	265.143	4.91675	pos	Cynaratriol	HMDB0034983	Lipids and lipid-like molecules	Prenol lipids	Terpene lactones	*		54.7	79.6	M+H-H2O	C15H22O5	-1.3438	7256.83	7764.57	6831.74	7313.98	8137.13	1865.26	1265.25	1930.13	1027.38	819.795	1869.29	6162.25	12129.4	5152.89	5995.51	9835.65	7952.92	11831.3	16329.9	18088.9	14603.8	16502.6	20050.7	1552.4	2017.61	886.455	1314.21	1189.33	1768.93	2552.95	3800.72	2626.25	2791.54	4201.14
5.25_740.1926n	741.2	5.24663	pos	Isovitexin 2''-O-(6'''-(E)-p-coumaroyl)glucoside	LMPK12110271	Lipids and lipid-like molecules	Polyketides	Flavonoids			54.6	79.8	M+H, M+Na, M+K	C36H36O17	-3.53315	66542.5	72151.6	73549.4	73018.1	73762.2	445774	207672	131302	467213	251796	168134	3.1085e-07	3.1085e-07	3.1085e-07	3.1085e-07	3.1085e-07	3.1085e-07	238.132	732.368	3.1085e-07	402.536	817.888	2.82211	1135.97	224552	3.1085e-07	3.1085e-07	3.1085e-07	3.1085e-07	5.38734	3.1085e-07	3.1085e-07	265.329	37.9825
8.48_560.3339n	578.368	8.47785	pos	Cucurbitacin Q	LMST01010115	Lipids and lipid-like molecules	Sterol Lipids	Sterols		C08805	54.6	75.6	M+NH4, M+K, M+Na, M+H	C32H48O8	-1.84271	574052	478305	498748	498590	513215	3.47977e+06	3.31678e+06	1.59668e+06	4.37859e+06	3.36561e+06	1.77242e+06	3.1085e-07	3.1085e-07	3.1085e-07	3.1085e-07	3.1085e-07	128.521	3.1085e-07	3.1085e-07	3.1085e-07	6.742	3.1085e-07	117.13	24541.8	730.939	83181	43149.6	69512.2	80332.4	120.55	3.1085e-07	122.99	3002.6	3.1085e-07
9.62_516.3081n	499.305	9.62005	pos	Ganoderic acid delta	HMDB0036306	Lipids and lipid-like molecules	Prenol lipids	Triterpenoids	*		54.6	75.7	M+H-H2O, M+H	C30H44O7	-1.12295	169157	185056	186905	195853	178205	560783	1.39661e+06	563281	793420	1.09659e+06	1.41614e+06	3.1085e-07	3.1085e-07	3.1085e-07	3.1085e-07	3.1085e-07	3.1085e-07	36.7749	3.1085e-07	3.1085e-07	3.1085e-07	3.1085e-07	3.1085e-07	11257.9	8479.01	7551.34	5300.26	8791.19	13215.6	683.612	366.963	104.014	11137.8	348.467
9.93_318.2999m/z	318.3	9.92805	pos	18-hydroxy stearic acid	LMFA02000136	Lipids and lipid-like molecules	Fatty Acyls	Octadecanoids			54.6	77.6	M+NH4	C18H36O3	-1.2888	32944.4	33336.4	32873.6	31763.9	33070.1	22721.7	25634.7	25309.4	28055.2	22593.6	21366.3	10480.2	11242.5	12929.2	7816.81	12102.7	10397.5	12967.6	14686.2	14109.1	28641.4	12395	29590	30565.9	25952.8	20622	25228.6	37946.6	20959.3	15201.9	20144	18746.2	15749.1	21917.5
10.72_293.2123m/z	293.212	10.7192	neg	9(S)-HOTrE	36030	Unclassified	Unclassified	Unclassified			54.5	76.8	M-H	C18H30O3	0.389518	3661.78	3760.85	3522.69	3474.95	3517.62	12252.9	6904.74	6586.87	8439.8	11691.6	5748.84	422.52	669.8	447.108	487.046	419.269	410.315	471.187	567.345	496.774	407.635	1124.89	3410.26	12130.8	14960.1	9837.14	12021.4	11127.2	6215.73	4452.54	705.242	898.155	1032.86	213.779
2.34_221.0922m/z	221.092	2.33585	pos	5-Hydroxytryptophan	65553	Organoheterocyclic compounds	Indoles and derivatives	Tryptamines and derivatives	**	C00643	54.5	77.5	M+H	C11H12N2O3	0.54438	8940.14	14702.6	11381.2	11329.3	13738.7	9884.46	6846.34	10442.4	15121.4	8518.57	7845.95	3066.75	8169.19	7127.08	6375.52	7905.44	8552.34	14610.7	16352.9	13775.1	19404.9	17351.9	15644	32479.3	28302.9	22692.7	27785.7	27967.5	12251.9	1339.91	3170.06	2992.62	1757.87	3356.61
4.65_358.1413n	341.138	4.65187	pos	4,8,9-trihydroxy-17-methoxy-2-oxatricyclo[13.2.2.1³,⁷]icosa-1(17),3,5,7(20),15,18-hexaen-10-one	HMDB0133427	Phenylpropanoids and polyketides	Diarylheptanoids	Cyclic diarylheptanoids	*		54.5	77.5	M+H-H2O, M+H	C20H22O6	-0.873432	19027.3	18911.8	18310.6	19148.7	19444.8	44536.9	40190.6	50131.9	49102.3	34126.5	31170.1	1156.89	1974.35	1502.94	2120.54	2120.54	1207.49	4220.87	3762.24	4286.81	4806.29	3906.82	3500.24	37147.1	55113.4	34386.5	37083.2	31156.1	22432.5	1371.43	1859.35	1893.94	2136.7	2574.83
0.85_218.0900n	219.097	0.849667	pos	5-L-Glutamyl-L-alanine	58376	Organic acids and derivatives	Carboxylic acids and derivatives	Amino acids, peptides, and analogues	**	C03740	54.4	76.1	M+H-H2O, M+H	C8H14N2O5	-1.27945	64995.6	65969.9	72873	68907.7	78350.7	32538.2	32052.1	32463.8	39577	26264.5	21934.7	29271.9	73705.6	29466.8	31908.5	40205.6	31050.8	188866	122279	165688	215462	135387	191130	47247.2	40586.7	40039.4	42239.3	36191	34092.3	27704.3	27772.4	33244	26302.5	28272.2
11.96_324.2892m/z	324.289	11.9614	pos	Sagittariol	HMDB0036835	Lipids and lipid-like molecules	Prenol lipids	Diterpenoids	*		54.4	77.6	M+NH4	C20H34O2	-1.53559	63141.3	56009.5	54693.4	54358.7	54244.2	53755.4	54283.5	38592.3	126226	124134	96002	80928.3	66667.5	60754.9	70149.1	115476	126457	39517.7	34876.1	33148	96916.1	87405.8	70881.6	39794.8	25181.8	23963.9	53275.1	61754.9	44089.4	16150.2	12564.2	14830	23544.5	14101.4
0.82_191.1023m/z	191.102	0.815617	pos	N-(gamma-Glutamyl)ethanolamine	HMDB0039222	Organic acids and derivatives	Carboxylic acids and derivatives	Amino acids, peptides, and analogues	*		54.3	75.6	M+H	C7H14N2O4	-1.6973	133605	115783	139174	138531	137048	47035.8	83933.9	91667.9	77532.7	63793.3	126482	206862	201718	178592	195688	281000	254901	202278	192761	179825	196705	200517	169511	45114.3	50125.3	61112.4	52857.4	82850.3	60275.5	153859	185450	157058	195500	178762
12.52_278.2241n	279.231	12.5234	pos	Alpha-Linolenic acid	HMDB0001388	Lipids and lipid-like molecules	Fatty Acyls	Lineolic acids and derivatives	***	C06427	54.3	78.1	M+H, M+NH4, M+H-H2O	C18H30O2	-1.86264	59951	61752.3	58106.8	58478	58149.4	125334	72227	32781	136660	103167	71598.2	38104.3	37313	34933.4	31881.2	31774.5	34952.4	37501.8	43538.4	41704.1	62208.7	61364.6	70047.4	71133.9	45329.3	35784	96767.6	121476	72791.9	17656.5	23115	24622.2	34347.8	30692
3.57_219.1104n	220.118	3.56935	pos	Pantothenic Acid	241	Organic oxygen compounds	Organooxygen compounds	Alcohols and polyols	**	C00864	54.3	75.8	M+H, M+Na	C9H17NO5	-1.3086	45481.6	50164.8	44608.3	45758.8	45381.9	80981.7	85816.6	64554.5	89477.8	58238.6	72735.5	26246.4	36067.5	22858	28575.1	38916.6	38327.6	32455.4	34720	36891.7	36912.5	38061.2	41144	56102.2	66701.4	55948.7	63208.9	75619.2	60169.5	27484.2	22339.2	33211.1	34868.6	27507.5
9.08_272.2581m/z	272.258	9.07773	pos	C16 Sphingosine	53900	Lipids and lipid-like molecules	Sphingolipids	Sphingoid bases			54.3	76.4	M+H	C16H33NO2	-0.989601	18939.7	15235.3	15026	15436.6	14343.9	10598.8	12446.6	12642.1	9435.96	13495.7	12874.3	19678.3	16779.7	18845.7	14511.8	17156.2	15742.7	14615.5	14837.2	13440.8	14183.8	16666	12569.6	11748.3	8085.63	12027	10821.9	11484.6	14875.7	15266.6	13501.6	16539.2	19585.1	16241.1
1.09_145.0131m/z	145.013	1.09407	neg	Oxoglutaric acid	HMDB0000208	Organic acids and derivatives	Keto acids and derivatives	Gamma-keto acids and derivatives	***	C00026	54.2	80.4	M-H	C5H6O5	-7.79369	78402.2	79745.5	78962.1	79699.3	74433.1	36619.8	26586.4	18803.8	20173.7	7342.6	28311.1	3001.79	17569.1	3753.68	4112.22	5884.68	5067.93	158433	37801	262111	223573	991806	1.46964e+06	10646.4	17881.9	7212.78	10530.7	9147.98	5493.59	3254.54	9051.85	7515.32	3138.36	8757.96
4.67_265.1543m/z	265.154	4.67213	pos	Valyl-Phenylalanine	HMDB0029134	Organic acids and derivatives	Carboxylic acids and derivatives	Amino acids, peptides, and analogues	***		54.2	75.5	M+H	C14H20N2O3	-1.26991	7674.31	7189.33	7152.38	6701.16	6888.13	2873.05	2034.66	1457.64	3221.36	3269.65	1983.25	588.428	571.544	2203.33	2056.29	1294.34	1356.4	628.975	429.175	302.187	437.577	546.206	312.376	1500.28	2144.66	1113.04	1328.5	1856.88	1474.35	903.608	9673.23	9949.71	1296.08	18271.9
0.70_304.1499m/z	304.15	0.696433	pos	N5-Acetyl-N2-gamma-L-glutamyl-L-ornithine	HMDB0039423	Organic acids and derivatives	Carboxylic acids and derivatives	Amino acids, peptides, and analogues	***		54.1	77.4	M+H	C12H21N3O6	-1.39857	77467.8	79814.6	87311.8	93353.6	92884	78815.7	104685	76500.2	83592.9	81586	111192	59155.3	49738.1	78340.9	64610.7	51340.9	59483.8	53671.5	48338	45226.8	46849.3	42498.2	44453.4	100467	87594.7	102652	96499.5	104997	97390.8	59661.9	56864.2	71730.4	89750.4	54845.6
0.83_274.1044m/z	274.104	0.828267	neg	Norophthalmic acid	HMDB0005766	Organic acids and derivatives	Carboxylic acids and derivatives	Amino acids, peptides, and analogues			54.1	76.6	M-H	C10H17N3O6	-0.244119	7236.14	8086.22	7955.19	8325.46	8686.24	1305.23	2301.29	1476.78	4190.95	3158.02	2931.21	4876.63	21509.7	2345.18	4293.74	8774.95	4753.39	33058.8	22616.7	33081.4	54736.8	30258.5	69994.7	1773.2	2618.12	2190.45	3838.63	3406.54	5047.53	3255.18	3697.64	5902.74	8356.49	2297.73
1.10_356.0949n	374.129	1.09888	pos	3,4,5-trihydroxy-6-{[3,4,5-trihydroxy-5-(hydroxymethyl)oxolan-2-yl]methoxy}oxane-2-carboxylic acid	HMDB0125612	Organic oxygen compounds	Organooxygen compounds	Carbohydrates and carbohydrate conjugates			54.1	76.1	M+NH4, M+Na, M+H-H2O	C12H20O12	-1.72721	79414.4	91861.3	87134.8	88180.7	100216	373411	203206	167427	255023	116389	70889.2	6303.77	2460.95	4377.85	4350.07	1495.65	2174.68	403.254	718.069	980.342	770.755	1497.69	1967.66	167554	192210	170929	163081	107954	56305.9	2286.25	2199.16	2728.79	2844.28	1006.37
1.11_167.0201m/z	167.02	1.11358	neg	Uric acid	HMDB0000289	Organoheterocyclic compounds	Imidazopyrimidines	Purines and purine derivatives	***	C00366	54.1	84.3	M-H	C5H4N4O3	-5.76796	1288.13	833.282	916.89	1007.9	536.197	3.1085e-07	3.1085e-07	3.1085e-07	3.1085e-07	3.1085e-07	3.1085e-07	3.1085e-07	156.097	64.9823	3.1085e-07	45.5504	3.1085e-07	7752.37	1412.82	5433.23	6092.12	3701.41	2253.88	3.1085e-07	3.1085e-07	3.1085e-07	3.1085e-07	3.1085e-07	3.1085e-07	3.1085e-07	3.1085e-07	3.1085e-07	3.1085e-07	3.1085e-07
10.32_353.2682m/z	353.268	10.3225	pos	MG(18:3(6Z,9Z,12Z)/0:0/0:0)	62351	Lipids and lipid-like molecules	Fatty Acyls	Lineolic acids and derivatives			54.1	77.3	M+H	C21H36O4	-1.203	25032.8	27636.3	27771.8	26996.9	28257.3	53547.4	42363.1	24136.5	60177.9	54999	67522.6	21366.2	15898.4	21763.4	16728.2	10925.2	16379.6	9089.7	10345.5	9282.4	11330.7	15345.8	14839.9	28250.5	31433.7	28625.8	39551.4	29577	34020.3	11358.3	15266.1	15472.1	18742.7	11547.7
12.42_354.2764n	337.273	12.4194	pos	2-Linoleoyl Glycerol	63032	Unclassified	Unclassified	Unclassified			54.1	77.8	M+H-H2O, M+H	C21H38O4	-1.70514	120610	119700	117456	114389	113862	148140	161970	96604.5	158020	180837	199425	117695	47499.3	109934	86006.6	76658.2	96528	21940.1	26791.7	18342.9	37190.3	26837.1	26549.4	122837	130801	135758	143365	236091	156669	162827	235070	261319	110715	215746
4.33_237.1230m/z	237.123	4.33023	pos	Alanyl-Phenylalanine	HMDB0028694	Organic acids and derivatives	Carboxylic acids and derivatives	Amino acids, peptides, and analogues			54.1	75.5	M+H	C12H16N2O3	-1.57182	29281.9	28410.2	27099.4	25724.3	28377.5	3183.1	2746.27	1193.38	5182.98	3825.05	2592.88	10831	62616.5	11462.2	11484.4	13218.5	16808.4	144278	117773	118563	191023	88326.5	71414.6	1185.89	1964.69	1061.56	985.427	1521.2	1054	1809.35	8655.94	7638.73	762.353	9810.71
4.44_293.1145m/z	293.114	4.43525	neg	gamma-Glutamylphenylalanine	HMDB0000594	Organic acids and derivatives	Carboxylic acids and derivatives	Amino acids, peptides, and analogues	*		54.1	75.7	M-H	C14H18N2O5	0.533571	1687.53	1662.5	1753.53	1876.12	1822.83	7399.11	2721.41	1498.28	7823.84	4116.41	2750.42	202.611	779.499	37.7489	37.861	270.405	214.005	2941.81	1374.52	2569.04	4652.33	3458.47	4716.81	3428.63	2953.81	2157.53	3992.45	3508.46	2589.26	3.1085e-07	21.5795	0.00204832	22.2489	16.7169
4.57_216.1472n	217.154	4.57065	pos	Valyl-Valine	HMDB0029140	Organic acids and derivatives	Carboxylic acids and derivatives	Amino acids, peptides, and analogues			54.1	72.9	M+H, M+Na	C10H20N2O3	-0.805213	40960.9	39782.3	38966.5	41292.3	41857.9	209.904	228.887	227.962	219.908	211.4	201.774	778.872	112429	576.313	342.421	4339.83	786.086	217924	258395	231818	332911	214929	162416	152.291	67.6002	137.348	78.5903	81.3285	94.9815	184.454	71.8268	155.141	151.798	102.188
0.65_129.0789n	147.113	0.6453	pos	L-Pipecolic acid	HMDB0000716	Organic acids and derivatives	Carboxylic acids and derivatives	Amino acids, peptides, and analogues	***	C00408	54	76.8	M+H, M+NH4	C6H11NO2	-0.614175	181720	172220	172497	177727	179468	235619	186464	181091	252447	231868	210319	138326	83483.9	121364	138373	127237	147353	69021.8	72587.1	48748.6	105175	22118.5	14018.6	209097	201945	192844	268339	303703	306037	107022	116056	103111	153485	110739
0.85_305.1451m/z	305.145	0.849667	pos	N-Ribosylhistidine	HMDB0002089	Organic acids and derivatives	Carboxylic acids and derivatives	Amino acids, peptides, and analogues			54	76.1	M+NH4	C11H17N3O6	-1.56009	97399.9	101557	105640	106542	110542	60881.5	32363.1	36159.7	54399.6	31932.2	49207.9	29633.5	159402	14750.8	22811.5	70578.9	25452.6	191922	220287	298759	264750	361648	474238	40051.7	73662.4	38804	47125.3	51224.9	59373.4	19371.9	12278.3	12245.9	24529.5	9277.7
2.62_277.0863m/z	277.086	2.62105	neg	gamma-Glutamylmethionine	HMDB0034367	Organic acids and derivatives	Carboxylic acids and derivatives	Amino acids, peptides, and analogues	*		54	76.4	M-H	C10H18N2O5S	-0.323918	3180.43	3113.41	3245.66	3156.26	3086.64	1551.81	697.398	432.652	2053.78	1040.45	808.529	533.564	5182.1	194.261	173.642	583.456	456.774	14867.6	10716.2	17118.8	21119.5	15480.6	24904.9	1323.6	1142.74	659.896	1463.7	1460.51	961.719	14.6608	3.1085e-07	3.1085e-07	120.774	3.1085e-07
9.46_432.2375m/z	432.238	9.45503	pos	Clausarinol	HMDB0041407	Phenylpropanoids and polyketides	Coumarins and derivatives	Pyranocoumarins	*		54	75.7	M+NH4	C24H30O6	-1.26365	1.63992e+06	1.96835e+06	1.94143e+06	1.92191e+06	2.04856e+06	1.13374e+06	1.1225e+06	1.38934e+06	753051	894862	1.17901e+06	1.16894e+06	1.42114e+06	1.67575e+06	1.61683e+06	2.55704e+06	1.99313e+06	2.00625e+06	1.70928e+06	1.81128e+06	1.79844e+06	1.75079e+06	1.60569e+06	1.35998e+06	1.00219e+06	1.48032e+06	2.17339e+06	1.50688e+06	1.7594e+06	1.57911e+06	2.09288e+06	2.27614e+06	2.05029e+06	2.35836e+06
9.83_312.2296n	295.226	9.82953	pos	(±)9-HpODE	64785	Unclassified	Unclassified	Unclassified			54	76.6	M+H, M+Na, M+H-H2O	C18H32O4	-1.5669	48359.3	44482.7	46581.6	46075.4	44036.3	84696.2	73275.1	61938.2	92021.1	91727.6	62658.1	21930.9	13424	21470.3	19617.6	15408.1	20285.8	9655.62	10472.8	9126.81	9596.34	10098.6	10899.4	119710	115587	92713.8	78365.9	89405.1	76867.3	21659.3	17063.8	21437	22110.6	17437.9
0.71_184.0730m/z	184.073	0.713467	pos	Phosphocholine	3318	Organic nitrogen compounds	Organonitrogen compounds	Quaternary ammonium salts	**	C00588	53.9	73.8	M+H	C5H14NO4P	-1.62044	69976.9	54916.9	62582.7	63353.5	68878.7	113342	114000	13597.6	132093	28277.6	96310.1	26633.9	31131.4	30040.7	39341.7	6582.02	18690.6	42321.9	45093.8	37620.4	17826.6	25464.8	33074	87282	66003.8	60972.2	157506	131151	89770.7	52498.1	24526.1	27706.8	121949	23994.2
13.37_363.2888m/z	363.289	13.374	pos	24-Nor-5beta-cholane-3alpha,7alpha,12alpha,23-tetrol	LMST04060003	Unclassified	Unclassified	Unclassified			53.9	76	M+H-H2O	C23H40O4	-1.38024	43727.9	46338.4	55668.1	45163.6	45501.2	39605.8	19444.6	45107.6	106860	180720	88798.6	23443.6	12630.8	12026.8	20667.4	38085.7	47437	4091.23	4363.13	3846.89	15579.8	20965.6	6152.03	126491	124427	72227.2	118939	130212	118849	4969.94	6427.46	3188.89	5295.08	11118.5
3.17_246.1445m/z	246.145	3.17482	pos	Asparaginyl-Isoleucine	85649	Organic acids and derivatives	Carboxylic acids and derivatives	Amino acids, peptides, and analogues			53.9	75	M+H	C10H19N3O4	-1.35169	14217.5	15360.9	15239.3	16140	15969.9	35834	21373.9	16019.7	37837	28042.3	16658.3	6720.98	1881.7	5333.84	7167.26	6115.48	7357.67	82.9024	78.2072	77.3402	3.1085e-07	3.1085e-07	3.1085e-07	43249.4	41802.7	26588.5	32100.5	40868.7	26297.7	6025.72	1966.12	2810.72	8714.03	1985.33
0.86_323.0284m/z	323.028	0.8629	neg	Uridine 5'-monophosphate	HMDB0000288	Nucleosides, nucleotides, and analogues	Pyrimidine nucleotides	Pyrimidine ribonucleotides	***	C00105	53.8	75.9	M-H	C9H13N2O9P	-0.60014	7622.26	8967.02	8082.35	9796.67	9884.78	552.455	621.071	3.1085e-07	419.513	3.1085e-07	757.976	709.149	3449.68	8892.2	7901.2	3.1085e-07	253.855	27327.4	11092.9	11864.6	21319.2	5656.77	609.171	539.989	1446.92	3.1085e-07	1545.81	2901.43	1925.68	6689.26	4929.86	13883	16391.7	4713.42
5.00_538.2045n	561.193	4.99908	pos	Citrusin A	HMDB0039230	Lignans, neolignans and related compounds	Lignan glycosides	Unclassified	*		53.8	75.1	M+H, M+Na, M+K	C26H34O12	-0.947079	28673.2	29453	27075.5	30778.5	30302.3	82772.6	52098.9	48663	69221.7	37156.7	29727.5	5252.83	2753.47	2735.52	5889.18	4618.52	8222.45	1678.37	1880.4	1616.17	1816.36	1796.87	2544.1	79773	56136.2	58925.7	83023.3	61808.1	31779.1	3511.61	4626.13	4998.95	6362.3	9283.55
7.77_330.2406n	329.233	7.76672	neg	9,10,13-TriHOME	HMDB0004710	Lipids and lipid-like molecules	Fatty Acyls	Fatty acids and conjugates	***	C14835	53.8	72.5	M-H, 2M-H	C18H34O5	-0.173143	60801.2	60631.3	61884.3	61276.7	62160.8	72112.8	92966.9	112416	114565	122764	117824	20963	9750.05	25700.5	38653	24286.6	37893.5	1296.53	2323.34	1781.34	1679.61	1941.38	3398.88	239259	321936	231179	152097	148856	141917	47177.4	28007.2	34608.2	73219.1	29657.1
10.22_297.2419m/z	297.242	10.2189	pos	9,10-epoxy-12-octadecenoic acid	35866	Unclassified	Unclassified	Unclassified			53.7	77	M+H	C18H32O3	-1.83913	20726.3	20605.7	19249.4	17518.5	18261.2	18748.4	22668.8	22561.7	20961.2	23053.9	23504.8	18123	12032.9	16862.1	15815.8	14548.1	15041	10000.8	10452.7	9867.79	9723.32	9241.28	9412.06	33936.6	34240.3	30532.5	26825.5	27655.3	28234.2	18989.2	17672.7	18396.7	18265.8	16042
10.64_294.2423m/z	294.242	10.6391	pos	19-Norandrosterone	HMDB0002697	Lipids and lipid-like molecules	Steroids and steroid derivatives	Estrane steroids			53.7	74.6	M+NH4	C18H28O2	-1.54486	16803.4	15180.8	15416	17350.4	16356.6	13758.1	21051.7	16781.6	14201.5	18753.4	16430.6	15614.9	14628.8	22004.7	15586.6	17937.2	26412.4	22208.4	16551.1	20648.6	9460.69	14748.3	13221.3	9893.54	11724	11883.1	10828.4	9986.37	15943.7	12239	15177.2	14075.8	26274.5	19586.1
2.47_282.1192m/z	282.119	2.46603	pos	2'-O-Methyladenosine	58235	Nucleosides, nucleotides, and analogues	Purine nucleosides	Unclassified		C04779	53.7	74.9	M+H	C11H15N5O4	-1.56778	20317.4	14723.3	14852.8	14023.2	13542	51279.4	39816.9	34983.5	53703.2	42365.3	24047.7	5663.41	6294.76	4585.86	7010.8	6480.59	9235.25	4671.01	4492.11	4911.1	6670.5	5851.47	8895.12	35227.1	39901.3	27504.9	30085.3	33202.5	18768.3	1577.44	2597.38	3702.22	2989.83	2186.8
3.49_246.1445m/z	246.145	3.4942	pos	Asparaginyl-Leucine	85650	Organic acids and derivatives	Carboxylic acids and derivatives	Amino acids, peptides, and analogues			53.7	82.1	M+H	C10H19N3O4	-1.2841	33137.7	36802.3	37367.8	38474.6	40340	83003.7	67436.6	53304.4	69809.5	61222.5	41495.1	19186.2	2919.68	18098.9	20678.5	17342.4	22201.7	3.1085e-07	3.1085e-07	3.1085e-07	3.1085e-07	3.1085e-07	3.1085e-07	95327.1	93161.4	77482.3	59353	63819.8	49185	20482.8	10883.4	15357.7	27003.1	10414.8
4.49_265.1543m/z	265.154	4.49007	pos	Phenylalanyl-Valine	HMDB0029008	Organic acids and derivatives	Carboxylic acids and derivatives	Amino acids, peptides, and analogues	***		53.7	74.5	M+H	C14H20N2O3	-1.43964	6588.92	5874.73	5421.29	5843.29	5545.77	4321.76	3866.66	3804.81	6163.71	7922.09	4447.04	1672.77	1153.32	2806.61	6058.35	2138.61	2812.81	646.564	247.712	360.514	620.038	378.4	319.775	2733.1	3583.92	5601.21	3160.51	5442.94	4288.35	1283.92	5043.31	5245.37	2403.44	9239.32
10.20_460.2688m/z	460.269	10.199	pos	3-O-Acetylepisamarcandin	HMDB0031958	Phenylpropanoids and polyketides	Coumarins and derivatives	Unclassified	*		53.6	73.6	M+NH4	C26H34O6	-1.36032	2.20591e+06	2.27733e+06	2.19202e+06	2.26048e+06	2.32388e+06	1.55276e+06	1.57678e+06	1.78921e+06	1.28392e+06	1.36815e+06	1.78359e+06	1.85695e+06	1.74627e+06	2.21977e+06	2.06926e+06	2.77004e+06	2.28385e+06	2.29075e+06	1.97783e+06	2.13584e+06	2.0065e+06	1.94237e+06	1.879e+06	1.67849e+06	1.14032e+06	1.55897e+06	2.40911e+06	1.71978e+06	1.99586e+06	2.20752e+06	2.39429e+06	2.55371e+06	2.51533e+06	2.59986e+06
10.36_349.2366m/z	349.237	10.365	pos	15-methyl-15S-PGD2	LMFA03010050	Lipids and lipid-like molecules	Fatty Acyls	Eicosanoids			53.6	77.3	M+H-H2O	C21H34O5	-2.01308	12487.2	10680.4	10641.4	10280.1	10080.8	10106.5	6751.92	15680.3	10298.2	42668.4	8128.76	5107.08	3358.71	6267.6	4290.73	3355.96	4144.99	2648.51	2145.87	1981.74	2172.95	2694.06	2344.65	14864.5	17022.5	15569	14258.8	18015.6	12715.3	45881.8	14698.9	19708.8	6398.07	10435.6
12.88_259.2053m/z	259.205	12.8762	pos	11E,17-Octadecadien-9-ynoic acid	LMFA01031088	Lipids and lipid-like molecules	Fatty Acyls	Fatty Acids and Conjugates			53.6	72.9	M+H-H2O	C18H28O2	-1.12042	5909.14	4672.93	4555.7	4331.36	3977.01	6816.15	8205.12	9389.16	8096.58	14179	9042.65	551.3	539.443	1071.68	593.408	222.094	502.219	32.2999	250.215	2.94888	150.128	33.1631	1.71201	11344.2	8515.22	9621.22	12695.1	14096.6	10141.8	1276.02	1835.43	2437.71	1765.48	1710.82
4.57_174.1487m/z	174.149	4.57065	pos	3R-aminononanoic acid	35938	Lipids and lipid-like molecules	Fatty Acyls	Fatty Acids and Conjugates			53.6	72	M+H	C9H19NO2	-1.13718	10234.2	9726.04	9733.71	9996.12	10475	15813.4	23578.5	37418.9	9717.86	6802.84	11898.9	1169.19	4446.08	740.06	889.654	959.589	1061.3	3579.85	7559.17	4322.09	1012.31	1283.74	2136.54	18930.9	33408.3	37410.2	14019.2	16447	9479.37	4158.44	2907.29	3955.56	6382.04	2858.54
8.85_301.2844m/z	301.284	8.85065	pos	Prosafrinine	LMSP01080051	Lipids and lipid-like molecules	Sphingolipids	Sphingoid bases			53.6	75.9	M+NH4	C17H33NO2	-2.00747	581.878	583.405	552.509	540.957	252.117	601.35	536.485	837.9	716.582	1774.06	520.229	2083.33	653.054	2600.52	1588.87	3223.14	1702.79	801.261	4650.27	711.366	11229.2	873.082	1388.5	3286.6	27883.9	518.496	3546.53	1524.13	909.993	3156.82	1442.67	1852.72	1715.68	1355.82
10.16_352.2608n	353.268	10.157	pos	MG(0:0/18:3(9Z,12Z,15Z)/0:0)	HMDB0011540	Lipids and lipid-like molecules	Fatty Acyls	Lineolic acids and derivatives			53.5	73.8	M+H-H2O, M+H	C21H36O4	-1.63872	51122.2	52171.9	49315.1	52309.6	49680.8	122040	89253.3	62444.9	136140	180180	215082	8394.4	4153.69	12132.8	9579.81	6192.85	8301.28	1859.79	2337.3	2104.97	2194.37	2723.3	3524.63	113068	70519.6	36436.2	139421	40148	124327	6924.88	17326.3	20238.8	10710.4	14443.1
4.31_235.1084m/z	235.108	4.30882	neg	Pyrraline	HMDB0033143	Organic acids and derivatives	Carboxylic acids and derivatives	Amino acids, peptides, and analogues			53.5	72.8	M-H2O-H	C12H18N2O4	-1.49521	1741.21	1726.54	1870.44	1712.9	1797.64	174.027	107.763	30.1452	175.817	148.174	79.5474	721.297	5135.52	358.732	655.213	753.094	935.092	11881.3	10326.4	10889.3	15449.9	7135.27	6144.36	89.9888	74.2707	45.1431	30.852	68.8033	12.267	3.1085e-07	41.5451	23.6886	3.1085e-07	3.1085e-07
4.31_261.1441m/z	261.144	4.31163	pos	Glutamylleucine	HMDB0028823	Organic acids and derivatives	Carboxylic acids and derivatives	Amino acids, peptides, and analogues			53.5	74.1	M+H	C11H20N2O5	-1.62632	21753.6	22642.4	19683.5	21949.5	22073.2	35342.5	24515.3	15513.1	59714.9	38480	29530.5	4598.76	12789.4	1127.08	2583.81	5490.74	5741.84	23736.6	20555.3	33140.5	45995.2	26085.8	39288.9	28557.8	23380.9	21493.2	55581	50721.5	42794.4	693.248	790.452	464.237	5412	942.705
4.83_450.1157n	451.123	4.83498	pos	Macrocarposide	LMPK12050478	Lipids and lipid-like molecules	Polyketides	Flavonoids			53.5	71.5	M+H, M+Na, M+H-H2O	C21H22O11	-1.19777	26656	28401.7	27289.1	27793.9	27347.3	82312.4	82011.2	68854.5	81834.3	116009	87105.1	2071.92	1682.17	1831.82	2114.17	1675.67	1315.19	1613.79	1276.16	1111.9	1779.55	1220.98	825.818	39870.5	61813.2	48183.6	23849	39059.1	31518.3	1326.25	1034.79	1147.61	1527.39	1335.77
0.76_166.0529m/z	166.053	0.764533	pos	L-Methionine S-oxide	63430	Organic acids and derivatives	Carboxylic acids and derivatives	Amino acids, peptides, and analogues	**	C02989	53.4	77.9	M+H	C5H11NO3S	-1.87026	50455.5	58099.6	58693.2	60475.6	65273.2	40339.7	27318.5	31162.8	38825.6	37703.3	34158.9	55435.6	50606	60038.3	60082.7	41540.8	62593.9	87751.3	67876.3	69297.5	82042.1	56647.2	58448	48950.7	35975.2	41867.7	56058.2	70127.2	42985.7	29248.9	40311.6	45438.3	47432.9	43041.7
3.44_233.1492m/z	233.149	3.43687	pos	Ethylenediamine-N,N'-di-a-butyric acid	2589	Unclassified	Unclassified	Unclassified			53.4	72.3	M+H	C10H20N2O4	-1.61909	14586.9	15942.1	15448.2	17374.4	16439.1	37907.8	27317.9	18007.4	32452.8	27334.9	18569	8474.84	3232.84	6696.38	7638.23	7797.23	9306.6	1012.83	1117.06	152.141	159.189	197.865	308.122	44244	43826.9	27242.5	32032.4	38086.7	24599.9	5279.04	2012.81	2900.13	8239.57	1846.93
3.74_384.1144m/z	384.114	3.7412	pos	Succinyladenosine	HMDB0000912	Nucleosides, nucleotides, and analogues	Purine nucleosides	Unclassified			53.4	73.9	M+H	C14H17N5O8	-1.52345	37162.7	41817.2	42592.3	43106.3	44935.4	210476	177247	62490.2	45145	30012.2	28969.2	1337.13	9102.79	147.554	414.066	1535.62	705.212	16323.5	13448.6	14058.9	20871.4	13232.3	15282.5	108841	134818	51316.4	49586.6	56586.7	57196.1	3.1085e-07	3.1085e-07	3.1085e-07	782.292	3.1085e-07
4.94_468.1444m/z	468.144	4.94078	neg	2-amino-4-({1-[(carboxymethyl)-C-hydroxycarbonimidoyl]-2-{[1-(2-hydroxyphenyl)-2-methyl-3-oxopropyl]sulfanyl}ethyl}-C-hydroxycarbonimidoyl)butanoic acid	HMDB0133634	Organic acids and derivatives	Carboxylic acids and derivatives	Amino acids, peptides, and analogues			53.4	76.4	M-H	C20H27N3O8S	-0.542343	2939.09	2952.69	3190.12	3246.5	3155.3	165.419	28.5896	81.3021	91.3011	46.2236	3.1085e-07	3.1085e-07	4947.48	3.1085e-07	3.1085e-07	207.65	3.1085e-07	34224	13027.7	21797.6	29524.7	16949.8	12075.8	141.71	152.864	3.1085e-07	3.1085e-07	3.1085e-07	3.1085e-07	3.1085e-07	3.1085e-07	3.1085e-07	3.1085e-07	3.1085e-07
9.91_297.2663n	298.274	9.90865	pos	3-ketosphingosine	43208	Lipids and lipid-like molecules	Sphingolipids	Sphingoid bases			53.4	71.8	M+H-H2O, M+H	C18H35NO2	-1.55602	246377	240330	244528	236677	248081	431697	418234	354122	582010	811332	183106	32463.2	14265	60207.6	66139.5	45448.8	45121.5	7579.69	6456.39	6973.36	9608.97	7879.11	9159.99	492206	340827	307019	223933	255206	194907	80784.8	153135	143897	87004.6	192743
0.70_175.1187m/z	175.119	0.696433	pos	L-Arginine	HMDB0000517	Organic acids and derivatives	Carboxylic acids and derivatives	Amino acids, peptides, and analogues	***	C00062	53.3	75.6	M+H	C6H14N4O2	-1.54204	561672	652629	660195	625432	686873	712432	611892	492865	799765	554113	904998	472956	830653	516761	626856	1.0465e+06	806030	657631	559358	439313	618321	478457	484359	338587	550165	478999	470780	597095	824759	475613	643436	652067	719740	521930
4.73_163.0751m/z	163.075	4.73283	pos	Methyl cinnamate	66385	Phenylpropanoids and polyketides	Cinnamic acids and derivatives	Cinnamic acid esters	*		53.3	73.5	M+H	C10H10O2	-1.31247	3052.53	3773.81	3108.61	3323.05	3581.64	513.383	766.822	876.871	803.446	736.607	1012.18	1190.52	3644.69	1276.19	1239.44	1839.2	1414.06	18827.9	6534.06	13817.3	24747.4	12034.2	12437.4	815.105	622.161	723.18	939.181	880.042	940.113	1084.41	1166.15	1139.65	1122.21	1288.24
5.47_248.0926m/z	248.093	5.46768	neg	3-Indolebutyric acid	HMDB0002096	Organoheterocyclic compounds	Indoles and derivatives	Indoles	*	C11284	53.3	69.3	M+FA-H	C12H13NO2	-1.15122	5901.74	5587.5	5850.51	5647.64	5813.76	3057.59	3271.05	4007.02	5887.93	2061.25	2705.27	12357.7	12353.9	8331.48	8356.99	18206.3	11358.1	9074.59	6079.22	8867.76	6925.88	3620.11	13636.5	5379.5	18828.8	3551.85	3197.92	4191.6	4153.39	4286.47	4849.95	4316.13	4524.53	4511.19
0.83_276.1186m/z	276.119	0.832633	pos	Ribothymidine	HMDB0000884	Nucleosides, nucleotides, and analogues	Pyrimidine nucleosides	Unclassified			53.2	80.1	M+NH4	C10H14N2O6	-1.50784	194923	193295	200561	207019	226332	82797.6	88484.7	77057.7	119237	63960.8	77791.4	127422	270913	66470.4	98205.4	169653	107343	532587	323303	529765	659928	467707	809102	95558.9	78441.6	83326.8	127169	129004	119944	90115	85180.1	99616.5	174447	74352.2
0.83_432.1707m/z	432.171	0.832633	pos	a-L-Arabinofuranosyl-(1->3)-[a-L-arabinofuranosyl-(1r5)]-L-arabinose	HMDB0041223	Organic oxygen compounds	Organooxygen compounds	Carbohydrates and carbohydrate conjugates	*		53.2	74	M+NH4	C15H26O13	-1.05049	166390	172318	177174	173238	188555	101061	153276	298141	103460	99439.4	72035.9	169097	259968	183829	133023	166131	200954	1.00746e+06	545464	462591	804427	331669	281409	132756	77109.9	229481	108759	63888.6	115370	5214.56	14776.9	14713.9	6659.47	13584.4
10.00_309.2071m/z	309.207	10.003	neg	ent-16-epi-16-F1t-PhytoP	LMFA02030009	Lipids and lipid-like molecules	Fatty Acyls	Octadecanoids			53.2	70.8	M-H2O-H	C18H32O5	-0.00504914	5854.75	5474.55	5758.47	5405.04	5466.89	22912	11414.9	12109.2	14084	21869.7	5656.8	643.793	348.478	690.125	398.416	224.528	341.535	26.2966	52.1932	46.0965	3.1085e-07	3.1085e-07	152.893	19648.2	27591.2	17412.7	16908.4	14109.9	9950.17	7314.7	2391.6	3672.1	2742.12	992.956
10.32_313.2385m/z	313.238	10.319	neg	10-Hydroxy-9-ketooctadecanoic acid	LMFA01050538	Lipids and lipid-like molecules	Fatty Acyls	Fatty Acids and Conjugates			53.2	69.9	M-H	C18H34O4	0.206295	9373.44	9657.23	9070.73	8817.93	8859.54	18221.5	18172.3	18914.4	18130.1	20561.9	14111.9	2105.21	704.103	2995.63	2138.05	1541.01	2978.47	25.1287	3.1085e-07	52.1492	3.1085e-07	86.5379	313.097	41289.5	43187.1	31578.9	21683.9	21682.1	23048.8	7940.81	6553.35	8416.46	6011.98	4410.66
2.23_132.1018m/z	132.102	2.22643	pos	L-Leucine	24	Organic acids and derivatives	Carboxylic acids and derivatives	Amino acids, peptides, and analogues	**	C00123	53.2	73.2	M+H	C6H13NO2	-0.54915	1.05626e+06	1.33256e+06	1.30583e+06	1.30288e+06	1.43988e+06	1.4749e+06	1.31434e+06	943969	1.64383e+06	1.3251e+06	1.07388e+06	938690	1.10842e+06	812400	1.10568e+06	1.22574e+06	1.40424e+06	1.15213e+06	972255	904683	1.47909e+06	602530	481105	1.59596e+06	1.57964e+06	1.3328e+06	2.07958e+06	2.13316e+06	2.01441e+06	642452	1.05497e+06	820849	1.15173e+06	822249
4.18_230.1627n	231.17	4.17857	pos	Valyl-Leucine	HMDB0029131	Organic acids and derivatives	Carboxylic acids and derivatives	Amino acids, peptides, and analogues	***		53.2	69.7	M+H, M+Na	C11H22N2O3	-1.34526	45128.4	44784.3	48216	47845.4	50349.6	111420	86013.4	60910.9	68332	66466.3	43280	40122.9	8753.09	48279.9	57281.1	42389.6	51410.7	1153.53	1248.01	574.542	424.047	3.1085e-07	76.4286	82869	95688.3	81472.5	49013.3	55911.7	61418.7	32895.4	24952.3	35106.5	39243.7	26892
0.80_235.0920m/z	235.092	0.798583	pos	Lycoperdic acid	HMDB0030417	Organic acids and derivatives	Carboxylic acids and derivatives	Amino acids, peptides, and analogues	*		53.1	72.9	M+NH4	C8H11NO6	-1.90895	45273	45099.9	49712.1	53601.4	56489.4	58167.2	52813.5	44651.5	57455.8	50609.9	45825.6	38453	28831	35704	36399	28659.9	37844.1	35291.8	33782.9	47648.9	47329	50130.1	63954.2	69302.3	52011.9	54228.2	65006	76764	61901.1	35000.9	19603.1	20663.5	39749.7	19806.3
10.95_374.3623m/z	374.362	10.9546	pos	13-methoxy-heneicosanoic acid	LMFA01080015	Lipids and lipid-like molecules	Fatty Acyls	Fatty Acids and Conjugates			53.1	72.7	M+NH4	C22H44O3	-1.60045	1013.75	1654.11	1403.44	1064.23	1178.02	7496.56	21527.8	7986.93	890.927	7298.43	17004.5	20072.5	7073.6	6297.18	7169.99	26167.1	3578.17	32107.3	5763.47	8539.34	3679.63	4211.17	8855.41	6389.81	4334.48	4240.56	4145.71	4114.48	6773.96	5582.28	5100.4	5122	16112.6	5335.63
15.77_144.0653m/z	144.065	15.7728	pos	Acetylhomoserine	HMDB0029423	Organic acids and derivatives	Carboxylic acids and derivatives	Amino acids, peptides, and analogues	*		53.1	68.9	M+H-H2O	C6H11NO4	-1.33347	129110	217728	117360	138321	94759.4	26045.5	35886.2	40990.5	25374.3	22871.2	46671.5	230270	262170	327736	362034	402192	382685	158868	230907	264617	222267	278064	283268	56533.2	40940.7	46763	46510.8	51532.3	58239.5	140581	157213	164220	216947	215016
5.60_724.5670m/z	724.567	5.5988	pos	PE(P-20:0/17:2(9Z,12Z))	LMGP02030072	Lipids and lipid-like molecules	Glycerophospholipids	Glycerophosphoethanolamines			53.1	75.2	M+H-H2O	C42H80NO7P	4.14222	309561	341813	329073	324700	286893	268691	289443	239129	199586	217865	256687	410175	305609	370095	298626	329935	264834	311501	272922	276737	382503	394685	311998	289105	271379	222939	240058	389090	395867	276973	425359	337390	403281	358284
8.31_334.2946m/z	334.295	8.30967	pos	4,14-dihydroxy-octadecanoic acid	LMFA02000175	Lipids and lipid-like molecules	Fatty Acyls	Octadecanoids			53.1	72	M+NH4	C18H36O4	-1.83461	7993.15	7653.82	7727.32	8150.15	8537.47	18254.6	12079.8	9478.52	15141.8	12365.3	12007.8	2726.22	714.29	2267.62	1532.26	1303.45	2782.2	495.853	548.861	385.782	815.412	887.511	1360.81	17267.9	14670.4	11729.9	17228.8	22547.2	19249.9	2522.06	3116.67	3424.28	3389.64	3546.16
9.27_312.1934n	295.19	9.26718	pos	(7Z)-14-hydroxy-10,13-dioxoheptadec-7-enoic acid	LMFA01050450	Lipids and lipid-like molecules	Fatty Acyls	Fatty Acids and Conjugates			53.1	72.9	M+H-H2O, M+Na, M+H	C17H28O5	-0.906932	14113.5	13696.4	13119.3	12856.3	12788.2	21516.3	19393.1	15002.7	20390.5	15426.9	16459.1	10687.2	6752.77	8602.51	10807.2	8700.04	10000.1	6654.45	6715.46	6136.23	7282.23	6394.63	5534.26	24667.5	23996.8	15746.1	20632.7	23311.9	18885.9	8210.26	9947.49	9846.9	12248	11983.9
0.87_356.0950n	374.129	0.866683	pos	3,4,5-trihydroxy-6-{[2,3,4-trihydroxy-5-(hydroxymethyl)oxolan-2-yl]methoxy}oxane-2-carboxylic acid	HMDB0125611	Organic oxygen compounds	Organooxygen compounds	Carbohydrates and carbohydrate conjugates			53	71.1	M+H-H2O, M+NH4	C12H20O12	-1.24193	45947.8	35041.8	36710.5	32446.1	38461.1	254686	155554	139896	183498	58811.2	46213.8	3.1085e-07	3.1085e-07	3.1085e-07	3.1085e-07	3.1085e-07	3.1085e-07	3.1085e-07	3.1085e-07	3.1085e-07	3.1085e-07	3.1085e-07	3.1085e-07	136944	149728	136237	121944	84155.9	37519.4	3.1085e-07	3.1085e-07	3.1085e-07	3.1085e-07	3.1085e-07
1.11_324.0356n	323.028	1.11358	neg	Uridine monophosphate (UMP)	3453	Unclassified	Unclassified	Unclassified			53	73.4	M-H2O-H, M-H	C9H13N2O9P	-0.797513	9135.32	7297.48	10042.1	11707.3	9082.59	17622.6	13025.1	4546.14	13652.5	9824.77	11266.3	3779.86	4207.74	5045.33	5178.09	918.585	335.593	20748.8	8946.55	14885.8	23414.7	16268.8	14921.5	14869.3	12818.5	12329	22325.5	26786.2	26069.2	6484.59	4176.07	6927.96	11346.1	1220.67
10.18_342.2997m/z	342.3	10.1782	pos	20-HEDE	LMFA03000010	Lipids and lipid-like molecules	Fatty Acyls	Eicosanoids			53	71.2	M+NH4	C20H36O3	-1.66915	18171.8	16821.4	16293.5	17528	16955.1	30926.5	25289.3	7696.67	20231.8	13390.6	12085.4	5914.08	37392.4	8253	4858.09	7097.72	6961.15	64256.4	43666.6	50994.4	96422.5	27044.5	31259.4	19324.4	13306.8	6787.52	12457.1	33728.4	9797.26	780.598	961.139	1082.43	796.066	433.926
10.41_344.3154m/z	344.315	10.4071	pos	19-oxo-eicosanoic acid	LMFA01060132	Lipids and lipid-like molecules	Fatty Acyls	Fatty Acids and Conjugates			53	72.6	M+NH4	C20H38O3	-1.51314	4889.18	3798.33	4003.05	3598.59	4089.67	3307.63	3540.09	1745.01	2563.19	1810.97	3083.7	2923.36	11581.6	2685.8	2123.6	3334.51	2805.16	27414	18929.4	26014.8	45499.8	9230.32	13785.6	2780.59	2073.06	1625.66	2269.22	4784.22	2140.21	2510.29	2111.64	2401.2	2202.98	2483.33
10.51_346.3311m/z	346.331	10.5129	pos	20-hydroxy-eicosanoic acid	LMFA01050075	Lipids and lipid-like molecules	Fatty Acyls	Fatty Acids and Conjugates			53	71.7	M+NH4	C20H40O3	-1.324	1137.92	1261.14	1072.33	1057.49	764.139	5685.8	22293.7	14613.3	1118.88	7779.56	14924.2	17407.8	4230.65	4093.66	4876.9	21560.9	2592.35	34842.9	3454.83	4843.05	5620.85	3169.44	5164.53	10603.9	2567.09	2579.33	3676.79	2804.22	9868.77	3979.97	3448.85	3443.36	22436.3	3736.29
10.68_594.2795n	577.276	10.6813	pos	PI(18:3(9Z,12Z,15Z)/0:0)	LMGP06050028	Lipids and lipid-like molecules	Glycerophospholipids	Glycerophosphoinositols			53	77.5	M+H-H2O, M+NH4, M+H, M+Na	C27H47O12P	-1.78467	19477.9	22827.7	20760.3	22732.4	21489	2323.3	1376.62	259.884	6976.89	3984.34	6884.89	5096.16	34828.7	4330.65	9752.41	9275.27	9754.49	81587	66765.4	71322.2	124931	180448	234514	1872.37	1088.01	540.801	5621.55	6866.38	3860.84	3.1085e-07	700.706	738.301	464.331	2370.33
4.61_295.1648m/z	295.165	4.61108	pos	Tyrosyl-Isoleucine	HMDB0029108	Organic acids and derivatives	Carboxylic acids and derivatives	Amino acids, peptides, and analogues			53	70.8	M+H	C15H22N2O4	-1.35008	13319.1	12588.5	13588.1	13569.8	13623.5	10498.2	10315.2	12221.3	9692.43	10872.9	5713.83	12773.2	2034.08	19981.9	23957.1	13667.1	15911.3	3.1085e-07	3.1085e-07	3.1085e-07	128.852	3.1085e-07	3.1085e-07	7993.35	10830	15321.9	6019.28	6816.62	7684.72	5277.82	13210.1	17180.9	9792.1	16266.6
5.26_740.1951n	739.188	5.25692	neg	Rhamnocitrin 3-(5'''-p-coumarylapiosyl)-(1->2)-glucoside	LMPK12112569	Lipids and lipid-like molecules	Polyketides	Flavonoids			53	67.2	M-H, M+FA-H	C36H36O17	-0.139156	11675.2	11754.3	15086.8	15184.8	14063.5	107509	45437.7	27217	102878	55739.5	31742.5	3.1085e-07	3.1085e-07	3.1085e-07	3.1085e-07	3.1085e-07	3.1085e-07	3.1085e-07	3.1085e-07	3.1085e-07	3.1085e-07	3.1085e-07	3.1085e-07	3.1085e-07	71590.2	3.1085e-07	3.1085e-07	3.1085e-07	3.1085e-07	3.1085e-07	3.1085e-07	3.1085e-07	3.1085e-07	3.1085e-07
0.83_504.1687n	522.202	0.832633	pos	Levan	HMDB0003539	Organic oxygen compounds	Organooxygen compounds	Carbohydrates and carbohydrate conjugates	**	C01355	52.9	69.9	M+H-H2O, M+H, M+Na, M+NH4, M+K	C18H32O16	-0.589567	755998	705457	696434	738494	834526	59889.2	65852	71405.7	30545.3	28463.1	76191.9	1.08815e+06	1.40773e+06	911086	701767	927357	889675	2.07024e+06	1.64818e+06	1.76212e+06	1.62954e+06	1.679e+06	1.38856e+06	65080.9	42011.6	43345.6	69943.6	67292.6	45942.1	533871	370395	403332	557646	516949
1.33_285.1189m/z	285.119	1.33273	pos	gamma-Glutamylhistidine	HMDB0029151	Organic acids and derivatives	Carboxylic acids and derivatives	Amino acids, peptides, and analogues			52.9	72.1	M+H	C11H16N4O5	-1.67487	27000.5	28840.3	27920.3	30324.5	34434.9	6004.54	10579	37410.6	8593.89	10694.6	17005.4	2658.88	15154.7	693.186	1747.79	5275.44	1320.91	20831.6	25998.8	40064.6	26229.3	40545	55306.8	68721.7	38342	65058.3	97622.3	119030	50085.9	31012.3	26330	25894.6	26338.2	33526.7
10.53_493.3164n	494.324	10.5338	pos	PE(19:1(9Z)/0:0)	LMGP02050019	Lipids and lipid-like molecules	Glycerophospholipids	Glycerophosphoethanolamines			52.9	67.1	M+H, M+K, M+Na	C24H48NO7P	-0.950234	219856	219971	213852	220336	220846	153.949	3.1085e-07	3.1085e-07	61.5627	3.1085e-07	3.1085e-07	81091.4	372059	61963.8	74003.4	57856.7	54572.7	956151	570318	620019	408816	454899	1.56392e+06	3.1085e-07	3.1085e-07	3.1085e-07	99.8439	3.1085e-07	3.1085e-07	3.1085e-07	126.951	3.1085e-07	273.967	212.428
11.22_381.2647m/z	381.265	11.2249	neg	5-Butyl-3,4-dimethyl-2-furanundecanoic acid	HMDB0112072	Lipids and lipid-like molecules	Fatty Acyls	Fatty acids and conjugates			52.9	69	M+FA-H	C21H36O3	0.148262	3428.44	3279.85	2987.32	3262.76	2712.2	10200.7	7573.81	7062.54	3889.78	4837.94	2928.79	280.02	3.1085e-07	40.5175	503.631	201.756	183.16	3.1085e-07	3.1085e-07	3.1085e-07	3.1085e-07	3.1085e-07	3.1085e-07	13930.6	19178.5	11313.2	9500.49	9772.84	8361.09	1825.62	2246.21	3477.08	2448.76	1565.64
3.42_219.1336m/z	219.134	3.41808	pos	Serinyl-Isoleucine	85935	Organic acids and derivatives	Carboxylic acids and derivatives	Amino acids, peptides, and analogues			52.9	68.6	M+H	C9H18N2O4	-1.4606	45267.6	49924	51566.3	53057.8	53973.3	83979.3	92906.8	80802.8	66920.9	62586.2	41487.7	51699.6	18932.6	51759.8	52399.6	50495.2	55661.1	4352.6	5157.77	2183.09	1818.48	3.1085e-07	373.708	100114	112654	105230	54025.2	47291.2	47980.7	43297.5	20984.6	31973.1	50611.3	19682.9
9.83_312.2300n	311.223	9.83447	neg	9,10-DiHODE	HMDB0010221	Lipids and lipid-like molecules	Fatty Acyls	Lineolic acids and derivatives			52.9	68.2	M-H, M+FA-H	C18H32O4	-0.158454	14813.3	13970	14236.5	13503.2	14044.8	41072.5	31676.3	27968.8	45410.2	42917.9	20329.1	2722.58	1213.23	3391.39	2579.07	1721	3295.78	150.816	214.131	123.451	150.758	382.661	886.301	76525.4	72492.3	51164.2	34819.2	37297.2	30480.5	4282.98	2867.46	4099.19	3710.16	2081.27
0.78_162.0526n	145.049	0.78155	pos	2S-hydroxyadipic acid	74923	Lipids and lipid-like molecules	Fatty Acyls	Fatty Acids and Conjugates			52.8	67	M+H-H2O, M+H	C6H10O5	-1.1568	2.37877e+06	5.00438e+06	2.55566e+06	3.05544e+06	3.02515e+06	561125	850977	1.04058e+06	659845	707018	1.16514e+06	2.93523e+06	4.06985e+06	4.89127e+06	4.79811e+06	5.90427e+06	5.79661e+06	3.49609e+06	5.20252e+06	5.75218e+06	5.60043e+06	6.77095e+06	6.56142e+06	1.21484e+06	1.05156e+06	1.29451e+06	1.39875e+06	1.35418e+06	1.61528e+06	2.06854e+06	2.48715e+06	2.85922e+06	3.2288e+06	3.20077e+06
1.11_171.0290m/z	171.029	1.11358	neg	4-hydroxy-2-oxo-Heptanedioic acid	LMFA01170052	Lipids and lipid-like molecules	Fatty Acyls	Fatty Acids and Conjugates			52.8	73.5	M-H2O-H	C7H10O6	-4.68869	3649.68	3145.94	3185.98	3109.49	3480.98	13759.9	10175.9	6598.29	6406.27	4595.84	6290.33	66.8126	20.2736	67.4122	81.4632	32.6327	77.9327	157.401	58.4889	184.347	872.879	2211.41	3510.52	22907.1	8662.82	11957.6	11702.9	15226.3	5979.6	76.5498	48.6278	30.807	64.5118	16.7459
12.13_306.2191n	307.226	12.1292	pos	5-Androstene-3b,16b,17a-triol	LMST02020098	Lipids and lipid-like molecules	Steroids and steroid derivatives	Androstane steroids			52.8	68.6	M+H, M+Na	C19H30O3	-1.20873	9381.03	7428.4	7445.11	7772.33	7533.28	10683.7	5223.52	11447.8	9902.34	46547.6	6707.07	1978.38	1012.68	1275.17	1810.58	1676.58	1881.15	523.263	473.651	318.499	463.014	505.347	290.45	20967.1	20799.7	16761	22668	18821.4	15715	5136	1566.95	1519.58	2799.53	2003.01
4.92_281.1394m/z	281.139	4.91972	neg	Eremopetasidione	HMDB0040778	Lipids and lipid-like molecules	Prenol lipids	Sesquiterpenoids	*		52.8	67.1	M+FA-H	C14H20O3	-0.349946	2177.3	2075.82	2183.33	2283.59	2141.86	929.575	442.553	535.97	346.121	207.935	525.184	1552.08	4532.93	1649.34	1471.12	2766.79	2262.27	3181.74	5574.21	5787.59	4239.74	5275.19	6238.21	651.223	893.359	286.952	336.121	249.867	502.352	495.724	885.29	769.357	697.436	973.965
11.50_297.2664n	298.274	11.5022	pos	2S-amino-octadeca-4E,6E-diene-1,3R-diol	53959	Unclassified	Unclassified	Unclassified			52.7	68.6	M+H, M+Na, M+K	C18H35NO2	-1.28547	170136	137843	131231	132361	132449	140729	185479	135329	112959	154528	127726	156707	159474	195418	167073	218531	254382	231327	164805	212889	146932	150388	145841	73409.3	72363.6	69542.8	65421.9	63921.7	88746.6	89358.2	103169	81105.5	165088	139628
11.86_352.2608n	353.268	11.8567	pos	MG(0:0/18:3(6Z,9Z,12Z)/0:0)	62323	Lipids and lipid-like molecules	Fatty Acyls	Lineolic acids and derivatives			52.7	69.8	M+H, M+NH4, M+H-H2O	C21H36O4	-1.5694	120190	122887	117313	129307	125630	183433	159872	88197.6	201645	222347	146088	60526.7	40260.6	95553.2	56516.8	59259.5	72722.8	30615.3	36733.4	33614.2	63884.2	59218.3	58434.5	170939	174125	148830	111440	205698	88701.6	50750.2	137589	171805	46986.6	138267
3.78_312.1298m/z	312.13	3.78023	pos	N2,N2-Dimethylguanosine	HMDB0004824	Nucleosides, nucleotides, and analogues	Purine nucleosides	Unclassified	***		52.7	72.5	M+H	C12H17N5O5	-1.55472	6948.17	6806.41	6451.77	6991.87	5993.37	12687	10701.8	9650.23	19532.8	15955.4	8926.53	3717.58	3285.75	5545.74	5356.6	5168.4	6075.85	5645.5	3721.73	5097.14	6836.53	4805.97	5589.23	9558.71	9316.6	6903.64	6352.19	6422.65	7532.42	3524.85	2273.48	6145.09	4919.03	2060.09
0.73_241.0115m/z	241.012	0.726117	neg	Fructose 6-phosphate	HMDB0000124	Organic oxygen compounds	Organooxygen compounds	Carbohydrates and carbohydrate conjugates	**	C00085	52.6	70	M-H2O-H	C6H13O9P	-1.31584	28580.8	31454	31358.9	34447	30702.1	30119.2	23589.9	16116.7	42335.5	39505.2	70248.8	30403.8	11202.6	33441.4	29444.3	15711.4	31141.6	17564.3	12762	10438.3	35138.1	25979.2	17701.9	31234.8	21139.5	30405.2	63015.3	64615.9	100956	21512.2	10671.5	10402	42449.5	19218.4
11.67_350.2685m/z	350.268	11.6701	pos	17alpha-hydroxypregnenolone	LMST02030089	Lipids and lipid-like molecules	Steroids and steroid derivatives	Pregnane steroids	**	C05138	52.6	69.6	M+NH4	C21H32O3	-1.4833	1934.15	1778.02	1298.03	1575.3	1730.77	90.6221	3.1085e-07	3.1085e-07	80.0231	162.695	15.4903	86.838	2376.31	3.1085e-07	3.1085e-07	172.935	261.485	5898.68	5178.34	3933.67	29098.4	10890.5	9720.2	3.1085e-07	53.1029	3.1085e-07	16.5862	170.897	3.1085e-07	3.1085e-07	3.1085e-07	3.1085e-07	3.1085e-07	3.1085e-07
10.16_351.2524m/z	351.252	10.157	pos	MG(0:0/18:4(6Z,9Z,12Z,15Z)/0:0)	62325	Lipids and lipid-like molecules	Fatty Acyls	Lineolic acids and derivatives			52.5	73.2	M+H	C21H34O4	-1.73946	9561.53	9556.57	8949.45	8951.35	9330.68	9065.38	6994.1	12790.8	9558.71	31087.2	6828.36	3763.13	1908.82	3877.16	2704.1	2061.31	2899.98	953.505	1130.19	808.93	929.202	1108.03	1597.18	11809.1	16452.3	16224.2	10980.4	18893	9986.59	50114.9	12955.6	18028.6	6686.34	8635.48
2.90_210.0758m/z	210.076	2.8975	pos	Hydroxyphenylacetylglycine	5703	Organic acids and derivatives	Carboxylic acids and derivatives	Amino acids, peptides, and analogues	**	C05596	52.5	69	M+H	C10H11NO4	-1.26187	16242.9	37451.6	21376.2	23154.2	24624.9	19497.3	19810.5	18617.6	23032.2	18249.1	20553.8	12986.4	16304.5	17060.2	19882	21676.1	24186.6	20938	27666.6	32930	32960.2	39326	37694.6	27782	24966	25027.7	30242.2	29252.7	21807.5	12108.2	11059.3	15851.7	16886.9	14764.2
0.75_189.1343m/z	189.134	0.747517	pos	L-NMMA	44311	Organic acids and derivatives	Carboxylic acids and derivatives	Amino acids, peptides, and analogues	*	C03884	52.3	68.6	M+H	C7H16N4O2	-1.43825	31748.1	29408.4	32140.4	32499.6	31672.5	12493.5	11224.1	9214.53	14588.4	14010.6	19695.1	34625.9	65545	24086.7	40609.2	77823.2	45391.9	70053.4	59211.5	64792.4	64254.1	52301.4	67042.2	7644.64	8591.55	8119.46	8618.86	11643.7	13274.4	21270.1	35056.8	35233.3	38048.3	25460.5
2.10_219.1336m/z	219.134	2.10202	pos	Threoninyl-Valine	85967	Organic acids and derivatives	Carboxylic acids and derivatives	Amino acids, peptides, and analogues			52.3	67.3	M+H	C9H18N2O4	-1.55289	18340.9	23443.1	24669.4	25582.8	26665	49795.3	37064.8	23561.3	39781.7	36376.1	25612.7	10643.9	5169.54	8360.42	9024.05	10535.4	13055	3374.29	2735.55	1607.11	797.583	23.7694	3.1085e-07	52408.1	54840.2	36385.3	51244	56018.5	43444.9	10414.7	6654.6	9258.57	14494.7	4783.42
2.18_219.0770m/z	219.077	2.17865	neg	Glycyltyrosine	HMDB0028853	Organic acids and derivatives	Carboxylic acids and derivatives	Amino acids, peptides, and analogues			52.3	68.5	M-H2O-H	C11H14N2O4	-2.26741	1036.32	974.25	1013.07	954.91	924.826	1571.38	947.041	1577.47	2365.35	1277.11	891.678	200.958	347.03	93.1028	137.288	245.661	246.654	403.784	384.438	293.542	527.735	218.706	241.91	5113.73	4501.01	3323.37	3621.12	3538	1517.23	35.4791	197.025	85.0826	49.6981	138.784
9.62_603.3173m/z	603.317	9.62315	neg	PI(O-16:0/0:0)	LMGP06060003	Lipids and lipid-like molecules	Glycerophospholipids	Glycerophosphoinositols			52.3	73.7	M+FA-H	C25H51O11P	3.95522	108100	113095	124397	127331	119881	462103	1.08447e+06	416630	653511	889130	905253	3.1085e-07	3.1085e-07	3.1085e-07	3.1085e-07	3.1085e-07	3.1085e-07	3.1085e-07	3.1085e-07	3.1085e-07	3.1085e-07	3.1085e-07	3.1085e-07	12240.1	10274.8	7105.58	4714.45	7695.13	10991.7	689.675	166.857	145.171	7263.7	263.163
0.57_207.0504m/z	207.05	0.57025	neg	2-Hydroxyadipic acid	HMDB0000321	Lipids and lipid-like molecules	Fatty Acyls	Fatty acids and conjugates		C02360	52.2	71.1	M+FA-H	C6H10O5	-3.93181	116712	85653.1	204111	208592	109745	87359.7	79269.4	91156.1	88410.1	85434.6	77688.3	91418.4	211900	337009	301531	361046	378969	211430	413860	488145	493992	447948	588734	330709	339640	271262	244266	203373	295984	183372	259749	243260	259232	264782
1.07_174.0523n	219.051	1.07363	neg	Shikimic acid	HMDB0003070	Organic oxygen compounds	Organooxygen compounds	Alcohols and polyols	**	C00493	52.2	67.5	M+FA-H, 2M-H	C7H10O5	-2.94779	3100.92	2392.95	2144.25	3065.23	2304.35	13224.4	6152.54	2893.82	4809.71	2478.68	3490.2	292.857	646.062	535.157	567.158	695.429	618.59	525.408	385.504	586.7	611.346	365.039	493.627	20577.2	6370.63	8117.33	7365.67	8880.92	3331.15	97.902	44.5298	126.876	216.004	151.705
10.49_213.1482m/z	213.148	10.4918	pos	12-hydroxy-3Z,6Z-dodecadienoic acid	LMFA01050171	Lipids and lipid-like molecules	Fatty Acyls	Fatty Acids and Conjugates			52.2	66.1	M+H	C12H20O3	-1.50408	22840.6	23610.2	21811.8	22395.3	21494.1	55782.6	43022.1	33921	76068.3	49827.3	43225.4	17781.6	12424.6	14150.3	12317.7	11671.9	12794.8	9568.37	8837.86	8310.84	8987.39	5972.92	8873.87	28063.9	26784	30734.4	30774.9	34152.7	23150.1	4371.7	5369.4	3643.51	6988.87	10210.6
11.50_363.2766n	364.284	11.5022	pos	15-HETE-EA	LMFA08040040	Lipids and lipid-like molecules	Fatty Acyls	Fatty amides			52.2	67.4	M+H, M+Na	C22H37NO3	-1.94342	7180.95	6563.25	6203.28	6708.64	6413.34	1405.81	524.788	3.1085e-07	3361.91	1987.49	832.727	3.1085e-07	4654.53	7.39341	3.1085e-07	190.119	772.23	7141.53	9388.16	8745.3	57886	68282.8	60665.4	1022.97	438.505	116.569	1542.46	4030.49	1070.82	3.1085e-07	3.1085e-07	123.552	74.675	1.52257
15.37_622.4793n	640.513	15.3723	pos	Glabranin	HMDB0032104	Lipids and lipid-like molecules	Fatty Acyls	Fatty alcohols	*	C09752	52.2	71.1	M+NH4, M+Na, M+H-H2O	C37H66O7	-2.41824	51360.3	50513.3	52175.9	55879.3	53833.6	57447.3	60818.9	96518.2	54643.6	85216.2	27630.2	4055.22	2056.08	16122.4	4059.95	2263.26	2691.64	3.1085e-07	381.856	547.384	7.67985	104.7	147.706	85575.5	90914.8	107886	68098.8	119648	86344.9	85805.9	46545.1	74206.2	31897.7	24658.9
7.28_274.1926n	275.2	7.2815	pos	6-[1]-ladderane hexanoic acid	LMFA01140085	Lipids and lipid-like molecules	Fatty Acyls	Fatty Acids and Conjugates			52.1	66.8	M+H-H2O, M+H	C18H26O2	-2.37331	40834.1	44026.6	45707.7	45961.7	46181	57035.8	55109.2	70822.1	95872.1	84971.5	68099.7	12088	4417.27	12607.7	18180	12154.2	19015	725.442	1535.5	1097.51	890.392	1233.31	1816.26	165799	203623	156008	92140.6	89315.3	68592.5	18824.5	7221.09	9329.28	25402	8782.51
7.49_216.1591m/z	216.159	7.491	pos	Ethyl 3-(N-butylacetamido)propionate	72595	Unclassified	Unclassified	Unclassified			52.1	65.2	M+H	C11H21NO3	-1.2764	32376.1	29939.9	28450.2	26376.4	28323.2	23162.6	25173.1	26365.5	23433.5	25150.7	28988	41927	31755.6	37420.1	36524.8	32304.3	33004.9	27204.7	27185.1	26212	28357.1	28347.6	26872.1	21477.7	21152.5	23354	24494.2	25476	27291	31646.9	37138.2	31160.6	34049.3	34321.7
7.68_401.0878m/z	401.088	7.68227	neg	Kanugin	LMPK12111578	Lipids and lipid-like molecules	Polyketides	Flavonoids			52.1	63.4	M+FA-H	C19H16O7	-0.126654	22328.2	22167.6	23771.3	23709.2	23942	21620.1	20761.5	21984.8	21070	21790.3	23355.9	24610.5	23375.9	23587.5	23686.8	22993.6	22068.6	24044.3	23072.1	23990.2	22585.1	22524.1	21705.8	22591.8	23884.3	24053	23913.5	23483.2	25962.6	27259.2	27922.8	28270.2	29443.1	27441.4
14.15_293.2472m/z	293.247	14.1464	pos	Methyl linolenate	44776	Unclassified	Unclassified	Unclassified			52	66.2	M+H	C19H32O2	-1.01643	2478.11	2124.56	2335.97	2082.54	1922.68	4153.05	2606.31	2158.2	6054.36	9687.04	3857.72	728.608	584.062	219.705	624.621	2375.87	3262.9	453.46	635.455	428.947	3738.04	2313.09	1505	5408.7	3976.06	2425.21	5209.92	4047.62	3241.14	81.0749	282.493	50.7422	500.062	357.749
15.98_221.1532m/z	221.153	15.983	pos	(9R,13R)-1a,1b-dihomo-jasmonic acid	LMFA02010010	Lipids and lipid-like molecules	Fatty Acyls	Octadecanoids			52	65.8	M+H-H2O	C14H22O3	-1.65442	133292	144325	158932	146307	143139	97650	105274	84976.9	58594.1	52052	83144.8	173250	138890	162223	102172	86521.6	112547	125597	123605	129934	136801	138376	146942	100443	91278	118265	117300	122068	133033	192158	177866	176581	202924	200505
4.75_193.0858m/z	193.086	4.75307	pos	Sinapyl alcohol	44805	Benzenoids	Phenols	Methoxyphenols	**	C02325	52	66.9	M+H-H2O	C11H14O4	-0.659228	2803.76	4526.54	3401.35	3047.8	3242.25	256.193	413.325	309.243	331.656	390.435	461.142	2980.75	6390.03	4692.34	4469.81	3637.71	4233.38	13208.9	11612.4	15341.7	21174.6	8612.86	8050.48	924.74	624.279	800.32	838.028	644.096	711.398	847.113	1053.05	1020.26	1026.8	920.733
4.96_469.1516n	470.159	4.95793	pos	2-amino-4-({1-[(carboxymethyl)-C-hydroxycarbonimidoyl]-2-{[1-(3-hydroxyphenyl)-2-methyl-3-oxopropyl]sulfanyl}ethyl}-C-hydroxycarbonimidoyl)butanoic acid	HMDB0133626	Organic acids and derivatives	Carboxylic acids and derivatives	Amino acids, peptides, and analogues			52	68.1	M+H, M+Na	C20H27N3O8S	-0.572932	30149.8	29473.1	30787.3	30585.2	34601.1	46.7261	136.172	101.081	153.085	61.2307	3.1085e-07	121.165	50747.6	3.1085e-07	3.1085e-07	3988.08	134.83	319237	106044	173715	272047	147897	100308	3.1085e-07	125.778	116.693	57.1317	35.7587	3.1085e-07	3.1085e-07	3.1085e-07	3.1085e-07	3.1085e-07	3.1085e-07
9.60_309.2055m/z	309.206	9.59887	pos	16-E1t-PhytoP	LMFA02030051	Lipids and lipid-like molecules	Fatty Acyls	Octadecanoids			51.9	71.4	M+H-H2O	C18H30O5	-1.58378	7428.97	7150.01	6609.31	6786.6	5533.68	6404.6	6654.32	7622.4	5408.29	6324.1	5316.55	5845.29	4071.57	9115.42	5789.01	4750.73	5174.31	3390.37	3512.51	3241.92	3366.04	3692.86	3012	8013.84	9458.33	9998.04	6390.72	6561.22	6604.84	22944.3	11581.6	12950.5	10991.1	9491.97
0.76_159.0762m/z	159.076	0.764533	pos	1-(Hydroxymethyl)-5,5-dimethyl-2,4-imidazolidinedione	HMDB0031670	Organoheterocyclic compounds	Azolidines	Imidazolidines			51.8	68.4	M+H	C6H10N2O3	-1.65327	1.42422e+06	1.43529e+06	1.55279e+06	1.52723e+06	1.55438e+06	519618	348237	493679	351249	306012	687995	1.55515e+06	2.50932e+06	1.39606e+06	2.16758e+06	3.38715e+06	1.91944e+06	1.85653e+06	2.14573e+06	1.90139e+06	1.79761e+06	2.27792e+06	1.78342e+06	318383	718142	427518	412533	579807	877407	1.58443e+06	1.78771e+06	1.75981e+06	2.06816e+06	1.99254e+06
1.10_192.0267n	210.06	1.09888	pos	Glucaric acid lactone	44758	Unclassified	Unclassified	Unclassified			51.8	61.5	M+NH4, M+K, M+Na, M+H, M+H-H2O	C6H8O7	-1.73984	605533	681746	666162	702209	903840	426579	363884	215545	272056	272342	301036	1.31246e+06	875855	1.37311e+06	1.57058e+06	1.39122e+06	1.54639e+06	514860	720086	517647	234312	226384	217987	121113	168574	130378	166294	107167	95932.7	163795	877240	727459	204057	1.19226e+06
12.00_254.2475m/z	254.247	12.0035	pos	Palmitoleamide	97431	Lipids and lipid-like molecules	Fatty Acyls	Fatty amides			51.8	64.1	M+H	C16H31NO	-1.35542	18473.3	18415.9	17571.6	18613.9	18087.8	10525.1	15808.8	11785.3	9444.66	13210.7	12054.3	13198.1	12790.4	17438.2	12601.7	26052.6	19914.4	16454.7	13553.8	17631.3	12934	21342.9	19330.3	13683.1	16928.4	14474.4	14224.5	14765.9	20481.2	21121.7	22763.7	17127.2	40896	29713.9
12.40_300.2892m/z	300.289	12.3985	pos	Palmitoyl Ethanolamide	43210	Organic acids and derivatives	Carboximidic acids and derivatives	Carboximidic acids	*	C16512	51.8	66.9	M+H	C18H37NO2	-1.82668	8746.04	8085.72	8064.09	7487.33	8257.14	8178.14	6731.16	5037.23	15458.2	14735.2	10952.2	9012.74	8325.69	6650.16	6694.93	11417	10173	7358.78	7102.72	6705.53	14361.1	20686.1	15624.3	7003.56	6239.31	4612.6	7786.73	10801.6	5389.85	3216.79	2380.35	3073.67	2330.09	2684.77
13.81_383.3394n	384.347	13.8115	pos	N-stearoyl valine	LMFA08020122	Lipids and lipid-like molecules	Fatty Acyls	Fatty amides			51.8	66.4	M+H, M+K, M+Na	C23H45NO3	-1.39824	256516	174753	172045	170787	178453	157411	172502	181289	160057	161352	187274	234048	182540	207226	200355	206393	202243	176062	162737	159411	186863	182195	169008	117794	114950	125150	146411	154711	156019	192682	196117	191268	199189	203680
14.13_292.2761n	310.31	14.1256	pos	Geranylcitronellol	HMDB0032147	Lipids and lipid-like molecules	Prenol lipids	Diterpenoids	*		51.7	63	M+H, M+NH4	C20H36O	-1.66214	337841	308348	303650	302348	308460	122552	147854	129079	87542.7	132668	144651	149322	146389	178014	143808	267705	228060	221073	157827	195093	260477	374529	381893	226347	241409	267691	245591	237757	282655	316040	391879	361028	695665	801943
3.17_231.1346m/z	231.135	3.16977	neg	Threoninyl-Leucine	HMDB0029065	Organic acids and derivatives	Carboxylic acids and derivatives	Amino acids, peptides, and analogues			51.7	64.7	M-H	C10H20N2O4	-1.8574	2079.55	2034.89	2135.04	1902.16	1918.03	6479.31	5028.02	4127.31	3783.65	3942.06	2736.5	1857.22	259.676	1938.96	2056.1	1728.82	1762.21	3.1085e-07	3.1085e-07	3.1085e-07	3.1085e-07	3.1085e-07	3.1085e-07	6633.41	6910.81	5462.79	3045.43	2926.2	3262.45	1339.99	749.601	977.478	1728.09	615.462
4.22_229.1553m/z	229.155	4.22487	neg	Valyl-Isoleucine	HMDB0029130	Organic acids and derivatives	Carboxylic acids and derivatives	Amino acids, peptides, and analogues			51.7	64.4	M-H	C11H22N2O3	-2.00672	1043.82	1090.65	1145.18	1024.42	1066.84	1002.8	948.001	1034.51	749.208	840.757	479.255	880.224	117.559	3134.51	2064.47	970.621	924.303	3.1085e-07	19.9314	3.1085e-07	12.244	3.1085e-07	3.1085e-07	700.754	931.613	987.926	398.626	456.981	547.329	1556.23	1665.58	2314.46	1016.79	1925.91
8.31_368.2186n	369.227	8.30967	pos	19-Hydroxy-PGE2	HMDB0001908	Lipids and lipid-like molecules	Fatty Acyls	Eicosanoids			51.7	69.7	M+H-H2O, M+H	C20H32O6	-3.56669	13868	13182.6	12302.5	12808.1	12709.5	20113.6	16907	18316.6	20853.8	19315.6	17617.6	1689.24	337.88	2481.11	4347.82	3432.44	3723.66	109.132	49.4259	60.6766	3.1085e-07	64.2478	3.1085e-07	32488	37373.5	25704.2	22191.9	30039.6	26667.6	11683.6	16301.2	19155	15497.1	27464.4
1.12_246.1444m/z	246.144	1.11592	pos	Isoleucyl-Asparagine	85808	Organic acids and derivatives	Carboxylic acids and derivatives	Amino acids, peptides, and analogues			51.6	64	M+H	C10H19N3O4	-1.63028	13451	15860.7	15130.4	15695.7	18663	8448.15	6865.17	3273.15	7358.87	7660.92	5441.58	3533.96	4332.35	8494.83	9071.41	7070.89	6907.7	13663.6	6991.4	7043.94	9559.31	2016.16	679.475	5449.35	7698.1	3930.45	5617.32	6948.33	4846.97	2604.43	19482	21850.5	3136.45	34283.6
3.63_158.0810m/z	158.081	3.62635	pos	N-ACETYLPROLINE	43543	Organic acids and derivatives	Carboxylic acids and derivatives	Amino acids, peptides, and analogues			51.6	63.1	M+H	C7H11NO3	-1.22312	32699.1	57757.5	33432.2	32411.8	35095.2	33620.2	35280.7	28134.8	31456.4	24444.8	35418.1	21240.6	34221.8	26055.4	23223.2	39206.2	33243.8	48271.5	55543.8	66562.6	78568.3	79566.8	69675.5	34096.4	36292.6	33212.8	41207.9	42108.1	34606.6	31251.6	22547.9	26841.6	41886.1	23152.5
4.29_200.0471m/z	200.047	4.29313	pos	p-CHLOROPHENYLALANINE	44308	Phenylpropanoids and polyketides	2-arylbenzofuran flavonoids	Unclassified	*		51.6	84.7	M+H	C9H10ClNO2	-1.1483	2.79581e+06	2.91951e+06	2.90793e+06	2.87659e+06	3.00705e+06	1.54912e+06	1.99918e+06	2.18446e+06	1.93776e+06	2.05759e+06	2.48038e+06	2.98811e+06	2.79932e+06	3.19154e+06	2.93623e+06	3.20783e+06	3.08213e+06	2.7598e+06	2.64957e+06	2.54693e+06	2.68735e+06	2.44503e+06	2.66724e+06	1.88199e+06	1.84586e+06	2.09344e+06	2.73705e+06	2.53026e+06	2.9959e+06	3.60203e+06	3.45041e+06	3.08133e+06	3.552e+06	3.72621e+06
7.76_294.2193n	295.226	7.76372	pos	13-HOTE	HMDB0010203	Lipids and lipid-like molecules	Fatty Acyls	Lineolic acids and derivatives			51.6	62.9	M+H-H2O, M+H	C18H30O3	-0.772288	29450.3	28458.8	29756.2	29746.2	30996.2	23242.2	34637.9	42166.7	43438.9	43914.4	52253.9	11965.7	5226.59	13419.1	19513.8	13885.8	20017.9	1840.17	2059.28	1756.66	1971.46	2252.02	2572.52	72335.3	93045.9	73808.1	57053.3	57066.1	56821.5	21295.4	14102.4	16193.6	36196	15568.1
8.93_290.2685m/z	290.269	8.9311	pos	Juniperic acid	LMFA01050051	Lipids and lipid-like molecules	Fatty Acyls	Fatty Acids and Conjugates			51.6	62.9	M+NH4	C16H32O3	-1.69703	47665.9	44689.9	42237.9	42739.2	42192.9	24024.9	28832.3	28642	26813.8	30282.5	36243.4	49903	37957.3	39068.5	39980.2	53228.3	49991.9	39353.8	41609.3	34699.6	42404.9	39498.4	48254.2	22205.5	21472.3	37030.3	44515.1	30854.1	39927.2	56797.5	35552.4	35151.4	52624.4	42237
0.82_205.0819m/z	205.082	0.815617	pos	γ-D-Glutamylglycine	24059	Unclassified	Unclassified	Unclassified			51.5	60.8	M+H	C7H12N2O5	-0.20628	28760.4	31960.3	35735.6	37518.9	40985.5	44483.4	53809.2	48101.9	84067.5	32668.8	40964.7	21605.9	12429.6	20695.2	20258.9	28997.2	22153.2	14529.6	17281.4	17897.9	17634.9	18806.9	19773	35453.5	29477.5	35885.6	29241.1	40428.5	32263.3	21317.5	31947.9	25611.6	21867.8	21759.5
2.28_288.2026m/z	288.203	2.28105	pos	Leucyl-Arginine	85827	Organic acids and derivatives	Carboxylic acids and derivatives	Amino acids, peptides, and analogues			51.5	64.9	M+H	C12H25N5O3	-1.31492	20407.2	24703.7	25896.9	24887.9	25517.6	77661.9	52162.4	40183.2	47638.5	30365.7	7350.56	8069.51	3.1085e-07	13314.8	13249.3	10766.8	12207.9	3.1085e-07	3.1085e-07	3.1085e-07	3.1085e-07	3.1085e-07	3.1085e-07	84827.1	92590.6	54884.3	10652.4	7678.65	5653.77	20841.5	9184.12	14590.6	7946.31	9909.03
2.56_253.1179m/z	253.118	2.55968	pos	Alanyl-Tyrosine	HMDB0028699	Organic acids and derivatives	Carboxylic acids and derivatives	Amino acids, peptides, and analogues			51.5	61.8	M+H	C12H16N2O4	-1.4796	32288.5	39152	37878.4	37781.4	39343.5	46524.2	55224.7	29679.2	89195.4	65627.1	57917.5	14944.3	36615.9	16163.2	21833.3	19909.1	21384.8	66654.3	63400.3	61700.5	77253.5	56883.1	61156.8	26829.8	24123	30903.5	29598.8	41575.3	25157.4	2142.54	9348.87	7401.56	2247.8	11530.3
3.46_203.1388m/z	203.139	3.4561	pos	ALANYL-dl-LEUCINE	44268	Unclassified	Unclassified	Unclassified			51.5	65	M+H	C9H18N2O3	-1.21136	11019.4	11578.9	11351.1	12123.1	11695.6	4001.16	3230.44	2764.4	4663.11	3483.42	2302.81	797.88	27130.2	1402	1557	3388.82	2051.52	54586.6	64286.1	50051.2	87306	48935.6	41363.8	2384.43	2976.86	2332.36	2324.89	2301.39	1701.87	448.062	762.01	870.443	1196.29	1212.24
5.72_678.2876n	679.295	5.72075	pos	Hv-NCC-1	HMDB0039005	Organoheterocyclic compounds	Tetrapyrroles and derivatives	Unclassified	*		51.5	66.5	M+H, M+K, M+Na	C35H42N4O10	-3.67479	52221.6	50273.1	52355.7	52503.6	56334.5	75959.3	20948.4	8167.58	14741.2	6316.06	5866.21	71513	79863.9	64415.5	85325.5	113764	79244	71097.5	82011.5	71088.2	78613.3	91865.9	69420.8	1792.16	1834.57	3.1085e-07	1180.07	238.976	1968.27	2351.49	7208.92	5116.64	10744.2	23334.4
9.91_302.3049m/z	302.305	9.90865	pos	Sphinganine	395	Organic nitrogen compounds	Organonitrogen compounds	Amines	**	C00836	51.5	63.4	M+H	C18H39NO2	-1.43616	28538.2	23833.6	24326.8	22115.3	22045.2	18390.9	20513.8	23304.9	15424.6	16190.4	22930.6	26399.1	21193.8	22690.7	23221.7	30094.7	28353.8	19624.2	16467.6	22869.9	24994.8	21258.1	28602.4	13372.1	13540.8	17235.2	19831	14464.3	21141.9	27140.1	26168.5	22907	29393	30770.5
4.35_265.1431m/z	265.143	4.34962	pos	(10R,11R)-Pterosin L	91082	Benzenoids	Indanes	Indanones	*		51.4	62.9	M+H	C15H20O4	-1.20132	4882.77	5386.65	5743.19	5641.57	6060.48	4525.76	4705.92	7272.53	10305.6	5993.58	4687.54	2140.78	5316.45	2065.16	2389.67	3415.26	2747.89	11954.4	9765.34	9921.29	13288.3	9256.17	7685.69	5487.67	2791.6	6769.17	7638.2	6371.73	4366.94	559.274	983.299	1107.72	645.825	1299.15
5.23_356.1103n	374.144	5.2259	pos	3,4,5-trihydroxy-6-{[3-(4-methoxyphenyl)oxiran-2-yl]methoxy}oxane-2-carboxylic acid	HMDB0135660	Organic oxygen compounds	Organooxygen compounds	Carbohydrates and carbohydrate conjugates			51.4	63.1	M+NH4, M+Na, M+K	C16H20O9	-1.15507	12709.6	12124.2	11995.2	13402.1	14518.4	821.083	946.545	725.7	681.702	910.362	1269.15	25080.9	27064.5	29496.4	18818.9	18700.9	34981.2	43306.4	39269.9	39790.2	53320.1	33115.3	19406.4	264.506	170.18	445.775	759.439	55.6977	409.042	288.618	1442.62	1094.07	3.1085e-07	1273.23
9.44_309.2055m/z	309.206	9.43518	pos	16-epi-16-E1t-PhytoP	LMFA02030052	Lipids and lipid-like molecules	Fatty Acyls	Octadecanoids			51.4	65.5	M+H-H2O	C18H30O5	-1.60862	6286.6	5864.44	5772.92	6375	6050.93	5201.71	4661.31	6190.87	4588.76	8256.33	3486.53	4132.75	2238.44	9894.71	3753.49	2826.95	2976.67	1524.98	1436.08	1577.75	1744.08	1511.35	1292.35	6111.18	7677.87	7600.05	4671.84	5694.69	5526.47	52684	22493.4	30941.4	16657.2	16376.1
9.87_349.3208m/z	349.321	9.86948	pos	N-ethyl arachidonoyl amine	LMFA08020006	Lipids and lipid-like molecules	Fatty Acyls	Fatty amides			51.4	64.3	M+NH4	C22H37NO	-1.65344	4747.99	3540.79	2895.55	3338.99	3630.94	3.1085e-07	3.1085e-07	3.1085e-07	3.1085e-07	3.1085e-07	3.1085e-07	3.1085e-07	3.1085e-07	3.1085e-07	3.1085e-07	3.1085e-07	3.1085e-07	3.1085e-07	3.1085e-07	3.1085e-07	3.1085e-07	118.986	226.771	3.1085e-07	3.1085e-07	3.1085e-07	3.1085e-07	3.1085e-07	3.1085e-07	3.1085e-07	3.1085e-07	123.766	3.1085e-07	3.1085e-07
10.97_699.3808m/z	699.381	10.9719	neg	All-trans-heptaprenyl diphosphate	HMDB0012187	Lipids and lipid-like molecules	Prenol lipids	Polyprenols	**	C04216	51.3	63.4	M+FA-H	C35H60O7P2	1.71118	13819.2	15661.3	17503.3	16337.1	15290.7	38829.3	26798.3	35602.8	31701.8	37414.7	27976.9	4051.09	7382.43	3612.83	2231.52	2972.02	5070.83	5819.03	4856.78	4827.61	6771.29	4349.66	7414.78	43149.3	51387	45878.7	28402.2	35112.7	33332.3	15655.8	8485.56	6105	10409.5	4764.85
4.02_231.1700m/z	231.17	4.01885	pos	Leucyl-Valine	HMDB0028942	Organic acids and derivatives	Carboxylic acids and derivatives	Amino acids, peptides, and analogues	***		51.3	61.3	M+H	C11H22N2O3	-1.36438	15826.9	14883.1	15022.7	15893.7	15197.3	26326.6	27165.5	20020.2	14490	15870.5	13650.1	19003	3964.83	22356.9	26617.7	19914.3	19448.6	1046.98	940.898	798.372	601.583	426.341	71.6631	20124.7	22212.1	25586.2	12466.3	13512.8	20254	18590.9	11467.3	15493.4	20716.7	12477.7
4.67_174.1124m/z	174.112	4.67213	pos	ACEXAMIC ACID	44105	Unclassified	Unclassified	Unclassified			51.3	63.4	M+H	C8H15NO3	-0.608665	3291.51	4004.86	2902.65	2401.38	2481.72	1160.13	1335.8	1527	1371.22	1340.03	1507.41	2201.8	3535.96	2624.04	2405.92	2457.76	2546.64	11174	5526.24	6090.09	12289.6	6124.36	4814.58	1305.15	1165.33	1475.75	1719.32	1501.84	1594.93	1862.36	1796.2	1615.77	1755.28	1821.23
4.69_180.1017m/z	180.102	4.69238	pos	Phenacetine	486	Unclassified	Unclassified	Unclassified			51.3	62	M+H	C10H13NO2	-0.903983	11727.6	13466.7	10773.1	10524.2	11068.1	1424	1910.46	1940.52	2049.63	2209.83	2868.61	3970.07	21734.6	5078.34	4357.18	6068.34	5608.53	54203	41680.7	44050.7	52988.9	50997.4	49134.4	2232.13	1957.29	2360.44	2758.76	2495.69	3058.45	2858.03	2662.49	2612.8	2884.6	2989.07
5.76_187.0967m/z	187.097	5.76283	neg	Azelaic acid	LMFA01170054	Lipids and lipid-like molecules	Fatty Acyls	Fatty acids and conjugates	*	C08261	51.3	63.7	M-H	C9H16O4	-4.49265	27387.4	27215.1	28057.8	27704.2	26578.6	39587.5	35936.6	37663.2	42875.5	48402.8	43848.4	18384.7	21591.3	18883.1	22952.2	23657.3	27111.4	17007.2	22039.9	18936.6	18125.7	18571.1	17800.6	34328.3	46089.4	44894.4	60681.3	74677.6	80602.7	18121.4	17565.2	18920	22791.4	19014.8
10.91_341.2429m/z	341.243	10.9123	pos	N-Jasmonoylisoleucine	HMDB0029391	Organic acids and derivatives	Carboxylic acids and derivatives	Amino acids, peptides, and analogues	**	C18699	51.2	61.3	M+NH4	C18H29NO4	-1.94641	10322.4	9905.09	9876.54	9725.94	10634.4	158.346	253.166	287.522	129.391	301.247	233.797	44414.9	18914.2	11906.7	20310.4	18983	20164.1	17842.9	11891.1	13363.6	35524.8	8016.9	2906.45	289.092	219.144	364.343	420.6	340.914	246.888	18479.9	19738.4	2782.19	14599.9	1954.9
4.31_294.1212n	295.128	4.31163	pos	Hydroxyprolyl-Tyrosine	85781	Organic acids and derivatives	Carboxylic acids and derivatives	Amino acids, peptides, and analogues			51.2	63.6	M+H-H2O, M+H	C14H18N2O5	-1.16698	12121	12347.3	11161.2	12531.5	13797	18800	19531.6	25123.2	12426.7	12477.1	4576.56	3636.93	3.1085e-07	18350.5	18191.1	5652.79	7025.34	63.4084	3.1085e-07	3.1085e-07	427.991	732.582	3.1085e-07	21480.4	21997.3	34901.3	9310.43	8261.72	11085.1	13648	11121.7	13886.1	18283.7	10723
0.86_475.1300m/z	475.13	0.8629	neg	3,4,5-trihydroxy-6-(2-hydroxyethoxy)oxane-2-carboxylic acid	HMDB0131294	Organic oxygen compounds	Organooxygen compounds	Carbohydrates and carbohydrate conjugates			51.1	65.9	2M-H	C8H14O8	-1.0325	1.46493e+06	1.36342e+06	1.24196e+06	1.37901e+06	1.27392e+06	8236.57	14096.1	11058.5	6042.71	8633.26	17828.3	192980	950540	50073	133919	305892	116000	2.15974e+06	1.67902e+06	1.89159e+06	1.89061e+06	1.46001e+06	1.48294e+06	46976.7	26517.1	40545.3	37530.4	39451.7	46999.5	44197.5	31694.6	36495.2	33718.7	30177.1
11.00_330.2764n	313.273	10.9969	pos	1-Monopalmitin	24076	Lipids and lipid-like molecules	Glycerolipids	Monoradylglycerols			51.1	65.3	M+H-H2O, M+H	C19H38O4	-1.7577	56308.2	69333.2	94916.3	62186	38652.1	43812.7	51983	59204.3	48648.2	80987	78587.1	22084.1	101951	89652.9	69794.5	106562	181843	21327.8	41598.3	47131	37446	185106	167422	43440.1	63551.1	71442.2	49405	78525.8	102563	27241.8	30188	19199.6	23878.4	33910.8
2.05_164.0472n	182.081	2.04945	pos	2-Hydroxycinnamic acid	306	Phenylpropanoids and polyketides	Cinnamic acids and derivatives	Hydroxycinnamic acids and derivatives	**	C01772	51.1	58.3	M+H, M+NH4, M+H-H2O	C9H8O3	-1.09372	605203	823066	736560	757297	802098	963622	967201	761343	1.18924e+06	937616	1.02051e+06	367467	389314	371526	439697	445634	541800	635700	485741	554756	893079	610008	612362	1.06421e+06	946106	1.06512e+06	1.37714e+06	1.21331e+06	1.2433e+06	247578	284552	227943	368825	257425
4.12_253.1179m/z	253.118	4.11837	pos	Serinyl-Phenylalanine	85939	Organic acids and derivatives	Carboxylic acids and derivatives	Amino acids, peptides, and analogues			51.1	60.7	M+H	C12H16N2O4	-1.36439	7308.54	7265.92	7807.37	7788.67	8316.84	5096.74	6048.47	6710.06	4740.42	5365.28	3472.7	8833.99	1908.14	16989.3	12546.8	10192.9	9274.67	1005.84	1078.8	903.583	1263.22	605.15	777.397	4900.63	6321.46	7641.57	3619.84	3784.86	3463.56	11668.2	11578.4	15566.5	8000.98	10760.3
5.21_163.0390m/z	163.039	5.21478	neg	m-Coumaric acid	HMDB0001713	Phenylpropanoids and polyketides	Cinnamic acids and derivatives	Hydroxycinnamic acids and derivatives	***	C12621	51.1	66.2	M-H	C9H8O3	-6.51866	6544.64	6829.44	7102.01	6799.38	6849.32	31331.8	14332.6	7334.08	18663.2	23802.8	14055.6	1574.73	3806.29	1853.35	1842.75	2669.87	2550.8	5722.87	6340.02	10406.1	9687.87	5398.6	5232.56	13115.9	8360.49	4181.89	7519.89	8374.05	4052.81	1578.82	1611.8	1624.11	1691.99	1750.95
1.11_306.0764m/z	306.076	1.11358	neg	Glutathionate(1-)	HMDB0062697	Organic acids and derivatives	Carboxylic acids and derivatives	Amino acids, peptides, and analogues			50.9	65.2	M-H	C10H17N3O6S	-0.511879	7600.46	7708.11	7618.14	7010.62	6756.92	3.1085e-07	3.1085e-07	3.1085e-07	3.1085e-07	3.1085e-07	3.1085e-07	3.1085e-07	14443.7	3.1085e-07	38.0702	58.904	148.39	82752.4	43240.6	84846.2	102299	123469	147157	3.1085e-07	10.4961	3.1085e-07	149.146	245.259	405.927	263.164	3.1085e-07	3.1085e-07	455.328	3.1085e-07
2.10_423.1103m/z	423.11	2.10202	pos	Glucocleomin	HMDB0034045	Organic oxygen compounds	Organooxygen compounds	Carbohydrates and carbohydrate conjugates	*		50.9	66.5	M+NH4	C12H23NO10S2	0.366831	46680.5	62488.2	59400.5	57525.9	57226.4	114413	215250	316479	148865	125984	86517.8	577.645	3.1085e-07	10167.6	12034.9	2186.42	4289.47	3.1085e-07	3.1085e-07	3.1085e-07	3.1085e-07	3.1085e-07	3.1085e-07	168087	105362	321743	117477	93551.1	156329	2297.54	6836.89	6095.77	6894.44	7120.27
5.91_422.2148n	440.249	5.90527	pos	1-Octen-3-yl primeveroside	LMFA13010064	Lipids and lipid-like molecules	Fatty Acyls	Fatty acyl glycosides	*		50.9	58.4	M+NH4, M+Na	C19H34O10	-0.851084	16948	15769.6	14615.5	14680.9	16651.4	3824.67	1458.93	1331.3	2705.87	3997.02	891.247	1708.28	46169.2	2140.41	12614.7	2107.94	13009.6	18714.2	60146.8	58790.2	21987.6	48010.6	68386	2557.69	3592.43	2352.67	2630.16	2793.72	1521.89	4248.44	256.624	16132.8	42243.8	10439.2
7.28_212.1410n	213.148	7.2815	pos	10-Hydroxy-3,7-dimethyl-2E,6E-decadienoic acid	45792	Lipids and lipid-like molecules	Fatty Acyls	Fatty Acids and Conjugates			50.9	61.5	M+H-H2O, M+H	C12H20O3	-1.02169	32290.4	29982.8	31131.6	29591.8	29876.2	33476.5	33968.2	40721.1	54214.2	47196.3	40647	21679.7	13698.1	20219.2	22095.1	17781.8	21135.4	10095.8	9960.54	9509.03	9817.01	9739.83	10103.4	80347.3	96868.3	76517.2	48535.6	47726.5	39239	19282.7	14222	14167.5	23124.7	15742.1
0.85_244.0924m/z	244.092	0.849667	pos	Cytidine	HMDB0000089	Nucleosides, nucleotides, and analogues	Pyrimidine nucleosides	Unclassified	***	C00475	50.8	59.1	M+H	C9H13N3O5	-1.71254	105658	93341.2	101041	102227	112272	104320	119149	167679	84204.2	104912	69158	64208.3	33855.6	95321	122696	91897.8	124004	11244.8	13839.1	15130.2	22372.6	22514	16119.9	153766	195062	182365	110946	113361	102009	87954	89220.5	124059	85992.8	79671.2
10.58_696.4141m/z	696.414	10.5759	pos	Gingerglycolipid B	HMDB0041094	Lipids and lipid-like molecules	Glycerolipids	Glycosylglycerols	*		50.8	60.7	M+NH4	C33H58O14	-3.58463	41797	33649.2	34103.5	38642	35135	58613.7	66004	83222.9	61214	144169	257635	10851.6	2706.78	11660.1	9326.14	8315.83	10866.1	653.936	359.459	193.263	965.169	481.604	868.445	44582.5	29089	20597.4	60128.2	20101.5	120832	12947.2	24497.6	20388.5	9097.16	18252.1
0.85_161.0919m/z	161.092	0.849667	pos	Homoglutamine	3281	Unclassified	Unclassified	Unclassified			50.7	58	M+H	C6H12N2O3	-1.09463	27568.7	27160.3	26577.4	28585.7	30282.2	16681.6	19275.1	17671	22238.6	19997.9	22582.6	23485.2	28834.5	21279.1	28105.5	36097.1	25704.9	31238.2	23490.1	22214.7	31568.6	25801.5	21131.5	12901.9	20848.6	14291.2	16541.1	22365.4	16519.9	21752.3	29565.2	30233.8	27123.4	28235.9
1.19_283.1046m/z	283.105	1.1921	neg	Glutamylhistidine	HMDB0028821	Organic acids and derivatives	Carboxylic acids and derivatives	Amino acids, peptides, and analogues			50.7	59.7	M-H	C11H16N4O5	-0.539037	4973.76	4291	2870.9	5129.95	5353.13	2114.44	2838.2	8222.09	2157.65	2776.07	2816.33	238.286	2441.69	110.376	320.144	165.811	377.355	4659.59	2850.15	8956.65	5553.11	6353.6	11177.6	17098.1	5372.18	14303.8	21980.5	24932.3	10718.7	4978.6	5080.53	4587.44	4780.79	5087.73
2.26_464.0809m/z	464.081	2.26288	pos	Adenylsuccinic acid	HMDB0000536	Benzenoids	Benzene and substituted derivatives	Biphenyls and derivatives	**	C03794	50.7	59.3	M+H	C14H18N5O11P	-0.881869	21060.4	18472.1	16835.8	14800.4	15049.9	873.189	3.1085e-07	3.1085e-07	329.708	3.1085e-07	3.1085e-07	3.1085e-07	47781.5	3.1085e-07	3.1085e-07	3.1085e-07	3.1085e-07	147093	111077	138909	153592	140847	178639	3.1085e-07	584.396	3.1085e-07	258.284	129.636	3.1085e-07	3.1085e-07	3.1085e-07	3.1085e-07	3.1085e-07	3.1085e-07
3.94_206.0445m/z	206.045	3.9394	pos	2-{[(2H-1,3-benzodioxol-5-yl)(hydroxy)methylidene]amino}acetic acid	HMDB0129380	Organic acids and derivatives	Carboxylic acids and derivatives	Amino acids, peptides, and analogues			50.7	60.1	M+H-H2O	C10H9NO5	-1.22267	2350.95	2845.48	2386.38	2515.12	2652.32	5068.26	4516.67	3018.38	5846.01	5586.99	5375.19	732.496	1298.85	971.686	1145.71	1569.51	1227.46	1399.17	1224.13	1486.97	1535.7	1773.85	1218.25	4036.78	4315.39	2393.65	3482.44	3811.73	2295.16	368.036	497.361	305.225	517.23	716.218
4.69_309.1191m/z	309.119	4.68783	neg	(Z)-2-Methyl-2-butene-1,4-diol 4-O-beta-D-Glucopyranoside	HMDB0041187	Lipids and lipid-like molecules	Fatty Acyls	Fatty acyl glycosides	*		50.7	56.3	M+FA-H	C11H20O7	-0.161998	2295.62	2134.05	2148.54	2261.72	2194.62	308.691	191.838	89.9546	217.8	113.138	365.66	566.889	3687.79	469.163	427.837	2122.86	1184.24	20785.2	7512.98	6322.27	25413	9113.8	5936.5	232.555	213.722	201.184	127.086	231.18	13.1904	3.1085e-07	3.1085e-07	3.1085e-07	16.2753	3.1085e-07
7.28_328.2249n	327.218	7.28142	neg	Corchorifatty acid F	HMDB0035919	Lipids and lipid-like molecules	Fatty Acyls	Lineolic acids and derivatives	*		50.7	56.5	M-H, 2M-H	C18H32O5	-0.361788	159480	157177	163437	165280	156383	291546	262513	314525	446543	386645	244507	36222.2	18921.4	43394.3	61391.2	40723.8	61613.7	2496.04	4867.06	4335.86	2914.79	5066.28	7451.01	791556	994643	708550	388833	370045	282881	66752.2	25144.1	32984.3	84503.2	29733.2
1.12_132.0244n	150.058	1.11592	pos	THTC	68817	Unclassified	Unclassified	Unclassified			50.6	64.3	M+H, M+NH4	C5H8O2S	-0.92024	699834	818440	822277	831022	942164	497334	385082	243961	442193	372625	280614	832475	1.32308e+06	769828	921673	836472	1.00933e+06	2.27205e+06	1.64519e+06	1.43036e+06	2.04881e+06	1.34759e+06	1.23974e+06	380204	416860	289678	454508	492670	356143	163784	246463	240507	294026	222114
1.12_156.0765m/z	156.077	1.11592	pos	3-(Pyrazol-1-yl)-L-alanine	65565	Unclassified	Unclassified	Unclassified			50.6	62.7	M+H	C6H9N3O2	-1.52725	381003	475932	453364	469512	547203	142170	334977	190550	124720	201391	376724	600758	705549	527791	600051	659484	529008	755610	851284	791477	603290	663076	701563	256093	206149	212299	410134	494610	291430	388923	190427	262799	433157	212419
2.20_283.0916n	282.084	2.19967	neg	8-Hydroxy-deoxyguanosine	HMDB0003333	Nucleosides, nucleotides, and analogues	Purine nucleosides	Purine 2'-deoxyribonucleosides			50.6	56	M-H, M+FA-H, 2M-H	C10H13N5O5	-0.367284	55713.5	58155	59199.7	56181.8	57054.4	109386	88372	77738.1	96010.1	89929.7	55677.3	56060.1	67095.4	56914.3	72653.9	56825.2	77083	57632.6	64818.7	55388.5	68640.6	47022	48381	108922	134134	85818.1	78463.7	82894.1	64368.2	28662.1	21634.9	33216.6	37820.7	15030.4
5.45_250.1071m/z	250.107	5.45413	pos	5-hydroxy-3-[(1E)-3-hydroxybut-1-en-1-yl]-1H-isochromen-1-one	HMDB0130044	Phenylpropanoids and polyketides	Isocoumarins and derivatives	Unclassified			50.6	56.7	M+NH4	C13H12O4	-1.33062	33377.3	34505.4	33130.9	33873.3	34761.4	12886.6	13890.3	20573.9	24594.4	8437.19	15521.7	75892.3	60563.1	48649.8	48881.1	112262	67854.7	47305	30452.1	47312.7	36693.1	23233.2	76836	21012.1	69586	15546.4	14663.7	21702.3	20669.9	25577.4	25856.6	21751.5	27534.2	27449.7
0.76_209.0297m/z	209.03	0.760167	neg	D-Glucarate	3343	Organic oxygen compounds	Organooxygen compounds	Carbohydrates and carbohydrate conjugates	**	C00818	50.5	57.7	M-H	C6H10O8	-3.03886	253599	248861	262094	256217	244268	139544	187772	142070	113447	117083	249176	252969	592314	168620	180452	295621	244003	692708	695494	698936	633862	649995	652923	134022	128572	137556	169815	221159	166162	74488.6	48452.9	71592.5	92658	46310.1
10.55_298.2139n	299.221	10.5549	pos	Plakortic acid	71590	Unclassified	Unclassified	Unclassified			50.5	61.7	M+H, M+Na, M+NH4, M+H-H2O	C17H30O4	-1.68069	42978.9	44055.6	41055.6	38589.6	35494.5	30895.5	35409.2	38382.5	31256.6	33770.9	40664.9	56978	44544.3	53452.7	53385.7	46436.6	45708.6	40672.3	40320.3	39535	40677.6	40015.1	38691.2	29578.9	29670.7	34385.5	36160.2	35553.8	38896.8	44235	48973.2	42714.5	48313.4	45659.2
11.31_335.2576m/z	335.258	11.3124	pos	Lycopersiconol	HMDB0029583	Lipids and lipid-like molecules	Steroids and steroid derivatives	Pregnane steroids	*		50.5	60.2	M+H	C21H34O3	-1.37144	28680.3	30262.8	32994	29494.6	30534.3	72505.8	44650.9	35961.7	72402.9	58623.9	68007.5	27798.4	16756.5	16000.4	20781.9	12712.5	19213.9	8068.99	12844.8	7621.18	7866.71	9414.34	6753.99	38770.2	55043.5	71034	65754	102610	67192	7817.7	9469.27	10980.1	13895	15171.2
0.00_198.1617n	199.169	0.00211667	pos	cis-5-dodecenoic acid	34891	Lipids and lipid-like molecules	Fatty Acyls	Fatty acids and conjugates			50.4	55.5	M+H, M+Na, M+H-H2O	C12H22O2	-1.48962	285245	474649	413920	378229	335730	203560	236444	616101	251177	169069	207302	2.75186e+06	1.66142e+06	1.63671e+06	1.43762e+06	505313	384888	432002	417000	416313	447372	416596	418582	291224	301478	348370	366910	351065	390481	462638	472400	444370	508582	518240
0.80_180.0863m/z	180.086	0.798583	pos	D-1,5-Anhydrofructose	HMDB0041561	Organoheterocyclic compounds	Oxanes	Unclassified	*		50.4	55.7	M+NH4	C6H10O5	-1.91476	806801	798714	638652	669335	659048	121161	216547	227329	81304.2	113416	306248	1.28832e+06	1.07639e+06	1.57743e+06	1.43196e+06	1.75987e+06	1.75473e+06	772599	1.17054e+06	1.19522e+06	918196	1.26993e+06	1.19979e+06	143171	90008.7	171873	173166	204304	240536	779385	762174	784693	1.00171e+06	863349
0.85_209.0660m/z	209.066	0.84575	neg	2-O-Methyl-D-xylose	HMDB0033821	Organic oxygen compounds	Organooxygen compounds	Carbohydrates and carbohydrate conjugates	*		50.4	59.8	M+FA-H	C6H12O5	-4.31631	33138.4	30949.8	34122.8	29096.5	30565.7	36815.8	40765.8	37319.1	47283.6	40806.4	38881	32428.1	37372.6	37234.4	39508.2	40839.8	40554.8	31648	38821.4	40956.4	35255.7	35839.1	45609.4	40372.7	31572.3	32944.3	37575.3	50264.1	31832.7	21899.9	27938.1	33060.3	22856.9	32943.6
11.84_291.2313m/z	291.231	11.8361	pos	4-Androstenediol	HMDB0005849	Lipids and lipid-like molecules	Steroids and steroid derivatives	Androstane steroids		C14210	50.4	58.3	M+H	C19H30O2	-1.78428	7052.99	6917.66	6732.81	6740.19	7229.19	6915.42	3196.07	5612.75	7397.7	28491	5336.46	1890.63	1341.96	1020.77	2579.53	3103.12	4005.22	395.756	426.859	164.814	375.457	485.976	640.294	23704.7	22743.4	17450.1	20601.6	18739.5	11530.9	3234.47	863.254	705.643	3360.82	964.126
3.80_189.1231m/z	189.123	3.79977	pos	Glycylleucine	HMDB0000759	Organic acids and derivatives	Carboxylic acids and derivatives	Amino acids, peptides, and analogues	***	C02155	50.4	56.3	M+H	C8H16N2O3	-1.44549	17335.4	18469	18207.8	19063.9	18996.6	22494.5	23415.5	18719.7	19087	15408.3	8363.52	28211.2	15268.5	27562.4	35967.5	35130.8	40391	5979.55	8844.45	5723.5	6480.88	3228.89	2126.23	22886.8	27928.4	22369.5	13497.3	12298.1	10401.6	18373.2	10841	16345.8	17250.7	10774.6
14.91_612.4746n	613.481	14.9063	pos	DG(18:2(9Z,12Z)/18:4(6Z,9Z,12Z,15Z)/0:0)	HMDB0007251	Lipids and lipid-like molecules	Fatty Acyls	Lineolic acids and derivatives			50.3	55.2	M+H-H2O, M+H	C39H64O5	-1.31191	236608	259151	264155	242285	251086	425639	460240	418909	660801	517816	726551	162980	57625.8	151657	154497	124435	157162	14297.3	24529.7	16060.7	24250.5	43280.9	30039.1	278218	318400	413922	532481	646804	533172	95235.8	124336	175444	274944	238068
15.44_362.2809m/z	362.281	15.4363	pos	16b-Hydroxystanozolol	HMDB0003166	Lipids and lipid-like molecules	Steroids and steroid derivatives	Estrane steroids			50.3	61	M+NH4	C21H32N2O2	2.15562	8343.91	9066.48	10743.5	7952.08	8982.56	5742	3412.05	7174.53	13656.6	20299	13866.8	5466.34	3062.15	2695.93	5229.57	9285.76	11022	699.91	1032.39	782.557	4145.07	5633.56	1482.86	13829.4	14389.1	9527.84	14684.2	16828.7	17096.5	962.436	1292.02	460.578	1085.98	2414.69
3.55_246.1211n	245.114	3.54982	neg	L-beta-aspartyl-L-leucine	HMDB0011166	Organic acids and derivatives	Peptidomimetics	Hybrid peptides			50.3	58.4	M-H2O-H, M-H	C10H18N2O5	-1.93217	2548.37	2719.11	2615.29	2541.51	2610.57	8835.81	7049.85	6597.76	5766.17	4597.44	1831.77	604.997	116.586	979.287	1920.11	956.157	1206.65	113.973	67.7508	61.3749	101.345	43.3631	64.9097	10334.7	10503.6	8268.1	4667.94	3896.78	4028.77	2376.5	1026.86	1407.57	2497.21	950.411
5.18_322.1623n	345.151	5.1846	pos	Butyl (S)-3-hydroxybutyrate glucoside	HMDB0031694	Lipids and lipid-like molecules	Fatty Acyls	Fatty acyl glycosides	*		50.3	60.5	M+Na, M+K, M+NH4	C14H26O8	-1.54166	7655.18	6421.37	7095.22	6655.1	6966.04	957.855	605.372	759.126	569.852	622.766	199.629	1223.41	13114.2	737.023	565.85	3260.4	708.235	20879	30251.5	29297.2	27370.3	31981.7	26512.8	609.27	855.632	797.705	248.927	194.72	70.9202	277.779	521.107	677.866	86.0069	3.1085e-07
9.85_277.2159m/z	277.216	9.84973	pos	17-hydroxy-linolenic acid	LMFA02000239	Lipids and lipid-like molecules	Fatty Acyls	Octadecanoids			50.3	56.9	M+H-H2O	C18H30O3	-0.923537	8682.29	9561.55	9008.1	9366.73	10102.2	14641.1	13503.6	12987.2	18845.8	18415.9	12477.6	2696.76	1500.21	2867.17	2095.71	1972.59	3081.19	462.389	816.411	460.989	640.191	719.069	897.328	28945.8	26608.7	21122.9	17632.5	18797.5	16855.2	3276.79	2405.65	2761.41	2603.21	1493.85
11.12_295.2507n	296.258	11.1225	pos	(4E,8E,10E-d18:3)sphingosine	LMSP01080013	Lipids and lipid-like molecules	Sphingolipids	Sphingoid bases			50.2	55.3	M+H, M+K, M+Na	C18H33NO2	-1.40023	342777	297154	279090	275139	271387	334649	465061	373038	277015	409718	372402	354784	376087	498611	348166	437569	599445	468990	390463	427980	131961	190957	174495	131722	151183	155720	142755	126178	187759	185555	200620	165193	373060	260950
15.98_371.1006m/z	371.101	15.983	pos	Eszopiclone	HMDB0014546	Organoheterocyclic compounds	Pyrrolopyrazines	Cyclopyrrolones			50.2	73.1	M+H-H2O	C17H17ClN6O3	-3.07615	252008	300292	350813	309062	290545	212514	227818	167933	118039	106619	159084	348305	285934	338702	196414	178903	210044	245333	249311	263270	285755	285945	311847	219557	206973	259456	256956	264744	284268	442731	411718	405566	446595	424106
3.44_259.1298m/z	259.13	3.44423	neg	gamma-Glutamylisoleucine	HMDB0011170	Organic acids and derivatives	Carboxylic acids and derivatives	Amino acids, peptides, and analogues	*		50.2	55.2	M-H	C11H20N2O5	-0.469743	3445.92	3453.09	3471.44	3459.48	3538.93	8822.34	7996.71	9377.09	5625.11	4740.23	1682.35	1034.11	148.829	3598	3718.83	1558.89	1951.34	149.243	36.5265	68.1341	134.48	53.6819	101.129	12101.8	12044.3	12692.5	4050.5	3123.45	3917.02	3860.13	2467.73	3573.64	4062.66	2077.3
4.88_439.1408n	440.148	4.87585	pos	2-amino-4-({1-[(carboxymethyl)-C-hydroxycarbonimidoyl]-2-[(3-oxo-1-phenylpropyl)sulfanyl]ethyl}-C-hydroxycarbonimidoyl)butanoic acid	HMDB0135282	Organic acids and derivatives	Carboxylic acids and derivatives	Amino acids, peptides, and analogues			50.2	60.4	M+H, M+Na	C19H25N3O7S	-1.13185	13804.7	13339	13667.7	14817.3	14642.3	3.1085e-07	3.1085e-07	3.1085e-07	62.183	3.1085e-07	3.1085e-07	1422.09	32080.7	506.146	3.1085e-07	8674.17	2059.55	95922.2	62952.7	86229	135560	82241.8	38426	3.1085e-07	54.4819	3.1085e-07	156.912	321.666	3.1085e-07	3.1085e-07	3.1085e-07	139.725	3.1085e-07	3.1085e-07
5.74_263.1154n	264.123	5.74157	pos	3-(4-hydroxy-3-methoxyphenyl)-N-(4-oxobutyl)prop-2-enimidic acid	HMDB0139920	Phenylpropanoids and polyketides	Cinnamic acids and derivatives	Hydroxycinnamic acids and derivatives	*		50.2	57.1	M+H, M+Na	C14H17NO4	-1.29588	900.632	1610.06	957.3	1097.5	870.135	0.931495	2.30899	0.110694	1.8061	0.901867	5.25698	52.2309	3254.56	3.1085e-07	72.7106	57.7275	140.13	18183.3	8378.13	13145.2	21059.8	8621.75	4673.93	65.581	110.871	6.1751	48.1572	46.3245	93.1785	43.1954	48.0157	43.8923	0.0236634	1.87431
0.66_163.0664n	164.074	0.66235	pos	L-2-Amino-5-(methylthio)pentanoic acid	HMDB0030406	Organic acids and derivatives	Carboxylic acids and derivatives	Amino acids, peptides, and analogues	**	C17213	50.1	57.6	M+H, M+K	C6H13NO2S	-2.12298	116439	120889	105076	92958.3	100714	84998.8	147574	143111	99389.1	103701	162770	17032.4	6650.1	18320.2	14927.9	8574.59	14715.5	5631.8	12883.7	14587.4	14518.8	19811.1	18499.3	64306.1	106342	80913.2	111930	53090.3	148892	146300	194818	180152	227818	168831
5.59_241.1078m/z	241.108	5.59415	neg	5S,6S-epoxy-7-undecynoic acid	LMFA01070039	Lipids and lipid-like molecules	Fatty Acyls	Fatty Acids and Conjugates			50.1	55.1	M+FA-H	C11H16O3	-1.66888	708.672	678.642	725.938	751.006	778.161	116.935	73.075	118.675	116.989	85.8354	61.4797	315.46	444.661	459.355	393.168	456.935	350.03	499.047	490.527	579.083	589.777	391.266	766.597	93.9446	101.533	89.5895	48.8025	66.0313	30.9502	3.1085e-07	60.4002	71.583	3.1085e-07	21.3851
11.21_321.2418m/z	321.242	11.2068	pos	Sterebin E	HMDB0035379	Lipids and lipid-like molecules	Prenol lipids	Diterpenoids			50	59.1	M+H-H2O	C20H34O4	-1.88636	9114.02	9251.81	10230.6	8336.86	7933.39	13402.4	11905.9	10420.8	12224.7	17154.2	23189.5	6033.71	3532.94	5488.1	4809.1	3884.14	3960.66	3087.88	3490.99	2932.79	3341.31	3695.88	3310.18	12057	12576.5	10664.7	18206.2	22710.1	20181.7	5183.61	4785.44	4059.4	5648.1	4657.55
6.99_169.1220m/z	169.122	6.98835	pos	Methyl octynecarboxylate	87543	Lipids and lipid-like molecules	Fatty Acyls	Fatty acid esters			50	59.4	M+H	C10H16O2	-1.54487	9402.52	8009.84	7773.41	8152.42	7841.96	6977.87	9277.02	14051.5	9113.73	6536.65	6827.23	7034.52	5146.44	6298.73	5665	5708.67	5802.18	4754.26	4389.34	4383.21	4913.39	4721.99	4437.5	22815.8	19068.9	24188.9	7311.3	7194.5	7498.69	6013.39	6378.97	6619	6299.1	6443.36
2.67_250.0931m/z	250.093	2.67233	pos	Zidovudine	HMDB0014638	Nucleosides, nucleotides, and analogues	Pyrimidine nucleosides	Pyrimidine 2',3'-dideoxyribonucleosides		C07210	49.9	61.7	M+H-H2O	C10H13N5O4	-1.37911	26057.2	23282.8	20137.5	20709	20665.6	28291.5	9280.52	2564.43	39397.9	17678.5	26101.8	6140.4	43800.8	2616.89	10360.6	8494.19	7365.81	69661.8	74528.8	86844.2	113016	91437.5	134395	11492	15929.2	2800.74	19525.6	31341.1	11146.4	3.1085e-07	3.1085e-07	194.273	142.985	3.1085e-07
3.34_201.1238m/z	201.124	3.33867	neg	Isoleucyl-Alanine	HMDB0028900	Organic acids and derivatives	Carboxylic acids and derivatives	Amino acids, peptides, and analogues			49.9	57	M-H	C9H18N2O3	-3.35399	860.795	815.97	734.874	743.06	842.538	8.95932	6.93377	3.1085e-07	6.78376	10.5328	5.59417	8.12266	2468.09	8.94484	3.1085e-07	114.367	28.6748	5191.56	6113.75	4762.24	7692.24	4119.08	3730.57	24.5462	18.7704	3.1085e-07	3.1085e-07	3.1085e-07	3.1085e-07	7.40936	3.1085e-07	10.3785	9.31313	3.1085e-07
1.21_244.0692n	289.068	1.21263	neg	Pseudouridine	HMDB0000767	Nucleosides, nucleotides, and analogues	Nucleoside and nucleotide analogues	Unclassified	**	C02067	49.7	50.7	M-H, M+FA-H	C9H12N2O6	-1.28118	122407	122693	98196.5	126212	124106	240549	202505	184260	160549	151040	107998	105387	137712	136326	141622	95914	134588	126626	113915	156110	90352.4	98701.7	96554.7	288171	199546	229835	181503	162971	135236	95675.7	71894.5	99330.1	123944	57952.1
12.30_204.0864m/z	204.086	12.2963	pos	N-Acetyl-D-glucosamine	HMDB0000215	Organic oxygen compounds	Organooxygen compounds	Carbohydrates and carbohydrate conjugates	**	C00140	49.7	59	M+H-H2O	C8H15NO6	-1.09364	127430	362317	221419	271557	223319	28449.8	43484	49819.3	30211.1	23206.5	48665.6	262394	371402	484480	522070	616545	617715	259586	406847	446473	383971	468557	495361	82723.9	59484.5	67472.9	73224.5	88714.9	90639	212635	238553	273342	383328	353110
2.05_136.0755m/z	136.076	2.04945	pos	2-Phenylacetamide	HMDB0010715	Benzenoids	Benzene and substituted derivatives	Phenylacetamides	***	C02505	49.7	55	M+H	C8H9NO	-1.05564	34811.8	43366.1	34530	31096.7	33118.2	34255.9	37605.3	35253.8	44584	39847.7	47252.7	30428.4	27704.3	30203.4	31249.6	29924.8	33073.5	32756.2	33174.3	36153.4	46518.3	40510.5	39966.2	37610	34035	39706.5	49669.3	45082.2	47191.8	20653	20203.9	18876	22335.1	20707.3
3.44_189.1231m/z	189.123	3.43687	pos	Glycyl-Isoleucine	85755	Organic acids and derivatives	Carboxylic acids and derivatives	Amino acids, peptides, and analogues			49.7	54.6	M+H	C8H16N2O3	-1.45162	7643.02	8292.48	8122.1	8900.13	8872.63	17585.3	12102	9096.66	16554.5	12723.3	7558.99	6372.08	4088.67	4902.46	6142.35	6114.32	7410.51	2667.96	2503.38	2357.43	4334.63	1788.05	1304.49	20343.1	20770.2	12673.1	13292.5	14256.8	10477.1	3172.38	1175.87	2017.06	4864.79	1550.19
4.41_295.1648m/z	295.165	4.4095	pos	Isoleucyl-Tyrosine	85824	Organic acids and derivatives	Carboxylic acids and derivatives	Amino acids, peptides, and analogues			49.7	54.3	M+H	C15H22N2O4	-1.57233	7557.93	7870.35	8015.74	8003.57	9093.13	17476.5	15316.1	13237.1	13404.5	12110.7	4374.23	5231.99	1030.2	7320.89	7995	5844.82	6456.15	136.391	102.055	3.1085e-07	3.1085e-07	3.1085e-07	65.1387	12528	16540.3	18266.5	6710.48	7731.42	7483.62	6512.67	5624.83	8270.49	6025.81	6328.84
9.47_288.2892m/z	288.289	9.47478	pos	C17 Sphinganine	41558	Lipids and lipid-like molecules	Sphingolipids	Sphingoid bases			49.7	54.8	M+H	C17H37NO2	-1.58973	82459.6	50701.4	47624.1	46266.2	45623.3	27821.2	23243.8	27563.5	20665	19100.7	23795.3	28517.5	25445.5	37583.1	31572.6	20803.4	24833.3	24475.4	18586.9	38655.4	20411.1	11101.2	13987.2	9698.51	14188.9	16136.4	8617.19	9427.25	12843	22237.4	23691.5	20049.3	21021.3	14730.6
0.04_271.2627m/z	271.263	0.0382167	pos	Heptadecanoic acid	HMDB0002259	Lipids and lipid-like molecules	Fatty Acyls	Fatty acids and conjugates	*		49.6	52.6	M+H	C17H34O2	-1.58943	404471	395503	363207	367529	318950	229695	266179	317684	255103	251833	347093	422148	338491	423985	457159	438876	389569	302885	300873	311682	345098	345774	329992	241386	247082	283943	299046	295219	342876	414996	417103	395191	458128	477830
0.85_145.0739n	146.081	0.849667	pos	Allysine	HMDB0001263	Organic acids and derivatives	Carboxylic acids and derivatives	Amino acids, peptides, and analogues	**	C04076	49.6	51.4	M+H-H2O, M+H	C6H11NO3	-0.18329	458509	783252	456266	439701	482647	132990	179342	177578	163550	169325	236421	320422	784676	426890	485717	639652	516200	1.20965e+06	1.1584e+06	1.26186e+06	1.7307e+06	1.41664e+06	1.34645e+06	181742	203621	210602	254737	257507	262665	205158	267748	324308	334944	276228
2.68_164.0706m/z	164.071	2.6843	neg	L-Phenylalanine	HMDB0000159	Organic acids and derivatives	Carboxylic acids and derivatives	Amino acids, peptides, and analogues	***	C00079	49.6	57.5	M-H	C9H11NO2	-6.38485	4149.59	4280.19	4144.09	4288.18	4157.86	11945.7	7449.25	4992.57	10576.7	7291.62	5605.94	2852.62	3406.14	2206.83	2870.41	3136.21	4247.48	6393.02	3409.66	3358.75	6678	3723.25	2720.49	7333.98	8233.7	5638.72	6807.07	6464.92	5947.63	1158.05	1900.83	1187.85	1543.05	1489.59
4.18_227.1033m/z	227.103	4.18272	neg	Prolyl-Hydroxyproline	HMDB0029018	Unclassified	Unclassified	Unclassified			49.6	54.4	M-H	C10H16N2O4	-2.06187	517.297	479.756	562.122	538.808	517.912	2767.88	979.038	398.883	1845.13	1343.57	665.496	218.148	170.308	110.703	144.531	135.84	263.531	154.763	109.934	27.4921	308.703	75.99	87.8122	2106.16	2165.91	792.331	1575.3	1996.33	891.081	47.1411	3.1085e-07	21.0744	181.741	11.736
4.86_386.1935n	409.183	4.85557	pos	Sonchuionoside C	HMDB0035212	Lipids and lipid-like molecules	Prenol lipids	Terpene glycosides			49.6	53.7	M+H, M+Na, M+NH4, M+H-H2O	C19H30O8	-1.52591	76788.1	73728.5	69116.1	72185.7	77713.2	100227	91815.7	103961	112085	73737	79722.3	39747.9	68082.9	36274.9	46765.3	69224.3	61611	66813.6	71286.8	89298.8	81024.6	84185.7	103432	101328	78786	76954.4	70517.3	64961.2	38589.8	14430.4	22539.1	23059.6	20772.3	30564.6
5.37_376.1516n	377.159	5.37117	pos	Carissanol	HMDB0030081	Lignans, neolignans and related compounds	Furanoid lignans	Tetrahydrofuran lignans	*		49.6	55.2	M+H-H2O, M+H	C20H24O7	-1.66325	9522.51	8904.46	9673.03	9173.01	9916.47	34155.9	45167.9	18533.5	37894.5	22359.5	20151.8	2841.96	1374.56	2566.08	3343.93	2208.86	3273.07	1107.21	1388.9	1707.42	1133.84	1170.11	2598.36	11829.1	7613.51	9078.02	9376.77	6467.86	4077.73	1873.72	3650.15	2352.6	1706.64	6763.78
0.87_332.1337m/z	332.134	0.866683	pos	2-Hydroxyphenylacetic acid O-b-D-glucoside	HMDB0038333	Organic oxygen compounds	Organooxygen compounds	Carbohydrates and carbohydrate conjugates	*		49.5	61.5	M+NH4	C14H18O8	-1.069	43381.4	30332.2	27162.4	28420.3	31921.4	75522.1	68351.8	60335.1	54179.1	40873	48188.9	15715	20622.3	17430.5	16761.9	16936.6	18160.1	39562.9	21573.7	24785.9	39321.4	27655.4	19960.3	28481.6	27147.6	32745.1	33121.7	35995	26774	13860.9	15528.7	13316.1	11637.8	19756
13.77_371.1008m/z	371.101	13.7697	pos	Zopiclone	HMDB0015329	Organoheterocyclic compounds	Pyrrolopyrazines	Cyclopyrrolones			49.5	69.2	M+H-H2O	C17H17ClN6O3	-2.52978	26450.8	29640.3	28318.2	26578.5	24544.6	13021	15572.7	15310.3	15258.7	14859.4	20401.4	24959.4	16937.3	22047.1	23944.8	23915.3	22932.1	18140.7	18785.9	14040.4	18209.6	15492.3	17042	9314.04	9797.22	11503	13804.8	12474.7	14414.9	16614.5	20937.5	15854	15439.6	17908.7
13.98_422.2429n	423.25	13.9792	pos	PA(17:1(9Z)/0:0)	LMGP10050002	Lipids and lipid-like molecules	Glycerophospholipids	Glycerophosphates			49.5	52.5	M+H-H2O, M+K, M+H	C20H39O7P	-1.1495	204757	265224	257566	258035	254300	128.956	121.311	86.2983	437.6	890.046	812.997	175590	406430	68791	81029.6	574915	346652	598994	600656	548932	3.59733e+06	2.57999e+06	821076	547.681	303.095	316.237	564.666	1628.88	3438.51	175.258	319.63	185.254	460.329	417.542
4.63_389.1778m/z	389.178	4.63148	pos	(2R,6x)-7-Methyl-3-methylene-1,2,6,7-octanetetrol 2-glucoside	HMDB0033216	Lipids and lipid-like molecules	Fatty Acyls	Fatty acyl glycosides	*		49.5	55.8	M+Na	C16H30O9	-1.18179	9077.73	8328.37	8336.64	8452.05	8525.08	14946.7	17665.2	20132.2	23560.1	18849.2	16170.9	3916.52	3576.12	3067.48	3736.94	6463.76	5156.01	3627.3	4553.63	4899.87	4184.4	4619.5	4573.43	9642.63	5202.04	14044.6	12012.2	11367.6	7959.62	759.248	1084.87	1902.67	1699.64	988.021
0.83_335.0633m/z	335.063	0.832633	pos	Beta-Nicotinamide mononucleotide	4167	Nucleosides, nucleotides, and analogues	Pyridine nucleotides	Nicotinamide nucleotides	**	C00455	49.4	52.6	M+H	C11H15N2O8P	-1.75709	90468.9	94339.9	91866.3	97886.8	118853	32907.9	22897.1	5523.82	30845.3	9050.22	26427.7	104252	200601	65450.1	85544.7	72562.5	72305.7	289705	255567	230869	230173	148342	147675	26166	28859.6	17564.7	49736.4	48839	34568.5	34055.7	19799.3	30033	61100.2	19957.2
1.87_180.0628n	198.097	1.86878	pos	D-Glucose	HMDB0000122	Organic oxygen compounds	Organooxygen compounds	Carbohydrates and carbohydrate conjugates	**	C00221	49.4	51.7	M+H, M+NH4, M+H-H2O	C6H12O6	-3.07175	857194	1.46039e+06	686452	780304	690721	136299	211242	250019	142752	158692	354883	1.04505e+06	1.70182e+06	1.74327e+06	1.8218e+06	2.5863e+06	2.23008e+06	1.03127e+06	1.85007e+06	2.046e+06	1.57013e+06	2.5052e+06	2.2912e+06	286893	208118	271849	282924	303620	310769	600009	673379	734476	892583	858317
15.98_271.2627m/z	271.263	15.983	pos	15-Methylpalmitate	HMDB0061709	Lipids and lipid-like molecules	Fatty Acyls	Fatty acids and conjugates			49.4	52.1	M+H	C17H34O2	-1.79435	285742	263933	281043	256127	245835	184114	193281	219124	193188	174867	208194	322859	258636	297932	315302	299204	264883	243305	228209	245348	268453	259633	270682	185806	167816	200779	208036	216474	240864	335437	312612	316233	350874	351519
2.87_244.1300m/z	244.13	2.87422	neg	Leucyl-Asparagine	HMDB0028924	Organic acids and derivatives	Carboxylic acids and derivatives	Amino acids, peptides, and analogues			49.4	51.9	M-H	C10H19N3O4	-1.17072	2612.35	2527.08	2646.83	2747.63	2576.92	9665.29	6597.19	5355.98	7771.47	6671.93	3432.13	1237.59	200.588	1155.82	1307.87	1107.07	1404.82	3.1085e-07	3.1085e-07	3.1085e-07	3.1085e-07	3.1085e-07	3.1085e-07	10105.7	10680	7401.59	5797.18	5790.29	4375.24	1579.52	700.03	1275.8	1841.33	662.995
3.05_219.1336m/z	219.134	3.04612	pos	L-Lysopine	HMDB0033675	Organic acids and derivatives	Carboxylic acids and derivatives	Amino acids, peptides, and analogues			49.4	53.1	M+H	C9H18N2O4	-1.61741	14094.4	16980.2	17059.6	16814.3	16308.8	34185.2	25531.9	18473.7	33389.3	27777.6	18417.9	9402.1	5343.31	9114.22	9635.65	9371.44	10854.8	3043.16	3155.15	2212.33	3696.75	693.479	519.299	41917.7	41635.1	27493	29844.9	37157.5	24240.4	7218.05	2980.59	4402.3	9160.23	2669.01
5.95_262.2374m/z	262.237	5.9465	pos	omega-hydroxy myristic acid	LMFA01050044	Lipids and lipid-like molecules	Fatty Acyls	Fatty Acids and Conjugates			49.4	51.7	M+NH4	C14H28O3	-1.2298	12717.5	12678.3	11753.3	11206	12311.2	8738.71	8377.35	9776.74	9461.94	8379.85	12535.7	16987.4	10909.3	10570.6	14543.7	15476.7	15158.4	10896.4	10557.7	11907.3	12661.9	11971.4	18147.4	6921.4	7079	9138.88	12690.3	8631.54	11590.6	18921	12476.6	13351.5	12526.6	14704.8
1.10_189.1231m/z	189.123	1.09888	pos	Nε-Acetyl-L-lysine	63103	Organic acids and derivatives	Carboxylic acids and derivatives	Amino acids, peptides, and analogues	**	C02727	49.3	51.2	M+H	C8H16N2O3	-1.55461	27387	31447.7	32154	31993.2	36563.3	21908	24287.4	24398.5	27434	26849.9	22277	11908	18460	14202.9	15682.3	14574.9	14528.7	51812.7	26643.3	24444.5	50823.5	17325.6	16207.5	11288.5	30035.2	22947.2	30665.9	17277.2	22733.5	8126.43	58053.6	46746.3	10240.6	72616.6
1.12_148.0424m/z	148.042	1.11592	pos	Thiomorpholine 3-carboxylate	HMDB0059611	Organic acids and derivatives	Carboxylic acids and derivatives	Amino acids, peptides, and analogues		C03901	49.3	52.2	M+H	C5H9NO2S	-1.55101	10797.2	9069.45	8525.53	7529.78	7860.19	1766.88	1268.71	745.916	1527.72	1863.85	2910.04	7768.57	48142.9	6980.96	5266.2	8853.3	7449.76	93139.9	79334.5	143770	186422	234519	352167	1250.26	1454.72	1295.49	2425.37	3668.38	3198.51	1482.71	1386.33	911.58	1639.46	959.166
7.76_212.1410n	213.148	7.76372	pos	7-Oxo-11-dodecenoic acid	43202	Lipids and lipid-like molecules	Fatty Acyls	Fatty Acids and Conjugates			49.3	54	M+H-H2O, M+H	C12H20O3	-1.03399	14503	14178.8	13615.1	14098.2	13416.8	11263	14394.2	17419.1	18450.5	17757.2	22046.3	12479.2	7466.33	11245.4	12263.3	10104.2	13700.5	5489.92	5537.16	5353.81	6532.65	4990.66	5308.31	25426.7	31237.1	26099	21106.5	20527.3	21194.6	11652	10529.2	9871.33	15890.2	11022.2
8.79_274.2736m/z	274.274	8.79072	pos	C16 Sphinganine	41556	Lipids and lipid-like molecules	Sphingolipids	Sphingoid bases			49.3	50.9	M+H	C16H35NO2	-1.74169	2.63216e+06	2.30275e+06	2.27309e+06	2.2509e+06	2.23314e+06	1.58624e+06	1.60378e+06	1.95374e+06	1.47838e+06	1.47902e+06	1.99036e+06	3.57402e+06	2.44477e+06	2.47682e+06	2.56563e+06	2.54535e+06	2.58239e+06	2.4218e+06	2.02545e+06	2.06353e+06	2.53842e+06	2.0569e+06	1.9592e+06	1.30823e+06	1.21478e+06	1.49609e+06	1.67984e+06	1.51646e+06	1.72188e+06	2.59541e+06	2.60348e+06	2.13058e+06	2.55028e+06	2.41386e+06
1.23_129.0181m/z	129.018	1.23315	neg	Itaconic acid	HMDB0002092	Lipids and lipid-like molecules	Fatty Acyls	Fatty acids and conjugates	***	C00490	49.2	58.8	M-H	C5H6O4	-9.20872	19877.5	21388.8	25632.2	23610.1	24291.7	12563.7	9532.35	8348.27	11689.8	7651.88	8014.78	62926.1	74439.7	57354.7	69968.3	94213.9	78643.3	38136	66745.6	37000.1	22110.5	20343.6	17191.2	13156.9	14442.1	11273	10403.6	9242.61	9639.22	9846.1	10323.4	12098.4	11005.8	12685
3.29_316.1153n	334.149	3.28667	pos	Hydroxytyrosol 1-O-glucoside	HMDB0041024	Organic oxygen compounds	Organooxygen compounds	Carbohydrates and carbohydrate conjugates	*		49.2	52.9	M+NH4, M+Na	C14H20O8	-1.65212	51410.5	36552.9	38590.1	38806.9	38669	50021.6	70705.8	70654.4	74450.6	53620.7	85215.4	37399.7	22930.8	49807.4	58558.3	50220.1	63262.6	6079.61	11231.4	7910.47	5069.58	3715.43	4871.39	41248.3	29445.6	37942.5	44518.6	53431.2	40648.1	6819.81	19498.1	24568.6	12564.2	18562.4
7.74_330.2400n	348.274	7.7427	pos	12,13,15-trihydroxy-9E-octadecenoic acid	LMFA01050555	Lipids and lipid-like molecules	Fatty Acyls	Fatty Acids and Conjugates			49.2	52.5	M+NH4, M+Na, M+H-H2O	C18H34O5	-1.75746	63583	56819.6	55540.5	56205	55912.5	51796.3	76625	92324.8	96803.8	93214.1	112141	18513.3	7807.08	21059.1	30577.7	20528.3	32430.2	1532.03	2244.45	1582.94	1866.41	1992.85	3018.7	149489	205516	149496	119435	129392	123525	37202.2	22414.3	28725.8	59624.3	25130.3
0.85_446.1863m/z	446.186	0.849667	pos	b-D-Xylopyranosyl-(1->4)-a-L-rhamnopyranosyl-(1->2)-L-arabinose	HMDB0041221	Organic oxygen compounds	Organooxygen compounds	Carbohydrates and carbohydrate conjugates	*		49.1	52.2	M+NH4	C16H28O13	-1.24147	204137	189655	201298	186068	199437	118890	192060	332625	119681	122213	120873	100577	305835	81729.2	62215.9	92918.6	95396.6	888078	535530	596971	844391	519457	474605	172158	95372.8	276623	158813	115135	160158	10811.4	9111.51	11251.6	13908.7	18839.1
2.37_261.1441m/z	261.144	2.37268	pos	Isoleucyl-Glutamate	HMDB0028906	Organic acids and derivatives	Carboxylic acids and derivatives	Amino acids, peptides, and analogues			49.1	52.6	M+H	C11H20N2O5	-1.35718	12539.4	15040.8	14523.2	15690.5	17164.4	9270.03	10402.3	3060.11	9446.4	10949	9720.16	8538.77	3819.61	13577.4	9075	8159.08	9083.47	5131.82	3445.6	4256.26	6845.17	1881.05	1166.53	6071.97	7579.76	4609.49	10986.1	16074.9	13046.2	3731.19	13830	19001.6	3631.21	22480.9
4.16_226.1678n	227.175	4.1583	pos	1,8-Diazacyclotetradecane-2,9-dione	66151	Hydrocarbons	Saturated hydrocarbons	Cycloalkanes	*		49.1	50.1	M+H, M+Na	C12H22N2O2	-1.29818	17078.3	14865.4	14514.5	14441.4	14239.5	5439.26	3784.76	9013.13	3630.56	3045.81	3544.43	6354	12052.9	5888.11	8270.8	31129.2	9342.32	7242.99	12471	12898.1	29340.4	15859.3	23778.7	18272.2	10433.6	6489.11	22000.5	10422.5	30882.2	14357.6	14654	9372.68	16247.2	27945.9
5.95_403.0919m/z	403.092	5.9465	pos	4-Phosphopantothenoylcysteine	HMDB0001117	Unclassified	Unclassified	Unclassified			49.1	58.5	M+H	C12H23N2O9PS	-3.91517	210041	212605	218590	220991	236251	141612	168168	177645	155782	155213	204258	277286	207586	247114	250477	241048	236016	204735	187234	187858	194170	204090	197088	143982	137553	169050	190054	182076	197116	259513	263373	253732	282080	291696
6.15_183.0780m/z	183.078	6.15492	pos	Triethyl phosphate	62875	Unclassified	Unclassified	Unclassified			49.1	50.8	M+H	C6H15O4P	-0.481122	7616.66	6132.78	6451.59	6162.24	6137.8	4771.8	4880.13	4778.32	4911.56	4700.59	6399.42	7433.71	6386.23	6839.52	7147.45	8282.97	10131.8	6062.09	5462.93	5682.72	6722.05	5606.93	7114.79	3901.36	3770.01	5393.21	5718.79	5049.41	5666.09	9402.43	6969.63	6212.75	6705.8	6361.39
13.69_244.1905m/z	244.19	13.6863	pos	4,5-Dihydrovomifoliol	HMDB0040615	Lipids and lipid-like molecules	Prenol lipids	Sesquiterpenoids	*		49	52.1	M+NH4	C13H22O3	-1.15126	33865.5	30410.6	30994.2	30203.7	29203.1	16623.8	19519.3	20113.8	17608.4	19185.2	26634.2	34944.9	25465	31073.5	31274.9	30799.6	29210.1	29470.3	21872.3	27912	23999.5	23074.6	22775.5	17375.4	18536.1	20959.3	21244.2	21805.3	21929.8	29432.2	28702.4	27759.4	35359.8	51350.6
4.90_403.1206m/z	403.121	4.8964	pos	Flurbiprofen glucuronide	HMDB0060918	Organic oxygen compounds	Organooxygen compounds	Carbohydrates and carbohydrate conjugates			49	58.5	M+H-H2O	C21H21FO8	4.49778	11782.2	9543.25	8459.51	7314.28	7921.47	60.9766	90.8525	69.8038	76.0974	47.857	129.548	658.598	31730.3	661.643	141.116	2645.05	736.194	145941	82342.2	65847.2	153056	58604.9	22127.6	65.1289	61.1602	93.8477	115.507	58.9893	156.645	194.279	263.099	200.654	244.997	161.176
0.70_134.0810m/z	134.081	0.696433	pos	1,4-Dideoxy-1,4-imino-D-ribitol	94068	Organoheterocyclic compounds	Pyrrolidines	Unclassified	*		48.9	48.4	M+H	C5H11NO3	-0.920504	382689	427864	330210	350105	364365	224374	197167	274933	316095	140155	166581	230858	357887	214976	193445	359044	220978	192411	427838	389737	249027	329182	468063	266044	320526	229036	300478	236911	244246	370628	361281	319753	375212	402184
0.85_160.0370n	143.034	0.849667	pos	Oxoadipic acid	322	Organic acids and derivatives	Keto acids and derivatives	Medium-chain keto acids and derivatives	**	C00322	48.9	48.1	M+H-H2O, M+H	C6H8O5	-0.874258	1.12073e+06	2.26709e+06	1.31673e+06	1.42656e+06	1.35996e+06	378088	510106	584724	429451	461201	751298	1.59674e+06	1.87172e+06	2.24054e+06	2.24516e+06	2.6119e+06	2.56253e+06	1.68521e+06	2.31873e+06	2.50196e+06	2.40732e+06	2.87415e+06	2.746e+06	769085	629316	748778	816839	810658	864550	1.26319e+06	1.38744e+06	1.44245e+06	1.65805e+06	1.61179e+06
1.10_203.1388m/z	203.139	1.09888	pos	N-Acetylisoputreanine	HMDB0094713	Organic acids and derivatives	Carboxylic acids and derivatives	Amino acids, peptides, and analogues			48.9	48.7	M+H	C9H18N2O3	-1.31021	66027.4	66071.7	65582.6	63941.7	74828	74061.6	49398.6	85778.1	110129	25817.6	43988.3	55949.2	60220	37885.7	48320	60327.2	55279.2	51263.4	75206	66413.5	53571.7	62115.5	110029	52447.8	35230.2	46554.5	73945	59508.8	60210.5	76345.3	69042.6	67963	87329.9	70851.1
10.70_276.2086n	277.216	10.7022	pos	beta-parinaric acid	LMFA01030171	Lipids and lipid-like molecules	Fatty Acyls	Fatty Acids and Conjugates			48.9	49.5	M+H-H2O, M+H	C18H28O2	-1.34121	65930.2	70687.3	76049.2	73548.2	71539	120543	97425	108097	106263	142175	114430	16294.3	16346.5	13561	14507.6	14336.5	16544.5	12526.2	13814.3	13700.3	10868.2	21537.5	50880.4	173678	217896	172165	168739	205150	111124	53434	16553.4	18700.7	28162.6	11288.7
12.50_606.2466n	607.254	12.5029	pos	Phaeophorbide b	HMDB0031149	Organoheterocyclic compounds	Tetrapyrroles and derivatives	Chlorins	*		48.9	50.1	M+H, M+Na, M+K	C35H34N4O6	-2.05339	69369.4	68487.4	67213.1	69116.5	68647.5	142683	62666.1	70684.4	728409	293582	204602	6166	4257.65	3004.59	5956.98	7106.68	4324.6	5835.93	2394.84	3444.43	25628.8	13830	1992.24	152056	195483	26319.2	147075	90145.4	18395.7	3.1085e-07	3.1085e-07	3.1085e-07	697.512	3.1085e-07
10.49_181.1220m/z	181.122	10.4918	pos	Jasmolone	HMDB0030039	Organic oxygen compounds	Organooxygen compounds	Alcohols and polyols	*		48.8	52.9	M+H	C11H16O2	-1.64546	7275.33	7025.08	6705.62	6912.65	6864.21	12841.7	10714.4	8931.31	17820.9	11681.3	10985.9	5710.78	4300.69	5324.93	4558.38	4558.9	4939.04	3585.32	3380.08	3062.96	3265.61	2895.18	3136.69	8334.94	7947.01	8616.64	9120.41	9853.18	7372.97	3456.72	3760.89	3620.78	4298.02	4726.38
5.93_239.1284m/z	239.128	5.92567	pos	2-[4-(3-Hydroxypropyl)-2-methoxyphenoxy]-1,3-propanediol	HMDB0040352	Benzenoids	Phenol ethers	Anisoles			48.8	50.2	M+H-H2O	C13H20O5	2.264	10362.5	8812.44	8313.1	8210.07	7516.03	22933.5	1788.87	1742.35	56084.4	2880.43	90996.7	2670.8	4530.96	2281.47	2462.87	1872.29	2227.58	1484.92	7171.14	1683.67	1629.78	1847.3	1539.3	3035.82	23904.8	1631.04	11240.1	8266.63	7940.85	1923.92	1824.08	1541	1861.94	1571.37
1.11_270.0949n	251.077	1.11358	neg	D-erythro-L-galacto-Nonulose	HMDB0029955	Organic oxygen compounds	Organooxygen compounds	Carbohydrates and carbohydrate conjugates	*		48.7	49.9	M-H2O-H, M-H	C9H18O9	-0.834759	7900.24	5922.52	9857.82	9467.02	6465.87	8282.54	4550.66	21095.6	12821.1	4321.6	3263.41	3036.68	5448.24	3094.14	1542.78	4700.47	4230.87	3642.95	8913.88	11930.5	8291.2	13271.2	15625.2	21932	9879.39	18245.2	27449.9	22481.4	27935.5	31838.7	14293.1	12068.1	29189.2	12287.7
15.29_128.1434m/z	128.143	15.2871	pos	Coniine	3249	Alkaloids and derivatives	Unclassified	Unclassified	*	C06523	48.7	44.2	M+H	C8H17N	-0.161036	361740	316146	308459	303435	310466	235903	265857	291120	254491	252853	338497	438754	322359	379537	375509	376075	369632	312945	283034	280236	293992	293913	282725	208381	197619	231398	259268	258200	278298	358972	358618	352805	376040	386175
13.62_506.3602n	529.35	13.623	pos	Theasapogenol A	HMDB0034519	Lipids and lipid-like molecules	Prenol lipids	Triterpenoids	*		48.6	48.9	M+NH4, M+K, M+Na, M+H-H2O	C30H50O6	-0.97349	61712.9	54736.4	59476.1	61097.5	66576.2	62357.5	80315.5	82764.1	70499	147485	71130.2	7073.09	4444.38	11685.2	4020.36	2119.92	3651.53	1767.3	2229.03	1221.41	2308.22	1783.02	1068.96	103385	109966	121765	95753.7	208194	126116	45515.3	62804.9	87944	27337.8	43004.3
5.04_413.1371m/z	413.137	5.04018	pos	1-(4-Hydroxy-3,5-dimethoxyphenyl)-2-[2-methoxy-4-(1-propenyl)phenoxy]-1-propanol	HMDB0036463	Lignans, neolignans and related compounds	Unclassified	Unclassified	*		48.6	51.9	M+K	C21H26O6	2.76048	4684.16	4610.02	4587.1	4888.98	4774.78	3.1085e-07	3.1085e-07	3.1085e-07	3.1085e-07	3.1085e-07	3.1085e-07	3.1085e-07	5543.91	3.1085e-07	3.1085e-07	3.1085e-07	3.1085e-07	45293.1	14250.6	29257.1	44551.8	17519.2	28415.2	3.1085e-07	3.1085e-07	3.1085e-07	3.1085e-07	3.1085e-07	3.1085e-07	3.1085e-07	3.1085e-07	3.1085e-07	3.1085e-07	3.1085e-07
0.75_291.1294m/z	291.129	0.747517	pos	Argininosuccinic acid	389	Organic acids and derivatives	Carboxylic acids and derivatives	Amino acids, peptides, and analogues	**	C03406	48.5	49.5	M+H	C10H18N4O6	-1.7693	115283	117350	113236	112697	122861	122616	154220	32129.1	73860.6	76521.1	417254	37220	130415	32296.3	32520.1	48810.7	38058.9	158435	167982	197818	270797	267484	274793	31578	46033.3	21200.3	177303	247420	229037	3000.02	7817.09	5638.98	7618.08	6099.19
14.55_140.1181m/z	140.118	14.5464	pos	2-Ethyl-6-methylpyrazine	HMDB0041569	Organoheterocyclic compounds	Diazines	Pyrazines	*		48.5	45.2	M+NH4	C7H10N2	-1.40534	938271	715439	685607	649890	640856	607398	683806	747127	631637	616953	793054	1.08513e+06	799953	935691	908541	900336	884538	745332	672449	661024	684505	688238	645439	461809	438565	507855	576321	565203	607950	786753	783077	758637	795642	803795
2.52_251.1035m/z	251.104	2.51558	neg	Hypoglycin B	HMDB0029428	Organic acids and derivatives	Carboxylic acids and derivatives	Amino acids, peptides, and analogues	*	C08280	48.5	47.1	M-H2O-H	C12H18N2O5	-0.757085	2534.51	2647.54	2530.41	2624.55	2598.54	5153.94	5792.47	2783.46	9028.7	7206.11	5053.44	1016.97	2840.85	1040.52	1487.88	1116.15	1188.05	5248.13	5377.71	4961.33	5594.93	4140.7	4489.43	2871.55	2655.72	3000.37	2768.69	3465.95	2185.44	70.5835	565.809	319.284	57.6774	667.31
2.81_217.1188m/z	217.119	2.8109	neg	Isoleucyl-Serine	HMDB0028916	Organic acids and derivatives	Carboxylic acids and derivatives	Amino acids, peptides, and analogues			48.5	48.6	M-H	C9H18N2O4	-2.47986	3386.52	3266.14	3189.25	3209.93	3160.35	8687.4	8602.54	7410.65	6548.2	5851.55	3147.42	2951.15	1250.04	3305.98	3353.68	3128.39	3406.65	312.95	235.65	99.6307	101.648	3.1085e-07	16.8298	10093.5	11583.6	9120.25	4299.78	3594.75	3434.55	2873.58	1339.3	2209.04	2949.03	1174.07
4.26_298.1160n	281.113	4.25715	pos	7-Methylguanosine	HMDB0001107	Nucleosides, nucleotides, and analogues	Purine nucleosides	Unclassified			48.5	51.8	M+H-H2O, M+Na	C11H16N5O5+	2.83833	13090	15065.7	15427.2	14453.7	15960.5	23881.9	23375.5	23102	20761.7	19749.9	14176.5	3686.43	1137.53	9020.47	12494.5	7492.62	8272.59	1760.34	1404.74	1015.56	3143.37	1723.35	648.783	30479.5	30502	33146.3	19115.9	21029.1	19846.1	12434.1	7448.36	9963.97	14044.2	6421.72
4.31_190.0535m/z	190.054	4.30882	neg	N-Acetyl-DL-methionine	62466	Unclassified	Unclassified	Unclassified			48.5	61.4	M-H	C7H13NO3S	-4.13567	1406.51	1481.62	1544.35	1394.62	1353.21	1315.39	1306.66	1288.52	968.117	892.827	496.002	1261.8	1887.62	2198.94	2306.8	2090.71	1913.7	6291.13	3198.99	3808.74	8245.64	2658.09	2371.98	1559.37	1581.33	1348.78	967.225	791.589	838.045	1584.32	540.348	731.717	1752.56	732.046
5.18_313.1543m/z	313.154	5.1846	pos	Phenylalanylphenylalanine	HMDB0013302	Organic acids and derivatives	Carboxylic acids and derivatives	Amino acids, peptides, and analogues	***		48.5	47.9	M+H	C18H20N2O3	-1.17225	1859.18	1419.95	1319.82	1607.09	1652.6	418.215	237.162	3.1085e-07	1073.58	977.323	272.517	3.1085e-07	3.1085e-07	3.1085e-07	94.7082	63.4605	3.1085e-07	3.1085e-07	3.1085e-07	3.1085e-07	3.1085e-07	3.1085e-07	3.1085e-07	221.587	363.555	130.923	257.94	606.8	101.678	3.1085e-07	248.188	524.387	3.1085e-07	1351.48
4.35_352.1609m/z	352.161	4.34962	pos	trans-Zeatin riboside	64077	Nucleosides, nucleotides, and analogues	Purine nucleosides	Unclassified	*		48.4	53.6	M+H	C15H21N5O5	-1.84377	8749.75	9286.51	9655.95	9590.45	9485.03	24842.4	18781.3	17606.5	20090.9	19887.1	17321.1	1917.88	2169.23	2145.19	2829.61	4072.04	3931.35	1082.37	1109.29	1497.9	2252.14	1366.1	1310.26	21744	22619.2	16727.9	16688.6	19034.9	12239.8	3833.1	2327.9	4366.14	4465.83	1872.4
4.04_341.1469n	364.136	4.0387	pos	Mycotoxin T 2	HMDB0032864	Organic oxygen compounds	Organooxygen compounds	Carbohydrates and carbohydrate conjugates	*		48.3	47.6	M+Na, M+K, M+H	C16H23NO7	-1.68135	10144.3	10861.1	11214.6	11526.9	11509.7	48.8422	3.1085e-07	1.52371	15.4451	3.1085e-07	11.2889	3.1085e-07	16692.5	140.372	3.1085e-07	386.115	115.045	88406.2	46334.5	54957.7	83678	44727.9	46538.5	29.4194	39.4839	0.155938	22.8001	3.1085e-07	3.1085e-07	35.7699	3.1085e-07	38.4665	3.1085e-07	145.495
4.90_210.1122m/z	210.112	4.8964	pos	(R)-Shinanolone	HMDB0030580	Benzenoids	Tetralins	Unclassified	*		48.3	49.6	M+NH4	C11H12O3	-1.49588	4891.87	5589.26	4234.61	3832.47	4159.51	840.904	1436.45	1717.14	1150.85	1774.86	1806.16	1971.92	8417.11	2368.01	2571.82	3157.44	2592.55	15473.2	16493.6	21459.1	17947.9	17451.1	23425.8	1388.72	1472.58	1730.34	1793.5	1805.99	1798.37	1843.6	1504.1	1852.96	1824.55	1912.44
9.08_302.2473m/z	302.247	9.07773	pos	N-hydroxy arachidonoyl amine	LMFA08020029	Lipids and lipid-like molecules	Fatty Acyls	Fatty amides			48.3	49.4	M+H-H2O	C20H33NO2	-1.7174	5528.24	4142.02	4521.58	4765.04	4928.92	1478.42	4316.91	4187.26	8452.69	21535.7	13161.4	3.1085e-07	3.1085e-07	3.1085e-07	3.1085e-07	3.1085e-07	272.319	3.1085e-07	3.1085e-07	3.1085e-07	3.1085e-07	3.1085e-07	3.1085e-07	5479.31	5236.91	5175.92	17930	41738.8	28955.3	3.1085e-07	3.1085e-07	3.1085e-07	3.1085e-07	3.1085e-07
1.13_133.0971m/z	133.097	1.13293	pos	L-Ornithine	45121	Organic acids and derivatives	Carboxylic acids and derivatives	Amino acids, peptides, and analogues	**	C00077	48.2	48.4	M+H	C5H12N2O2	-0.622439	3097.08	4098.56	4740.08	5182.65	5114.48	97.6808	194.075	190.354	3.1085e-07	323.503	3.1085e-07	612.154	129.859	721.824	3.1085e-07	700.409	763.055	148.468	80.7645	365.755	75.0617	3.1085e-07	3.1085e-07	71.0737	137.35	194.303	329.732	142.195	604.098	749.034	2388.23	1222.22	786.255	2553.72
10.49_329.3288n	330.336	10.4918	pos	N,N-dimethyl-Safingol	53956	Lipids and lipid-like molecules	Sphingolipids	Sphingoid bases			48.2	47.4	M+H, M+Na	C20H43NO2	-1.73215	20081.1	17496.5	17504.6	17924.3	17338.6	31773.5	58280.5	49157.4	9596.92	33187	47988.7	64203	17601.2	25803.5	20048.7	57682.2	21293	102214	16290.7	26291.8	31623.1	23914.4	31772.5	46043.3	13416.2	16701.1	24733	12846.4	40861.2	33669	24848.4	23563.5	116184	30085.5
13.29_608.2617n	609.269	13.2906	pos	Harderoporphyrin	5652	Organoheterocyclic compounds	Tetrapyrroles and derivatives	Porphyrins			48.2	47	M+H, M+Na, M+K	C35H36N4O6	-2.93288	169984	180189	190218	183330	188849	173237	207027	261365	967687	897235	690353	3768.47	3549.87	4342.94	7272.68	4358.25	3506.2	1735.5	802.366	634.433	803.364	259.343	3.1085e-07	525039	330824	117824	598496	300732	98243.2	295.31	3.1085e-07	3.1085e-07	1647.59	132.882
0.90_156.0766m/z	156.077	0.900967	pos	Trans-urocanate	HMDB0062562	Organoheterocyclic compounds	Azoles	Imidazoles			48.1	48.6	M+NH4	C6H6N2O2	-1.30291	405021	404732	395636	397669	391227	182622	442315	276345	186412	243460	463798	329235	570847	289434	376626	438451	316881	633488	663541	649586	543206	590722	583370	359208	257958	281059	467635	632612	370084	407037	117434	170252	430471	102927
0.78_180.0630n	198.097	0.78155	pos	Allose	HMDB0001151	Organic oxygen compounds	Organooxygen compounds	Carbohydrates and carbohydrate conjugates	**	C01487	48	43.8	M+Na, M+K, M+NH4	C6H12O6	-2.05591	1.05743e+06	986989	890962	937543	917283	161681	302236	317446	106613	159429	450911	2.03148e+06	1.45384e+06	2.40274e+06	2.11468e+06	2.46049e+06	2.53331e+06	926984	1.43822e+06	1.47501e+06	972239	1.56063e+06	1.4608e+06	162600	96124.9	215101	225033	274623	352248	1.38451e+06	1.30418e+06	1.3183e+06	1.60106e+06	1.44955e+06
4.75_458.1420n	476.176	4.75307	pos	7-Hydroxy-4-methylphthalide O-[arabinosyl-(1->6)-glucoside]	HMDB0041336	Organic oxygen compounds	Organooxygen compounds	Carbohydrates and carbohydrate conjugates			48	44.6	M+NH4, M+Na, M+K	C20H26O12	-0.851345	18219.9	16626.4	15997.6	16310.5	15491.9	290.843	293.617	433.207	154.546	377.536	291.786	23665.2	46020.5	45044.3	37386.7	18741.2	33938.3	111842	90782.6	108917	140678	72188.6	55749.1	47.6669	129.679	183.174	42.6259	59.8465	3.1085e-07	3.1085e-07	496.196	487.945	3.1085e-07	675.376
7.28_328.2243n	346.258	7.2815	pos	ent-16-F1t-PhytoP	LMFA02030010	Lipids and lipid-like molecules	Fatty Acyls	Octadecanoids			48	45.9	M+H, M+NH4	C18H32O5	-1.91946	173814	158422	163585	159809	164288	270416	220599	278063	363443	332284	218137	47443.4	20196.1	46939	63185.6	43557.8	60810.3	5702.52	7938.83	6488.03	5258.1	7432	10329.9	521724	642696	493704	335531	319046	243470	93419.7	32918.5	37599.6	87605.6	33587.2
8.50_300.2317m/z	300.232	8.49898	pos	2-Undecyl-4(1H)-quinolinone	HMDB0032996	Organoheterocyclic compounds	Quinolines and derivatives	Quinolones and derivatives	*		48	45.7	M+H	C20H29NO	-1.48174	9124.53	8394.91	8214.17	8033.32	8360.46	4802.75	8148.12	8685.82	17834.1	27997.2	15149.3	2042.23	1893.3	1888.93	1703.38	2312.11	3578.14	1535.88	1437.97	1301.52	1806.51	1616.25	1680.17	11635.9	9784.82	12889.8	23748.5	49627.7	32172.9	1818.33	1935.8	1721.03	1767.42	1870.13
5.37_208.0965m/z	208.097	5.37117	pos	N-Acetyl-L-phenylalanine	34536	Organic acids and derivatives	Carboxylic acids and derivatives	Amino acids, peptides, and analogues	**	C03519	47.9	47.3	M+H	C11H13NO3	-1.36261	1843.95	3334.53	2123.02	2140.9	2484.65	695.362	517.994	835.352	795.109	807.184	1036.9	1349.97	2118.32	1674.67	1656.45	2011.16	1853.83	12476.6	4152.17	4252.92	14839.5	4248.02	4344.23	1165.85	1038.81	965.826	1477.56	1121.3	1200.02	1280.41	1010.64	1169.61	1327.69	1467.41
5.93_174.1254n	157.122	5.92567	pos	9-hydroxy pelargonic acid	LMFA01050028	Lipids and lipid-like molecules	Fatty Acyls	Fatty Acids and Conjugates			47.9	46.8	M+H-H2O, M+H	C9H18O3	-1.19641	12220.5	12624.2	13259.6	12140.4	11401.2	13078.4	14218.5	10789.1	14762.1	12969.5	21938.8	6257.21	4888.51	5304.8	5797.08	6456.49	6423.08	4156.91	4288.98	4103.35	4193.71	4349.11	3993.16	19400.5	18526.2	18887.1	38901.4	42529.3	36887	5236.03	5317.64	5116.82	7299.59	5249.56
1.19_259.0921m/z	259.092	1.18695	pos	gamma-Glutamylglutamic acid	HMDB0011737	Organic acids and derivatives	Carboxylic acids and derivatives	Amino acids, peptides, and analogues		C05282	47.8	44.4	M+H-H2O	C10H16N2O7	-1.19686	4058.49	8168.77	8278.84	9853.82	10144.2	555.828	73.6321	3.1085e-07	3.1085e-07	3.1085e-07	3.1085e-07	1955.33	10687.8	1487.95	2408.26	5105.13	3272.62	68227.9	18446.9	21647.1	66428.9	5693.58	28214.6	3.1085e-07	433.115	3.1085e-07	625.295	264.524	73.4137	458.06	5335.62	5944.06	2812.52	4564.04
10.09_183.0802m/z	183.08	10.0938	pos	Benzophenone	66382	Benzenoids	Benzene and substituted derivatives	Benzophenones	*	C06354	47.8	48.5	M+H	C13H10O	-1.05631	23449	23722.3	22197.9	22861.4	22241.3	15956.4	17874	18953	16206.4	15866.2	20444.5	28987.2	21820.4	26434.3	25195.7	24877.4	24161	21578.1	20144.9	19437.3	22728	21791.6	21920.6	15844.3	15305.4	17839.8	20049.5	19045.8	21466.4	26212	28074.8	26648.6	27312.9	29080.5
13.83_348.2655m/z	348.266	13.8327	pos	N-Hexadecanoylpyrrolidine	HMDB0032740	Organoheterocyclic compounds	Pyrrolidines	N-acylpyrrolidines	*		47.8	62	M+K	C20H39NO	-2.55388	4164.27	9089.36	8306.51	6776.39	5050.07	7303.46	8507.67	8844.99	14293.7	12413.6	20463.5	7123.92	4637.38	5765.43	6379.82	6213.52	7476.5	1680.24	1617.08	1207.98	1458.92	2307.31	1366.15	9587.31	11108.8	8540.43	11994.5	12289.7	9721.21	500.87	361.005	369.039	1041.4	619.271
0.78_204.0864m/z	204.086	0.78155	pos	N-Acetylmannosamine	HMDB0001129	Organic oxygen compounds	Organooxygen compounds	Carbohydrates and carbohydrate conjugates	**	C00645	47.7	46.3	M+H-H2O	C8H15NO6	-1.25151	248091	291977	260140	263013	287525	115827	158824	180747	114819	124361	207161	371111	318457	407971	378290	468002	399482	260074	366150	344028	301084	387415	361118	124508	99710.7	139352	148226	158548	155976	255533	246584	314024	280079	289858
1.13_326.1442m/z	326.144	1.13293	pos	2-O-alpha-D-Galactopyranosyl-1-deoxynojirimycin	HMDB0041337	Organic oxygen compounds	Organooxygen compounds	Carbohydrates and carbohydrate conjugates	*		47.7	45	M+H	C12H23NO9	-1.24161	23488	31142.8	22249.2	24393.8	24077	9912.94	19702.5	27319.6	26980.3	14996.5	28470.7	11786.2	22374.5	8885.93	11199.4	19082.8	11137.7	34801.8	42214.9	37811.9	30959.6	12566.5	16619.3	15041.8	18677.7	38475.2	19603.8	15212.3	15417.6	3246.17	1688.05	3263.37	2545.22	11188.5
4.90_330.0371n	331.044	4.8964	pos	Blighinone	HMDB0030643	Benzenoids	Phenanthrenes and derivatives	Hydrophenanthrenes	*		47.7	45.8	M+H-H2O, M+H	C16H10O8	-1.53917	232711	238860	236079	232692	225417	151318	179464	202578	173773	171195	223996	324068	239404	276812	283611	271323	257992	237275	214734	212331	224962	224496	227232	158266	147915	180799	207270	203948	224733	305739	294866	290113	312149	316840
5.13_210.0521n	209.045	5.13047	neg	(2E)-3-(2,4-dihydroxy-5-methoxyphenyl)prop-2-enoic acid	HMDB0125514	Phenylpropanoids and polyketides	Cinnamic acids and derivatives	Hydroxycinnamic acids and derivatives	*		47.6	44.1	M-H, M+FA-H	C10H10O5	-3.21753	63454.5	61683.2	63964.2	63999	63669	59871.3	62057.1	62853.8	59688	61105.1	65096.9	70393.1	67953.5	70977.1	69348.7	69972.3	68071.3	68590.4	66108.2	66940.9	63674.1	66482.5	63696.3	61723.7	61480.4	64467.5	65799.1	62572.7	67496.8	74881	76791.4	77008.3	78064.4	76993.6
8.53_329.2332m/z	329.233	8.52617	neg	9S,10S,11R-trihydroxy-12Z-octadecenoic acid	LMFA02000011	Lipids and lipid-like molecules	Fatty Acyls	Octadecanoids			47.6	44.9	M-H	C18H34O5	-0.323559	6843.3	6862.47	7524.48	7048.08	7346.29	10270.7	12278.6	13018	14972.1	15528.5	17755.2	552.296	243.475	539.758	464.426	459.981	699.879	23.0795	36.0187	25.838	3.1085e-07	36.0482	27.3907	22192.9	30426	21342.5	24506.7	37327.3	31616.5	3971.26	1380.03	2403.42	3796.88	869.833
9.29_288.2893m/z	288.289	9.28825	pos	(S)-14-Methylhexadecanoic acid	HMDB0031067	Lipids and lipid-like molecules	Fatty Acyls	Fatty acids and conjugates			47.6	43.3	M+NH4	C17H34O2	-1.65624	115885	60336.3	59381.4	56973	58115.9	39653.9	39452.1	46281.3	35277.2	34487.3	37248.1	42747.3	37203.4	55631.7	47301.4	40515.1	46108.5	31411.6	22680	60422.9	24585.8	14798.2	19456.7	12913.9	19961.4	21707	10503	14886.7	13510.6	25212.1	31525.9	21745	21001	20065.7
3.76_203.1388m/z	203.139	3.76072	pos	Alanyl-Leucine	HMDB0028691	Organic acids and derivatives	Carboxylic acids and derivatives	Amino acids, peptides, and analogues	***		47.5	46.5	M+H	C9H18N2O3	-1.2634	14710.3	14990.1	14259.9	14453.1	14494.9	9804.98	8405.47	6891.07	10114.1	10786.3	6151.87	23622.3	6908.32	40422	36712.7	31727.9	30729.7	5234.61	5565.32	5388.73	7282.74	3397.87	3760.66	8536.37	11218.6	7371.6	5344.73	6866.69	5261.59	12588.5	16935.4	21966	8118.05	17440.5
8.48_606.3986m/z	606.399	8.47785	pos	25-Hydroxyvitamin D2-25-glucuronide	HMDB0010342	Lipids and lipid-like molecules	Steroids and steroid derivatives	Vitamin D and derivatives			47.5	41.5	M+NH4	C34H52O8	-2.4309	261721	348595	350803	364661	368759	955638	1.19455e+06	804602	1.47479e+06	1.26235e+06	1.07416e+06	3.1085e-07	3.1085e-07	3.1085e-07	3.1085e-07	3.1085e-07	3.1085e-07	3.1085e-07	3.1085e-07	3.1085e-07	3.1085e-07	3.1085e-07	3.1085e-07	23719.9	1059.47	66608.1	41140.6	57655.8	75713.2	168.771	3.1085e-07	3.1085e-07	4086.53	3.1085e-07
8.87_230.2475m/z	230.247	8.87042	pos	Xestoaminol C	53933	Lipids and lipid-like molecules	Sphingolipids	Sphingoid bases			47.4	41.4	M+H	C14H31NO	-1.56229	220387	188723	183493	183302	181393	40379.2	36999	47156.5	35499.7	44491.5	51101	595694	326500	231513	273869	259875	283360	326450	227947	227369	497381	171542	98220.6	35566.1	30391.5	39346.9	48537.5	44282.7	45943.5	315119	296360	97809.8	217259	92822.7
0.85_328.1233m/z	328.123	0.849667	pos	6-[2-carboxy-2-(hydroxymethyl)-2-methylethoxy]-3,4,5-trihydroxyoxane-2-carboxylic acid	HMDB0127649	Organic oxygen compounds	Organooxygen compounds	Carbohydrates and carbohydrate conjugates			47.3	43.3	M+NH4	C11H18O10	-1.65625	20977.4	15700.4	15975.3	14530.6	17616	75990.5	59801.7	55988.7	109860	74763.4	61824.7	3.1085e-07	974.961	411.753	2425.69	914.387	949.85	1052.82	703.215	1531.55	1650.08	1597.33	1866.86	65734.2	44771	48570.4	75787.6	75238.6	53520.5	3.1085e-07	337.976	3.1085e-07	3.1085e-07	353.606
10.93_443.3168m/z	443.317	10.9334	pos	Polyporusterone E	HMDB0038498	Lipids and lipid-like molecules	Steroids and steroid derivatives	Cholestane steroids	*		47.3	49.7	M+H-H2O	C28H44O5	2.59227	3090.84	3607.14	3348.05	2943.37	3150.11	33226.6	862.023	724.182	25039.4	1006.77	10535	1306.78	794.839	1106.54	782.398	1339.73	1099.88	962.498	838.923	1340.32	894.535	1104.9	1265.82	2181.89	13518.2	1203.55	3850.07	2040.14	1711.8	989.45	1383.78	1330.96	1636.54	935.329
15.22_699.5264n	682.522	15.2232	pos	Lucyobroside	HMDB0031983	Lipids and lipid-like molecules	Sphingolipids	Glycosphingolipids	*		47.3	48.6	M+H, M+Na, M+H-H2O	C39H73NO9	-2.97877	58204.3	65382.8	84050.1	70084	67466	82300.8	113674	189305	148538	167495	165830	27413.3	17339.4	27605.3	10136.3	11851.5	12684.5	9792.18	7273.35	8910.74	9296.32	5674.1	5141.06	126248	161433	163785	141923	243942	178477	211012	78884.1	113194	10029.8	15936
2.12_410.2532m/z	410.253	2.11942	pos	14-Hydroperoxy-H4-neuroprostane	HMDB0062292	Unclassified	Unclassified	Unclassified			47.3	43.5	M+NH4	C22H32O6	-1.31275	75618.5	78182.6	81175.8	80357.3	87713.7	82059.9	81295.9	70398.5	99400.1	74203.7	60597.6	62544.6	68012.4	52271.6	76335.4	79084.8	82412.2	67957.6	61385.1	49981.5	83648.5	27816.3	21947	103757	95431.5	85626.5	116875	130030	119739	35780.9	64961.1	51393.5	68044.9	47722.6
2.79_279.1009m/z	279.101	2.78505	pos	4'-Hydroxy-R-phenprocoumon	HMDB0060885	Phenylpropanoids and polyketides	Coumarins and derivatives	Hydroxycoumarins	*		47.3	48	M+H-H2O	C18H16O4	-2.18502	27011.6	30461.4	31099.4	32698.6	33585.9	9182.71	4879.45	3292.81	12740.4	6841.29	5615.73	4942.07	46664.5	1508.81	2093.57	6313.37	5156.21	127910	93188.7	145628	197108	146134	227664	7674.12	7182.46	4996.55	11165.3	12307	7502.63	3.1085e-07	3.1085e-07	3.1085e-07	804.952	3.1085e-07
4.37_443.1920m/z	443.192	4.37205	neg	Cynaroside A	HMDB0040532	Lipids and lipid-like molecules	Prenol lipids	Terpene lactones	*		47.3	40.9	M-H	C21H32O10	-0.504395	3074.62	3374.76	3304.51	3661.27	3543.94	4054.81	4407.55	6200.73	8651.21	5489.15	2922.33	894.061	3543.71	1045.59	1323.03	1556.21	1339.43	8445.42	6907.44	7444.11	8936.6	6441.56	5689.34	5748.47	2573.47	6183.93	6023.07	5012.18	3205.87	85.1956	284.972	458.771	320.698	480.988
4.57_326.0999n	349.089	4.57065	pos	trans-o-Coumaric acid 2-glucoside	HMDB0033581	Organic oxygen compounds	Organooxygen compounds	Carbohydrates and carbohydrate conjugates	**	C05158	47.3	44.9	M+Na, M+K	C15H18O8	-0.948817	2594.06	2230.05	2051.03	3012.4	2533.38	4569.1	3497.7	1994.05	4570.88	5918.37	5771.03	3.1085e-07	222.041	128.26	3.1085e-07	80.6499	32.1622	1524.78	473.382	341.861	1195.51	557.527	63.8302	2894.24	2390.84	1417.33	741.083	1402.44	659.413	3.1085e-07	3.1085e-07	3.1085e-07	3.1085e-07	3.1085e-07
0.73_150.0757m/z	150.076	0.730483	pos	2-Deoxy-L-ribono-1,4-lactone	HMDB0033958	Organoheterocyclic compounds	Lactones	Gamma butyrolactones	*		47.2	40.1	M+NH4	C5H8O4	-2.62474	271837	249107	263963	255541	281865	192836	113439	179160	205436	43874.6	58298.5	356504	244956	246506	182691	407193	239040	78047.8	251415	207774	71888.5	182913	256683	173695	180847	104440	152204	114902	132341	627389	491043	367375	450191	629169
10.51_372.2738m/z	372.274	10.5129	pos	(-)-Enunicelline	LMPR0104210002	Lipids and lipid-like molecules	Prenol lipids	Isoprenoids			47.2	44.9	M+NH4	C20H34O5	-1.74898	35789.1	41319	39402.5	39421.9	38345.6	40834.8	38706.8	39075.1	54741.1	44408.9	49390.3	36264.5	29385.4	32771.9	33906.9	32500.8	32150.3	26321	24024.6	22903.2	24380.7	25086.7	26217.2	53249.4	48049.1	44918.5	55275.1	53588.4	45981.5	27941.8	29050.9	26462.4	31637.5	31074.5
5.05_307.1398m/z	307.14	5.04617	neg	Phaseolic acid	LMFA01060200	Organic acids and derivatives	Keto acids and derivatives	Medium-chain keto acids and derivatives	*		47.2	38.3	M+FA-H	C12H22O6	-0.13063	2996.64	2546.91	2863.45	2940.2	2853.73	7872.42	6699.4	6341.48	8570.19	5207.07	4418.94	591.26	726.116	700.728	908.242	673.088	737.661	880.047	847.63	1118.86	691.573	622.01	1049.49	10347.9	10354.4	7861.43	7668.38	9394.05	5193.74	635.677	442.898	944.232	994.222	624.208
8.50_279.1470n	280.154	8.49898	pos	Metalaxyl	68712	Organic acids and derivatives	Carboxylic acids and derivatives	Amino acids, peptides, and analogues		C10947	47.2	44.3	M+H, M+Na	C15H21NO4	-0.17818	10170.2	9363.78	4263.15	6329.88	5804.51	1095.7	687.075	71.9099	14467.4	63.6051	19357.3	2232.64	1415.51	157.273	12.6707	30.0506	4337.84	15496.9	5703.12	2551.25	11726.9	14647	3498.43	1194.29	7.11431	34.9703	900.716	3404.77	8.55286	28332.7	28113.4	17449.7	58750.6	4114.09
0.76_195.0502m/z	195.05	0.760167	neg	Galactonic acid	HMDB0000565	Organic acids and derivatives	Hydroxy acids and derivatives	Medium-chain hydroxy acids and derivatives	**	C00880	47.1	42.2	M-H	C6H12O7	-4.2631	309796	306629	333848	337744	335033	235916	229058	240306	219115	162204	234233	179667	426181	180919	216770	273841	225473	591963	592807	646789	668768	950875	972853	278493	302368	292241	280703	322813	304721	120140	173428	161478	150246	211644
12.09_295.2278m/z	295.228	12.0888	neg	12-Hydroxy-8,10-octadecadienoic acid	HMDB0029998	Lipids and lipid-like molecules	Fatty Acyls	Lineolic acids and derivatives	*		47.1	39.9	M-H	C18H32O3	-0.153613	2204.27	2129.95	1930.29	1894.03	1847.18	13238.3	5905.44	2881.76	5192.33	3545.43	3129.26	201.13	158.661	339.699	168.049	57.1545	159.557	3.1085e-07	191.712	3.1085e-07	3.1085e-07	3.1085e-07	3.1085e-07	3688.43	6847.41	2638.45	4703.74	3987.55	6087.83	884.334	518.136	4043.89	679.519	145.253
0.68_188.1522n	189.159	0.6794	pos	N6,N6,N6-Trimethyl-L-lysine	HMDB0001325	Organic acids and derivatives	Carboxylic acids and derivatives	Amino acids, peptides, and analogues	**	C03793	47	46.6	M+H, M+K	C9H20N2O2	-1.56525	143905	125805	131181	126161	121582	146493	113507	115884	185928	142547	140514	182506	118640	153987	162943	155923	171269	129241	116359	124219	153150	120172	129736	95798.4	127338	90406.5	92750.9	116311	92430.6	59432.7	78694.7	64463.2	69603.8	97213.4
0.78_180.0624n	225.061	0.777183	neg	D-Galactose	HMDB0000143	Organic oxygen compounds	Organooxygen compounds	Carbohydrates and carbohydrate conjugates	***	C00984	47	41.7	M-H, M+FA-H	C6H12O6	-5.30808	2.30937e+06	2.17077e+06	2.30547e+06	2.37134e+06	2.0936e+06	898440	1.06525e+06	1.02445e+06	594527	802539	1.50795e+06	4.70132e+06	4.56323e+06	5.12769e+06	4.90228e+06	5.14373e+06	5.28572e+06	2.72927e+06	4.4385e+06	4.01647e+06	2.71062e+06	4.37154e+06	3.93607e+06	946232	710883	939126	928081	987984	1.2563e+06	3.05663e+06	2.71757e+06	3.10315e+06	3.54742e+06	3.34066e+06
10.43_335.2576m/z	335.258	10.4284	pos	MG(18:3(9Z,12Z,15Z)/0:0/0:0)	HMDB0011570	Lipids and lipid-like molecules	Fatty Acyls	Lineolic acids and derivatives			47	46.5	M+H-H2O	C21H36O4	-1.45307	9645.87	9881.23	10341.6	9903.61	9457.14	6820.03	5388.44	4011.73	12609.7	9515.05	14130.8	6931.19	6067.5	7421.51	9713.43	7759.51	9801.73	4621.43	5256.93	4403.9	5029.89	7661.92	9963.24	6108.89	5682.97	4815.02	11329.7	10675.1	9495.45	3029.61	5414.38	4568.13	3911.38	10075.7
4.22_285.1684n	286.176	4.21872	pos	Leu-Gly-Pro	65659	Unclassified	Unclassified	Unclassified			47	43.3	M+H, M+Na	C13H23N3O4	-1.56081	13332.9	15521.2	15809.8	15769	16570.1	40233.3	23457.7	14507.4	31930.3	20634.4	11534.6	5207.72	2095.42	5212.92	6176.28	6152.53	8626.83	459.664	416.059	369.045	383.631	95.1054	3.1085e-07	44574.8	40845.6	24573.1	31216.4	36475.2	20137.1	4430.9	2612.28	3928.35	7035.04	1688.16
0.78_324.1051n	342.139	0.78155	pos	D-Fructofuranose 1,2':2,3'-dianhydride	66178	Unclassified	Unclassified	Unclassified			46.9	37.9	M+H, M+NH4	C12H20O10	-1.62561	4.10162e+06	3.57698e+06	3.65974e+06	3.86017e+06	4.09163e+06	718577	1.32933e+06	1.71311e+06	463044	850698	2.34377e+06	7.37464e+06	5.69127e+06	6.4011e+06	5.50936e+06	6.21913e+06	6.1008e+06	6.3504e+06	5.85168e+06	5.99256e+06	5.61243e+06	5.81183e+06	5.03128e+06	789965	349195	1.08638e+06	1.13073e+06	1.39002e+06	1.59365e+06	4.4783e+06	3.77193e+06	4.04765e+06	4.77823e+06	4.84613e+06
13.44_410.2427n	393.239	13.4362	pos	PA(0:0/16:0)	LMGP10050042	Lipids and lipid-like molecules	Glycerophospholipids	Glycerophosphates	**	C00416	46.9	43.2	M+H-H2O, M+H	C19H39O7P	-1.49914	22594.1	16419.7	17475.3	14794.4	7455.61	28187.9	18385.4	6095.83	44123.8	20106.1	26735.3	241963	77282.5	58986.7	123440	91056	147597	21635	41716.1	21188.6	42619.7	25753.2	10677.6	9878.12	14977.4	13454.5	34246.8	37189.2	38194.9	24249.6	7072.17	3201.41	70151.2	39283.9
4.25_259.1298m/z	259.13	4.24595	neg	Glutamylisoleucine	HMDB0028822	Organic acids and derivatives	Carboxylic acids and derivatives	Amino acids, peptides, and analogues			46.8	40.7	M-H	C11H20N2O5	-0.452378	2025.71	1941.83	2062.47	2008.48	1922.71	4707.01	2728.21	1949.28	7316.99	4351.96	2893.15	371.321	1349.75	97.0846	156.648	457.557	304.163	2597.32	2187.15	3459.39	4392.33	2546.38	3539.32	3718.19	3281.79	2433.04	6156.8	4834.9	4304.08	167.526	304.896	320.941	392.544	403.778
4.86_432.2588m/z	432.259	4.85557	pos	methyl 5-hydroperoxy-6,8,9,11-bisepidioxy-12,14-eicosadienoate	LMFA01040061	Lipids and lipid-like molecules	Fatty Acyls	Fatty Acids and Conjugates			46.8	37.9	M+NH4	C21H34O8	-0.86209	31703.9	31129.7	26295.4	21134.9	18484.1	26525.4	33504.7	44359.8	34852.7	28594.8	38603.7	21212.8	30541	17012.2	19799.7	30980	32800.9	26281.4	31436.2	37133.4	26854.6	37039.3	46045	27430.6	19031.2	26566.3	27701.4	22209.6	15029.3	4178.68	6695.29	7553.3	5900.29	7795.69
9.72_252.2086n	275.2	9.72393	pos	Hydnocarpic acid	LMFA01140023	Lipids and lipid-like molecules	Fatty Acyls	Fatty Acids and Conjugates			46.8	43.9	M+H, M+Na, M+H-H2O	C16H28O2	-1.27146	13545.7	12586.6	11900.7	11574	11663	15801.2	15974.2	14491	21272.1	20316	16349	10803.8	7719.57	9963.3	10888.6	8706.62	9195.82	7647.41	6967.17	6118.45	6688.27	7286.09	6702.27	17383.6	18889.3	15393	18180.8	18798.2	14480.9	8683.86	8459.14	8261.79	9969.35	8655.44
10.18_208.1824n	209.19	10.1782	pos	2-Cyclotetradecen-1-one	HMDB0039884	Organic oxygen compounds	Organooxygen compounds	Carbonyl compounds			46.7	37.8	M+H-H2O, M+H	C14H24O	-1.30415	2098.88	1611.1	1601.31	1914.86	1676.49	39039.4	41580	18165.8	30471.2	30593.8	31558.7	57110.8	28112	53936.9	51819.2	43926.2	42446.5	35588.7	57407.3	39833.2	34010	30114.4	36293	32819.9	15401.5	36549.3	25171.4	35984.9	41155.9	76854.2	60823.4	53606.8	77436.2	62247.9
10.70_421.2943m/z	421.294	10.7022	pos	3beta-(3-methyl-butanoyloxy)-villanovane-13alpha,17-diol	LMPR0104150002	Lipids and lipid-like molecules	Prenol lipids	Isoprenoids			46.7	42.7	M+H-H2O	C25H42O6	-1.3585	11941.6	10464.6	11895.4	13379	12258	12356.6	13524.8	15714.5	9433.22	14588.1	7823.94	595.258	47.7216	1634.58	2518.47	1981.28	1547.4	1.70176	89.109	186.792	81.1796	3.1085e-07	77.5493	27036.1	38525.8	29093.3	14479.4	21372.6	17277.8	13147.8	33535	39328.9	13084	28615.2
10.79_352.2608n	353.268	10.7859	pos	Persediene	LMFA05000716	Lipids and lipid-like molecules	Fatty Acyls	Fatty alcohols			46.7	47.5	M+H-H2O, M+H	C21H36O4	-1.45073	44688.1	45007	45635.6	43634.5	44380.9	66390	64175.9	33426.8	87984.2	102575	95261	15822.5	10451.5	20686.4	14888.5	15034.2	15127	9387.06	8038.51	7721.77	16236.5	15023.2	13581.7	49407.6	38450.6	29229.4	53240.3	47900.7	40418.7	26368	54949.2	72497.4	27468.5	60252.7
11.92_420.2273n	421.235	11.9194	pos	PA(17:2(9Z,12Z)/0:0)	LMGP10050022	Lipids and lipid-like molecules	Glycerophospholipids	Glycerophosphates			46.7	38.7	M+H, M+NH4, M+Na, M+H-H2O	C20H37O7P	-0.908	37913.5	51435	51316.1	55616.1	58753.9	5735.9	4678.06	2498.71	5419.29	6047.35	5646.47	20775.6	74360.4	5613.81	4088.95	73125.4	61697.1	148792	129309	124464	901651	650603	218294	4297.28	3943.56	3401.54	3342.79	4980.8	4146.67	2540.72	5019.58	5596.58	3402.92	5608.89
2.52_331.1034m/z	331.103	2.51558	neg	Salicin	HMDB0003546	Organic oxygen compounds	Organooxygen compounds	Carbohydrates and carbohydrate conjugates	**	C01451	46.7	34.6	M+FA-H	C13H18O7	-0.138671	7993	7749.24	8169.96	8044.93	8022.15	13224	12381.5	20650	16201.1	13671	11695.5	3501.42	3436.25	5095.59	5077.02	5045.17	4168.44	2387.85	2990.86	3154.23	1591.06	2226.56	2148.78	21013.8	18428.9	22120.7	20742.9	17768	13544.5	1770.38	2486.67	4790.69	2349.13	3099.5
4.61_133.0647m/z	133.065	4.61108	pos	2-Indanone	44709	Unclassified	Unclassified	Unclassified			46.7	39.4	M+H	C9H8O	-0.547185	934.476	901.49	900.957	827.468	889.79	31.9809	126.89	180.563	53.0253	169.916	299.562	404.933	1228.54	170.372	136.956	547.31	264.158	3191.56	2357.51	3618.01	8246.32	3522.41	2529.03	73.9099	27.0245	140.418	153.711	159.027	176.535	211.538	193.265	65.4891	141.7	174.273
5.99_215.1283m/z	215.128	5.9948	neg	Limonene-1,2-diol	LMPR0102090016	Lipids and lipid-like molecules	Prenol lipids	Isoprenoids	**	C07276	46.7	37.9	M+FA-H	C10H18O2	-3.35222	4816.55	4872.03	4957.62	4974.62	4802.87	8799.18	6227.2	11359.3	23076.8	13761.6	8930.58	283.796	209.92	203.764	174.404	184.775	311.53	79.3554	51.4856	34.0949	31.1795	19.5119	3.1085e-07	21742.2	24916.4	14147.5	14247.1	19327	10727	367.022	145.309	278.675	523.6	187.523
0.85_138.0548m/z	138.055	0.849667	pos	2-Pyridylacetic acid	1308	Organoheterocyclic compounds	Pyridines and derivatives	Unclassified			46.6	42.3	M+H	C7H7NO2	-1.35598	579420	553916	599419	613790	636487	841373	885571	787307	892209	779810	892804	394137	280603	288067	500048	368112	431525	156889	244577	181312	173851	281505	284091	753111	767316	739825	812560	888304	736241	435491	413661	472368	591503	518706
13.98_349.2728m/z	349.273	13.9792	pos	11(E)-(3,4-dimethyl-5-(pent-1-en-1-yl)furan-2-yl)-undecanoic acid	LMFA01150033	Lipids and lipid-like molecules	Fatty Acyls	Fatty Acids and Conjugates			46.6	45.3	M+H	C22H36O3	-2.58655	6015.53	9747.16	13022.5	8401.7	7859.74	11882.9	12383.9	13140.6	20597.3	20244.3	27535.4	7440.56	5363.66	4529.33	5813.35	5154.7	6057.93	2147.55	2482.87	2163.32	2547.96	2454.81	2620.84	15294.6	20525.2	16416.5	22010.8	23582.9	19156.4	795.63	244.194	537.692	255.731	228.848
4.65_243.1711m/z	243.171	4.64568	neg	Isoleucyl-Isoleucine	HMDB0028910	Organic acids and derivatives	Carboxylic acids and derivatives	Amino acids, peptides, and analogues			46.6	39	M-H	C12H24N2O3	-1.18559	1974.81	2036.75	1867.77	1958.86	1965.58	1502.28	1391.33	1130.31	1150.09	1422.09	600.239	739.032	61.3859	3476.01	1811.95	983.02	1133.31	3.1085e-07	3.1085e-07	3.1085e-07	3.1085e-07	3.1085e-07	3.1085e-07	954.151	1293.07	1332.55	582.824	643.204	646.804	1690.71	3546.81	4513.35	940.69	4069.03
4.81_209.1533m/z	209.153	4.81448	pos	Riesling acetal	HMDB0037562	Organoheterocyclic compounds	Tetrahydrofurans	Unclassified			46.6	40.8	M+H-H2O	C13H22O3	-1.21454	6446.56	5739.15	5544.26	5900.04	5860.06	2254.5	2819.15	3418.75	3022.99	2784.85	3570.76	5355.49	8880.4	5094.97	4710.54	5238.46	5119.23	16267.7	12947.1	15390.9	20619.1	12165.3	11697.7	2344.05	1999.2	2656.55	2827.82	2776.88	2756.81	2715.86	2975.13	2959.49	2924.74	3423.54
4.86_224.1410n	207.138	4.85557	pos	13-Oxo-9,11-tridecadienoic acid	HMDB0034564	Lipids and lipid-like molecules	Fatty Acyls	Fatty acids and conjugates	*		46.6	36.7	M+H-H2O, M+H	C13H20O3	-1.13674	40811.6	40436.1	37956.8	38694.6	40832.9	39849.1	40737.1	51346.2	47661.4	35803.3	42505.3	32710.7	40235.5	26439.3	31207	44783.5	39273	35713.9	39628	46590.3	38329.1	44621.1	54087.3	44572.7	32969.6	37358.8	38274.1	34919.1	25840.8	13794.1	19002.6	17837.4	19065.7	25510.6
4.94_243.1336m/z	243.134	4.9373	pos	Leucyl-Glutamate	HMDB0028928	Organic acids and derivatives	Carboxylic acids and derivatives	Amino acids, peptides, and analogues			46.6	53.4	M+H-H2O	C11H20N2O5	-1.33435	15323.1	16547.3	16824.2	16666.4	17697.9	58092.8	32336	17172.4	45149.1	34132.8	24051.7	10824.4	3220.14	9380.87	7237.34	9430.08	9042.88	3823.51	5372.06	5328.75	2925.97	2886.33	5758.36	46843.8	43295.6	24723.2	31297.7	37176.1	18585.9	4945.56	2477.13	7664.38	5002.54	4865.76
10.64_337.2731m/z	337.273	10.6391	pos	PGF2alpha methyl ether	LMFA03010073	Lipids and lipid-like molecules	Fatty Acyls	Eicosanoids			46.5	43.2	M+H-H2O	C21H38O4	-1.87823	6036.93	6582.27	6371.69	8648.76	6377.5	3861.66	4485.35	5461.48	4082.2	9126.81	16668.9	3511.8	2828.23	4461.15	4506.79	2812.21	4044.55	1566.79	1875.07	1881.06	870.046	1270.44	3270.01	2815.9	2602.61	2262.5	5125.56	2674.58	9112.23	2214.37	7744.76	7522.7	1376.53	5017.03
14.65_644.4636n	662.497	14.6524	pos	DG(9D3/9D3/0:0)	HMDB0116428	Lipids and lipid-like molecules	Fatty Acyls	Fatty acids and conjugates			46.5	44.2	M+Na, M+K, M+NH4	C39H64O7	-2.4811	221328	203323	193845	197563	216033	220730	233909	366184	294189	551850	194840	8683.88	2095.3	24526.7	4904.34	2081.91	4198.15	137.843	81.5326	1329.8	3283.33	2404.89	2167.25	369032	410002	513910	350299	605873	373645	123796	80681.7	132170	63572.8	53672.1
15.56_155.0692n	138.066	15.5608	pos	L-2-Amino-3-(1-pyrazolyl)propanoic acid	HMDB0034267	Organic acids and derivatives	Carboxylic acids and derivatives	Amino acids, peptides, and analogues	*		46.5	44.5	M+H-H2O, M+H	C6H9N3O2	-1.53001	71289.6	77298.8	68903.6	68844.1	69000.8	46698.2	49149.6	54529.1	49041.6	47927.4	59039.5	93661.2	72882.3	86129.7	82145.6	84131.9	83722.7	71074.6	68728.9	71618.4	73094.8	72653.6	71030.3	45760.2	46439.6	51415.7	56978.7	56055.3	60131	77779.6	78804.9	77702.5	90299.8	86602.1
3.61_218.1029m/z	218.103	3.61315	neg	Isovalerylalanine	HMDB0000747	Organic acids and derivatives	Carboxylic acids and derivatives	Amino acids, peptides, and analogues			46.5	37.1	M+FA-H	C8H15NO3	-3.06219	8372.34	8415.97	8352.07	8249.74	8350.76	19587.6	19856.6	14933.6	20407.7	14295.6	14665.9	4308.29	7577.26	3675.05	5218.89	6484.63	6110.56	6156.64	6254.89	6583.99	6019.04	5539.48	6996.69	14900.4	18490.9	13760.9	14067.3	16250.1	13197	5474.34	4283.2	6784.95	6589.58	5013.93
4.45_282.1672n	300.201	4.44983	pos	Hexaethylene glycol	HMDB0061822	Organic oxygen compounds	Organooxygen compounds	Ethers			46.5	40.7	M+NH4, M+Na, M+H	C12H26O7	-2.15201	6247.81	5451.49	5093.02	5299.5	4935.63	4777.75	4661.53	40352.4	3150.17	13813.8	5126.99	8608.04	8421.6	7727.92	11282.4	12784.1	6619.1	14655.4	32236.6	9123.61	10467.7	12235.3	13457.1	2596.65	5570.94	10882	5124.57	3575.55	4440.31	3591.09	9668.05	6109.02	5664.82	10335.9
7.76_374.2896m/z	374.29	7.76372	pos	PGF1alpha	LMFA03010137	Lipids and lipid-like molecules	Fatty Acyls	Eicosanoids		C06475	46.5	40.4	M+NH4	C20H36O5	-1.32116	11710.5	12752.9	12267.9	11216.6	10312.9	11555.2	15867.7	27203.1	20890.2	21555.4	19037.8	3602.88	3512.56	3799.75	4049.25	3554.79	4256.75	2315.27	1897.61	1447.01	2220.23	1766.94	1848.62	38410.1	44812.7	51528.4	22567.3	24723.6	23635.1	4499.22	4194.45	5556.07	4434.21	3449.52
0.85_458.1861m/z	458.186	0.849667	pos	Propylene glycol alginate	HMDB0039860	Organic oxygen compounds	Organooxygen compounds	Carbohydrates and carbohydrate conjugates			46.4	36.9	M+NH4	C17H28O13	-1.62368	233235	219878	240293	243368	253821	11425.1	9312.93	6081.17	16812.2	9319.51	13631.6	137381	413592	35671.5	82916.6	155861	92564.8	677945	528294	592597	643677	582305	538377	10140.8	8305.11	9301.72	17508.4	18748	14943.6	2128.07	2530.73	1813.87	2816.18	3595.1
10.87_421.2942m/z	421.294	10.8701	pos	Homodeoxycholic acid	LMST04070031	Lipids and lipid-like molecules	Sterol Lipids	Bile acids and derivatives			46.4	41.6	M+H	C25H40O5	-1.54325	12131.4	11383	11438.8	10536.9	11007.2	15185.7	13568.9	15122.8	10434.1	14568.8	9327.22	1707.87	606.688	1658.21	3449.67	2093.67	2501.03	217.26	214.148	370.479	283.655	144.382	90.1751	28180.2	35360.4	24639.8	15891.1	23559	16577.5	16671.1	25776.1	30678.6	13670.7	26723.4
4.37_231.1700m/z	231.17	4.3694	pos	8-nonenoylglycine	HMDB0094813	Organic acids and derivatives	Carboxylic acids and derivatives	Amino acids, peptides, and analogues			46.4	35.6	M+NH4	C11H19NO3	-1.44746	28910.7	29121.7	30378.7	29842	30532.1	18335	19458.2	20812	14398.6	17175.6	12296.8	30994.4	4005.52	88895.5	59035.1	31719.9	28865	1146.68	972.547	830.91	555.772	315.023	268.989	13620.3	16124.8	20016.8	9014.56	11424.4	13377	36202.5	45308.1	61565.3	31210.9	48702.7
5.27_231.1699m/z	231.17	5.2674	pos	2-nonenoylglycine	HMDB0094807	Organic acids and derivatives	Carboxylic acids and derivatives	Amino acids, peptides, and analogues			46.4	46.3	M+NH4	C11H19NO3	-1.78002	771.737	836.212	921.971	822.063	1038.41	3.1085e-07	3.1085e-07	3.1085e-07	33.2909	29.8444	3.1085e-07	3.1085e-07	1889.64	3.1085e-07	3.1085e-07	3.1085e-07	3.1085e-07	4872.87	4782.99	4951.4	7818.62	4393.95	3223.99	3.1085e-07	3.1085e-07	3.1085e-07	3.1085e-07	3.1085e-07	28.5973	3.1085e-07	3.1085e-07	3.1085e-07	3.1085e-07	3.1085e-07
6.93_329.2318m/z	329.232	6.92567	pos	9S,11R,15S-trihydroxy-2,3-dinor-13E-prostaenoic acid-cyclo[8S,12R]	36203	Lipids and lipid-like molecules	Fatty Acyls	Eicosanoids	**	C14795	46.4	39.7	M+H	C18H32O5	-1.30007	2206.87	2228.63	2009.93	1984.95	2053.03	18243.7	6145.45	1548.36	8822.07	3682.47	1073.86	175.439	99.7411	149.271	184.631	105.065	134.445	87.6497	103.387	85.823	89.8731	104.691	104.326	7284.91	8351.27	3053.69	3107.32	3817.21	1349.42	254.231	120.555	80.3687	485.271	93.8096
3.08_148.0523n	166.086	3.08325	pos	3,4-Dihydro-2H-1-benzopyran-2-one	HMDB0036626	Phenylpropanoids and polyketides	3,4-dihydrocoumarins	Unclassified	***	C02274	46.3	42.3	M+H, M+NH4, M+H-H2O	C9H8O2	-1.18749	1.23571e+06	1.45851e+06	1.43533e+06	1.46997e+06	1.5269e+06	2.56429e+06	1.78547e+06	1.23044e+06	2.45261e+06	1.67826e+06	1.5937e+06	986217	932482	730477	988709	1.1089e+06	1.58998e+06	2.13401e+06	1.04777e+06	1.0564e+06	2.33922e+06	1.26469e+06	959234	1.80977e+06	1.8536e+06	1.5621e+06	1.95516e+06	1.93794e+06	1.78901e+06	415053	671403	398722	562318	524215
14.91_335.2575m/z	335.257	14.9063	pos	Tetrahydrodeoxycorticosterone	HMDB0000879	Lipids and lipid-like molecules	Steroids and steroid derivatives	Hydroxysteroids		C13713	46.2	38.4	M+H	C21H34O3	-1.74535	15330.5	16154.3	17726.9	16222.1	16885	25400.9	27116	26976.7	39733.1	32146.9	45428.6	11083.3	4700.72	10162.4	10249.4	8905.31	11013.9	1692.05	2163.1	1760.61	2700.41	3865.57	2743.03	17699.1	20903.6	25997.9	33157	39999	33499.4	6016.76	8563.51	12140.9	18094.6	16500.8
4.26_175.1075m/z	175.108	4.25715	pos	N2-Acetyl-L-ornithine	3303	Organic acids and derivatives	Carboxylic acids and derivatives	Amino acids, peptides, and analogues	**	C00437	46.2	36.8	M+H	C7H14N2O3	-1.21378	2431.99	2094.48	1877.38	1472.65	1758.74	3.19525	3.1085e-07	0.926787	6.67565	19.6637	3.1085e-07	1.22192	90.8326	3.1085e-07	4.02989	66.8297	3.1085e-07	986.203	293.018	487.352	782.425	532.533	343.818	3.1085e-07	1.8469	3.1085e-07	4.30687	4.61992	2.01001	3.08247	10.1864	9.17871	7.75864	9.58407
4.67_583.2028m/z	583.203	4.66677	neg	Diosbulbinoside F	HMDB0036783	Lipids and lipid-like molecules	Prenol lipids	Terpene glycosides	*		46.2	33.4	M+FA-H	C26H34O12	-0.84209	4026.16	4215.99	5276.02	5022.26	4923.52	15859.7	12982	15095.5	15886.9	10095.8	8457.24	23.7238	101.708	192.663	199.175	67.0904	183.036	94.407	449.385	350.527	90.7068	96.8107	901.138	15007.7	22521.1	12471.6	12300.4	10350.9	7436.67	302.945	503.068	818.4	619.378	660.725
5.00_390.1157n	391.123	4.99908	pos	Monotropein	LMPR0102070012	Lipids and lipid-like molecules	Prenol lipids	Terpene glycosides	*	C09788	46.2	37.3	M+H, M+Na	C16H22O11	-1.38309	7226.77	6175.87	7069.77	7824.63	7346.09	3.1085e-07	7.0923	3.1085e-07	3.1085e-07	3.1085e-07	3.1085e-07	100.932	26797.8	3.1085e-07	3.1085e-07	302.634	103.238	71773.8	62472.2	58225.3	68183.5	46309.1	32109	3.1085e-07	3.1085e-07	3.1085e-07	3.1085e-07	19.8734	3.1085e-07	3.1085e-07	3.1085e-07	3.1085e-07	3.1085e-07	3.1085e-07
5.76_229.1432m/z	229.143	5.76233	pos	3-Hydroxydodecanedioic acid	HMDB0000413	Organic acids and derivatives	Hydroxy acids and derivatives	Medium-chain hydroxy acids and derivatives			46.2	39.4	M+H-H2O	C12H22O5	-1.12041	15788.5	16186.6	14979.2	14375.3	14383.5	9399.62	16055.4	25735.4	16387.4	16032.2	12324.8	6248.82	4326.77	7036.59	5605.51	5227.9	5770.04	3414.11	3275.46	3399.52	3271.67	3578.58	3539.81	33137.7	59349.5	52250.7	8231.45	18497.5	12632.6	14259	15282.7	21235.4	12728.3	14708.6
1.15_162.0579m/z	162.058	1.1505	pos	trans-S-(1-Propenyl)-L-cysteine	86269	Organic acids and derivatives	Carboxylic acids and derivatives	Amino acids, peptides, and analogues	*		46.1	45.6	M+H	C6H11NO2S	-2.5352	10359.8	9149.25	8230.19	8738.89	8907.89	71.2616	117.16	68.2101	64.4919	91.4596	121.188	2451.2	16359.6	1401.6	189.996	6704.74	4975.4	28944.3	28312.5	22805.3	16728	14054.9	14487.8	124.097	155.985	154.52	221.351	467.983	315.016	161.216	199.309	213.048	238.034	165.781
2.32_203.1388m/z	203.139	2.31747	pos	Leu Ala	44685	Unclassified	Unclassified	Unclassified			46.1	39.1	M+H	C9H18N2O3	-1.08219	4067.12	4754.53	5361.34	4701.54	5300.19	1497.87	1287.33	677.724	1870.05	1742.71	1395.64	26.1367	171.861	1082.08	848.629	195.603	745.431	594.815	232.339	257.316	927.071	99.3676	141.589	987.832	1070.65	659.808	930.955	1534.98	1104.89	836.625	11718.2	15018.4	806.904	16835.9
9.35_330.1673n	348.201	9.35145	pos	Tetranor-PGFM	LMFA03010139	Lipids and lipid-like molecules	Fatty Acyls	Eicosanoids			46.1	37.9	M+NH4, M+Na	C16H26O7	-1.58971	29867.6	24751.5	23822.3	21542.6	20464.1	21453.7	22922.1	24093.5	18768.7	21350.4	23836.5	34718.6	26691.9	33383.2	33965.4	27187.7	26794.7	22597.3	23517.2	22482	21503	22977	21819.2	17913.1	17387.1	17641.7	20488.4	19629.4	21724.5	27099.5	30716.2	26518.5	26095	27876.5
9.97_274.1928n	275.2	9.9686	pos	(10Z,14E,16E)-10,14,16-Octadecatrien-12-ynoic acid	LMFA01030919	Lipids and lipid-like molecules	Fatty Acyls	Fatty acids and conjugates	*		46.1	38.2	M+H-H2O, M+H	C18H26O2	-1.9243	8023.23	8194.84	7851.22	8087.93	8343.92	17900.7	11168.6	13966.2	13179.6	26169.4	9533.6	1501.21	887.191	1466.78	1264.85	1465.02	984.443	348.385	331.106	431.109	115.679	200.28	472.383	19313.4	20929.9	18214.9	20909.9	18446.1	12515.8	9963.02	4086.74	4330.83	4003.33	2584.35
11.75_278.2476m/z	278.248	11.7537	pos	Obscuraminol A	LMSP01080035	Lipids and lipid-like molecules	Sphingolipids	Sphingoid bases			46	34.3	M+H	C18H31NO	-0.872871	105650	107307	103069	104956	104478	28896.7	34937.8	27806.2	23143.4	32922.4	31983.7	33102.7	31004.4	46055.7	31748.3	36752.2	48641.4	41295.5	28375.6	43548.1	89722.2	186209	133916	93592.6	117245	113161	110817	110968	145476	133465	146963	137995	274440	226661
13.31_353.3289n	354.336	13.3115	pos	Anandamide (20:l, n-9)	3722	Lipids and lipid-like molecules	Fatty Acyls	Fatty amides			46	36.7	M+H, M+Na	C22H43NO2	-1.44543	200323	176011	177670	183078	186546	120573	135079	137536	122901	134710	163983	204023	156220	183550	167700	192317	198996	174409	145691	156387	159986	162343	162968	119470	117877	127925	139636	136552	146800	182511	188659	183156	263992	290196
2.68_244.1300m/z	244.13	2.6843	neg	Valyl-Gamma-glutamate	HMDB0029141	Organic acids and derivatives	Carboxylic acids and derivatives	Amino acids, peptides, and analogues			46	35.5	M-H	C10H19N3O4	-1.07172	951.683	799.803	814.803	863.22	840.875	4105.65	1867.64	1311.38	3581.46	2534.11	1082.98	398.907	88.9397	275.465	358.095	291.249	403.121	3.1085e-07	3.1085e-07	3.1085e-07	3.1085e-07	3.1085e-07	3.1085e-07	4118.37	4317.61	2298.08	2676.74	3195.15	1864.73	368.363	99.1459	211.698	616.909	61.0796
4.75_245.1856m/z	245.186	4.75307	pos	Leucyl-Leucine	HMDB0028933	Organic acids and derivatives	Carboxylic acids and derivatives	Amino acids, peptides, and analogues	***	C11332	45.9	34.1	M+H	C12H24N2O3	-1.39687	71782.6	68374.9	69440.9	71655.7	73111.1	67654.2	62609.5	47460.3	44507.9	45444.5	26449.9	49793.6	7370.22	129958	85752.9	55679.3	55386.7	731.927	566.727	427.357	533.129	115.786	3.1085e-07	48077.3	52722.3	56813	24351.4	27595.5	30637.9	62941.6	96605.1	123850	49201.2	115960
0.85_203.1498m/z	203.15	0.849667	pos	Asymmetric dimethylarginine	HMDB0001539	Organic acids and derivatives	Carboxylic acids and derivatives	Amino acids, peptides, and analogues	***	C03626	45.8	35.3	M+H	C8H18N4O2	-2.3792	106166	94934.2	100975	99372.2	109352	57183.4	43762.5	17483.8	69875.2	73185.5	51685.1	63272.2	79288.2	40341.7	57862.5	79464.4	62327.1	105588	77568.5	90590.7	120986	99039.7	107160	52940.4	49495.4	40290.3	76174.3	100736	70952	15593.8	4436.66	14858.6	20674.5	14962.2
11.52_325.2975n	343.331	11.5233	pos	Vaccenic acid ethanolamide	LMFA08040059	Lipids and lipid-like molecules	Fatty Acyls	Fatty amides			45.8	35.2	M+H-H2O, M+NH4	C20H39NO2	-1.7314	69245.8	107952	110903	116839	124068	83793.6	112235	82804.9	78847.9	110012	110120	102066	112395	141159	114456	160621	195745	163071	113826	146763	55505.6	79600.4	88742.9	62223.6	64559.8	62863.2	58457.1	57845.6	82620.9	84619.5	92168.9	78238.2	152879	131895
0.00_184.1824n	185.19	0.00211667	pos	Laurylaldehyde	36591	Organic oxygen compounds	Organooxygen compounds	Carbonyl compounds	*	C02278	45.7	32.7	M+H, M+Na	C12H24O	-1.57732	37556.4	91039.8	71527	56323.3	45276.9	26749.4	28385.7	183743	58146.8	32401.7	38127.9	1.13552e+06	646234	598091	499365	155379	101288	106184	98974.6	90295.4	92446.5	84341.9	84753.1	56651.6	61886.5	67772.8	68659.1	63604.4	68377.3	77194.7	76520.1	71901.6	79096.3	78559.8
0.81_310.0898n	309.083	0.811233	neg	3,4,5-trihydroxy-6-{[3-hydroxy-2-(hydroxymethyl)-2-methylpropanoyl]oxy}oxane-2-carboxylic acid	HMDB0127650	Organic oxygen compounds	Organooxygen compounds	Carbohydrates and carbohydrate conjugates			45.7	34	M-H2O-H, M-H	C11H18O10	-0.603282	80316.5	86797.3	99749.6	102197	100320	237218	148356	133207	169612	91034.6	81584.9	5.48948	3.1085e-07	205.186	11.5957	3.1085e-07	3.1085e-07	3.1085e-07	3.1085e-07	3.1085e-07	114.045	3.1085e-07	3.1085e-07	260795	196401	205027	178384	174310	115359	3.1085e-07	3.1085e-07	5.55871	309.946	13.073
10.30_316.1072m/z	316.107	10.3013	pos	Flusilazole	72508	Benzenoids	Benzene and substituted derivatives	Halobenzenes	*	C18733	45.7	37.8	M+H	C16H15F2N3Si	-1.17189	64615.2	54967.4	55666.6	52372.5	52772.1	100260	90918.2	37061.5	240869	124618	145621	16896.2	11461.2	6178.3	5133.72	6570.95	15062.9	12705.3	15376.7	14934.4	19267.8	21232.5	23344.6	132033	182184	57584.5	118735	55111.9	57317.5	10014.8	17153.5	12309.6	33861.2	12078.9
10.03_449.2535n	450.261	10.0306	pos	N-Acetyl-leu-leu-tyr	68995	Unclassified	Unclassified	Unclassified			45.6	35.4	M+H, M+Na	C23H35N3O6	2.14474	35141.9	33553.8	33104.9	33976.9	33592	3.1085e-07	73.2938	3.1085e-07	63.5213	146.197	103.755	10381.7	73721.7	6870.24	6978.02	6402.28	7136.68	210147	132850	138917	68436.5	77060.1	301002	99.2679	337.899	170.247	184.365	253.031	165.059	150.259	342.328	3.1085e-07	3.1085e-07	276.611
11.69_431.2204m/z	431.22	11.6885	neg	1-(6Z,9Z,12Z-octadecatrienoyl)-glycero-3-phosphate	HMDB0062316	Lipids and lipid-like molecules	Glycerophospholipids	Glycerophosphates			45.6	34	M-H	C21H37O7P	-0.0315966	17849.2	18539.1	20145	17314.6	15849	73365.6	37238.2	25779.7	65870.3	47499.1	42116.1	18353.4	15853.9	6309.88	12570.6	5770.44	11633.6	8555.54	17289.1	9194.69	6064.28	5855.65	3283.67	40616.4	64574.1	73788.4	64960.8	93976.9	64083.5	1630.47	790.043	169.667	6862.72	6525.26
15.98_183.1740m/z	183.174	15.983	pos	(Z,Z)-3,6-Dodecadien-1-ol	HMDB0031102	Lipids and lipid-like molecules	Fatty Acyls	Fatty alcohols	*		45.4	33.6	M+H	C12H22O	-1.73911	9524.96	21624.9	18976.9	14232.6	11863	5970.42	34640.5	16744.2	8797.82	7473.6	9187.04	174561	113060	106916	39528.6	25741	29607.6	27707.9	25034.7	24648.9	24809.5	22204.5	22899.3	16051.3	14207.1	16770.1	16548.9	15938.9	16744.8	22803.4	19944.7	19079.2	22743.9	22557.6
5.80_218.2111m/z	218.211	5.80392	pos	Lauric acid	LMFA01010012	Lipids and lipid-like molecules	Fatty Acyls	Fatty acids and conjugates	**	C02679	45.4	30.9	M+NH4	C12H24O2	-1.74652	86675.4	80710.4	77793.4	78413.6	82216.9	60538.2	56170	68572.6	69285.3	58159.9	91791.5	118674	81428.8	74787.5	92015.6	88708.7	102279	78967.2	69603	75314.2	76357	83452.9	94109.8	47588.3	50237.4	51320.2	78479.9	62217.5	75457.1	98718.4	96638.8	83413.9	84514.7	100904
9.89_446.3108m/z	446.311	9.88932	pos	1(3)-glyceryl-PGF2alpha	LMFA03010181	Lipids and lipid-like molecules	Fatty Acyls	Eicosanoids			45.4	35.7	M+NH4	C23H40O7	-1.06897	9652.53	13137.5	13959.4	15162	17079.7	24190.3	19306.7	16689.2	45573.4	32521.6	25373.1	5726.71	4553.62	5857.42	4095.43	4311.47	5344.79	4497.36	2911.09	2301.98	7801.15	4036.01	5103.87	26659.9	24225.4	22925.2	18367.1	31166.1	15040.2	1886.85	2551.79	2153.18	1694.25	4353.38
1.67_269.1604m/z	269.16	1.67235	pos	Isoleucyl-Histidine	85815	Organic acids and derivatives	Carboxylic acids and derivatives	Amino acids, peptides, and analogues			45.3	34.1	M+H	C12H20N4O3	-1.69728	24160.9	23361.4	29926	29383.6	29920.8	118777	90329.5	45744.1	74290.4	58786.1	33120.2	20254.3	1021.48	17274.7	17664.2	21061.6	24201.1	3.1085e-07	3.1085e-07	3.1085e-07	3.1085e-07	3.1085e-07	3.1085e-07	96032.5	85201.1	60668	41183.9	38035.4	30316.6	13159.7	3742.71	6431	16815	5025.69
2.26_267.0968n	312.095	2.26285	neg	Deoxyguanosine	HMDB0000085	Nucleosides, nucleotides, and analogues	Purine nucleosides	Purine 2'-deoxyribonucleosides	**	C00330	45.3	29.5	M-H, M+FA-H	C10H13N5O4	0.00395168	78212.3	76064.7	80878.4	77338.9	75381.2	121083	92090	81455.7	105485	90999.6	63085.3	77233.6	85962	90506.7	92096	93411.5	105079	61980.7	72306.6	68430.3	70015.4	51876	50252	115904	143468	94566.7	90941.5	110207	70812.7	37053.7	34997.1	42231.5	44403.3	29033
4.53_180.1017m/z	180.102	4.53028	pos	1,2,3,4,5,6-Hexahydro-5-(1-hydroxyethylidene)-7H-cyclopenta[b]pyridin-7-one	HMDB0039655	Organoheterocyclic compounds	Pyridines and derivatives	Hydropyridines			45.3	33.8	M+H	C10H13NO2	-1.08183	5029.76	5989.64	4693.32	4370.37	4849.88	5354.88	3396.72	2921.04	9428.94	8271.65	5476.63	3210.11	2734.3	3074.72	4030.55	4767.47	5156.24	2690.47	3204.98	3406.25	4685.25	4606.82	3939.82	4278.09	4833.01	3186.99	5435.61	6583.4	4409.37	2215.51	2363.41	2166.11	2646.25	3410.35
5.04_416.1678n	434.202	5.04018	pos	Phenylethyl primeveroside	HMDB0041274	Organic oxygen compounds	Organooxygen compounds	Carbohydrates and carbohydrate conjugates	*		45.3	33.9	M+NH4, M+K, M+Na	C19H28O10	-1.12876	9646.2	8802.03	9299.85	9631.76	9103.85	14645.7	34745.3	24232.1	43737.6	34034.4	17288.9	3592.3	4592.62	3475.56	4919.59	4229.82	3592.4	8884.52	6624.27	8220.82	10278.2	9202.38	9685.69	6498.05	2164.51	10826.9	10046.9	5884.14	5794.33	974.163	1417	1753.51	1445.79	1516.22
9.23_675.2640m/z	675.264	9.22508	pos	Crocin 3	HMDB0039121	Lipids and lipid-like molecules	Prenol lipids	Diterpenoids	*		45.3	49.2	M+Na	C32H44O14	2.4978	56119	53279.8	51815.7	49596.5	51990.8	155202	140543	139392	197433	69145.6	80726.2	6459.43	3.1085e-07	8324.41	6453.27	5320.08	4367.72	3.1085e-07	3.1085e-07	3.1085e-07	3.1085e-07	3.1085e-07	3.1085e-07	167706	176772	208662	172682	60666.9	119770	824.675	2396.92	4651.38	15440.7	4961.43
1.19_282.0947n	300.129	1.18695	pos	5-O-a-L-Arabinofuranosyl-L-arabinose	HMDB0038880	Organic oxygen compounds	Organooxygen compounds	Carbohydrates and carbohydrate conjugates	*		45.2	35.6	M+NH4, M+K, M+Na	C10H18O9	-1.31479	20075.1	21954.5	30364.4	31867	36851.4	73773.1	41038	30914.1	51377.6	20786	21189	9.46512	3.1085e-07	0.139874	3.1085e-07	3.1085e-07	217.37	386.807	10.3781	0.940287	507.176	5.35233	1192.22	37782.2	81386.5	60227.5	73282.6	48057.3	28462.1	1.39195	3.1085e-07	3.1085e-07	0.26209	406.024
12.70_433.2362m/z	433.236	12.6988	neg	LysoPA(0:0/18:2(9Z,12Z))	HMDB0007852	Lipids and lipid-like molecules	Glycerophospholipids	Glycerophosphates			45.2	35	M-H	C21H39O7P	0.331091	9275.43	10682.3	12341.4	9807.96	7439.36	31311.8	21669	14828.2	30099.8	25519.6	34956.5	18207.6	10304.9	5893.03	12393.8	6545.56	11824.5	3866.42	7359.7	2969.9	4100.24	2108.39	1277.9	21850.2	33549.5	36313.9	44850.8	62923.2	50952.9	2169.33	1156.2	185.755	9268.14	10613.4
13.75_146.1173m/z	146.117	13.7488	pos	Acetylcholine	57	Organic nitrogen compounds	Organonitrogen compounds	Quaternary ammonium salts	**	C01996	45.2	29.6	M+H	C7H15NO2	-1.41571	57825.7	120062	113358	77298.6	78011.2	42496.7	56265.6	64725.9	65266.5	65379	89116.7	91530.9	65795.6	78141	80486.5	82341.4	84276.7	60655.5	64271.8	75200.4	92185.1	99506	104528	76765.3	80287	94536.7	108010	109852	110011	102133	93904.5	90988.8	88993.1	87450.3
14.21_311.2366m/z	311.237	14.2089	pos	DHA	LMFA01030185	Lipids and lipid-like molecules	Steroids and steroid derivatives	Androstane steroids	**	C01227	45.2	31	M+H-H2O	C22H32O2	-1.10664	4735.65	4141.54	3871.63	4306.71	3947.91	6195.57	8671.73	9675.64	6642.91	11762.1	11170.7	743.492	368.924	1133.79	666.797	182.449	586.351	3.1085e-07	55.6253	3.1085e-07	3.1085e-07	3.1085e-07	3.1085e-07	9924.31	8206.3	10077.6	11901.5	10563.3	8377.04	501.456	1357.57	1182.12	1984.14	1802.02
7.28_350.2063n	351.214	7.2815	pos	4,4-Difluoropregn-5-ene-3,20-dione	70642	Unclassified	Unclassified	Unclassified			45.2	33.8	M+H, M+Na	C21H28F2O2	1.55747	60625.2	52864.6	55029	54356.5	54020.1	96008.5	90988.9	132121	213982	157641	106217	10528.4	2702.22	10840.8	16573.6	9954.34	17802.2	298.995	810.294	347.077	237.114	554.878	820.071	422592	545344	377925	156584	156880	100797	21307.1	6434.43	7270.92	23059.5	7244.52
10.11_456.2429m/z	456.243	10.1148	pos	20-hydroxy-LTE4	LMFA03020025	Lipids and lipid-like molecules	Fatty Acyls	Eicosanoids	**	C03577	45.1	38.2	M+H	C23H37NO6S	3.11101	1950.74	1542.08	1821.21	1546.66	1644.67	16256.5	3.1085e-07	3.1085e-07	10990.8	149.187	1979.51	113.655	584.621	3.1085e-07	3.1085e-07	3.1085e-07	3.1085e-07	3.1085e-07	1228.17	105.291	3.1085e-07	3.1085e-07	3.1085e-07	1072.78	18463.7	3.1085e-07	1804.46	2114.26	307.259	3.1085e-07	3.1085e-07	3.1085e-07	137.838	3.1085e-07
10.16_676.3650n	699.354	10.157	pos	(S)-Nerolidol 3-O-[a-L-Rhamnopyranosyl-(1->4)-a-L-rhamnopyranosyl-(1->2)-b-D-glucopyranoside]	HMDB0040845	Organic oxygen compounds	Organooxygen compounds	Carbohydrates and carbohydrate conjugates	*		45.1	33.4	M+H-H2O, M+H, M+K, M+Na	C33H56O14	-2.94787	52031.5	47980.8	47531.7	41716	45424.8	141882	95018.6	63650.3	156605	211672	243253	3000.94	630.878	5321.01	4446.09	2403.55	3236.37	205.71	368.03	3.1085e-07	209.798	206.185	3.1085e-07	123390	71000.9	31438	152954	34143.6	127258	2089.07	10261.1	13247.5	5494.75	9224.58
13.48_311.2576m/z	311.258	13.4777	pos	Nonadecandioic acid	LMFA01170135	Lipids and lipid-like molecules	Fatty Acyls	Fatty Acids and Conjugates			45.1	30.6	M+H-H2O	C19H36O4	-1.4478	32553.9	57808.7	53152.3	53735.4	55868.1	1652.87	2339.26	2460.38	1621.99	2797.49	2981.36	32509.1	61951.6	22300.8	18037.8	122462	68458.6	73142	84623.5	64989.8	340284	248169	85022.1	4961.72	3959.93	5021.68	6060.43	4132.13	4188.42	3749.98	4756.35	3957.96	7501.39	6032.27
10.28_520.2666m/z	520.267	10.2805	pos	PS(18:3(9Z,12Z,15Z)/0:0)	LMGP03050029	Lipids and lipid-like molecules	Glycerophospholipids	Glycerophosphoserines			45	30	M+H	C24H42NO9P	-0.716145	18593.8	15284.1	14474	15669.1	15360	3095.15	3238.04	2802.91	4800.79	2554.37	1564.41	2828.67	1918.49	3190.78	2670.43	4686.69	2970.01	1567.73	1314.2	1406.99	4280.87	2426.61	2497.76	2244.72	2223.73	4890.56	2025.28	4723.75	1396.77	410.208	36967	20299.4	305.181	29107.9
10.51_294.1827n	295.19	10.5129	pos	Tanacetol A	HMDB0035722	Lipids and lipid-like molecules	Prenol lipids	Sesquiterpenoids	*		45	31	M+H-H2O, M+H	C17H26O4	-1.3781	12189.1	12373.8	11323.1	12065.4	11104.4	30162.4	21277.4	19454.9	35945.1	22605.6	21573.2	4384.15	3035.98	4175.21	3382.56	3738.58	3915.45	2231.47	1906.85	1761.71	2675.55	2696.48	2676.11	24013.8	23085.7	19619.7	22683.5	23674.7	14178.8	2001.67	2215.02	2278.84	2483.88	3373.56
4.14_280.1290m/z	280.129	4.13832	pos	Asparaginyl-Phenylalanine	HMDB0028738	Organic acids and derivatives	Carboxylic acids and derivatives	Amino acids, peptides, and analogues			45	29.8	M+H	C13H17N3O4	-0.69437	11882.3	12527.7	12366.6	12848.4	12703.5	24095.9	23810.6	20095.2	16212.8	14660.2	9418.62	9578.32	2311.32	10932.8	9867.06	8192.68	10767.8	420.026	270.786	609.692	1382.99	173.228	163.376	20803.8	23463.4	23777.3	12973.2	11782.9	13551.5	16991.6	11895.7	16675.8	14599.2	11377.9
4.29_208.1307n	209.138	4.29313	pos	5S,6S-epoxy-15R-hydroxy-ETE	HMDB0062236	Organic oxygen compounds	Organooxygen compounds	Ethers			45	30.5	M+H, M+NH4, M+Na	C9H20O5	-1.92465	3419.08	2239.49	2477.51	2681.74	2769.93	63287.5	84015.9	68068.1	59395.9	85886.7	98529.2	93908.6	28666.1	99072.3	78485.9	110123	62457	63453.8	108454	86073.3	45395.7	49184.9	97588.4	47787.7	46064.3	66029.4	53075.1	66923.5	28761.4	58073.1	43990.8	102871	61003	75420.7
4.63_263.1394m/z	263.139	4.63148	pos	L-prolyl-L-phenylalanine	62026	Organic acids and derivatives	Carboxylic acids and derivatives	Amino acids, peptides, and analogues			45	30.7	M+H	C14H18N2O3	1.29718	10908.5	10647	10594.4	10501.3	10509	6636.16	10087.5	11836.9	6718.12	4841.44	3083.51	22017.7	3468	48688	49961.7	28284.9	26971.5	1209.35	1198.44	1133.97	2746.78	1717.05	1026.25	10344.2	8939.88	13164.3	4727.55	4864.91	4862.49	11923.4	4006.63	5710.81	24370.6	8456.42
15.54_140.0816m/z	140.082	15.543	pos	4-Amino-5-hydroxymethyl-2-methylpyrimidine	3265	Unclassified	Unclassified	Unclassified			44.9	33.8	M+H	C6H9N3O	-1.66837	97118.8	85870.9	83019.8	80631.5	80979	60413.1	65350.5	77827.4	69445.1	76047.1	94051.5	132725	99584.9	116419	102597	104138	101771	82529.3	77133.1	79035.1	80311.2	82283.7	81002.9	55864.5	54475.6	64278.7	67048.2	68312.6	73690.5	103776	97033	93851.3	110383	105971
4.08_260.1601m/z	260.16	4.0785	pos	Glutaminylisoleucine	HMDB0028800	Organic acids and derivatives	Carboxylic acids and derivatives	Amino acids, peptides, and analogues			44.9	37.1	M+H	C11H21N3O4	-1.33828	2868.96	2974.02	3034.7	3349.34	3205.43	8257.29	6101.68	4212.01	5190.76	4288.18	1954.19	2169.13	702.537	2290.2	2316.76	2230.64	2244.25	3.1085e-07	3.1085e-07	3.1085e-07	99.8235	3.1085e-07	3.1085e-07	7916.81	7339.66	6021.18	3047.62	2511.56	2280.47	2437.93	1341.07	2168.54	2038.42	1175.23
11.46_382.2714n	400.305	11.4599	pos	14-F2-dihomo-IsoP	LMFA03110169	Lipids and lipid-like molecules	Fatty Acyls	Eicosanoids			44.8	31.9	M+NH4, M+Na, M+K, M+H	C22H38O5	-1.31814	92528.9	71644.2	63690.6	62075.3	56637.9	50645.5	50349.2	57741.5	47856.5	49173.3	55551.9	83369.4	65989.1	66973.6	67223.3	82262.9	76091.1	68125.8	64235.1	60655.5	105379	92999.8	60361.6	36289.6	35864.6	40100.6	41909.3	42382.6	44494.5	58827.9	60241.5	58959.9	62690.5	57862.4
4.01_271.0700m/z	271.07	4.01412	neg	Pyridine N-oxide glucuronide	HMDB0061177	Organic oxygen compounds	Organooxygen compounds	Carbohydrates and carbohydrate conjugates			44.8	28.4	M-H	C11H14NO7+	1.05587	4234.86	4061.93	3888.66	3873.97	3822.12	4852.5	3547.34	5061.71	5603.57	3797.91	2913.72	2547.18	4132.78	1991.75	2534.72	3612.03	3564.16	7424.78	5096.9	5028.72	7298.15	4396.03	3062.49	8547.15	8584.68	7890.95	7243.76	7148.88	5258.6	268.607	1137.52	205.614	429.717	865.925
0.61_208.0391m/z	208.039	0.61125	pos	3-Hydroxy-4-aminopyridine sulfate	HMDB0061120	Organic acids and derivatives	Organic sulfuric acids and derivatives	Arylsulfates			44.7	33.2	M+NH4	C5H6N2O4S	2.45299	120362	96087.1	88986.8	85283.7	90939.4	94008.4	141085	232027	124650	127395	162807	57249.5	26981	56256.7	45038.2	52358.9	38864.7	23915.2	25857.9	11176.5	10209.6	8069.77	3074.4	88166.4	64723.1	119634	97375.7	80083.1	120197	142463	74521.6	82158	125680	121434
3.34_283.1284m/z	283.128	3.34298	pos	2-(2-Phenylacetoxy)propionylglycine	HMDB0059732	Organic acids and derivatives	Carboxylic acids and derivatives	Amino acids, peptides, and analogues			44.7	29	M+NH4	C13H15NO5	-1.72355	21605.5	22688.1	21785.7	23811.2	25577.6	2655.61	8262.75	4792.28	12764.6	11173.1	11976	18711.6	52374	9961.07	15204	25705.1	23954.5	97869.3	80284.2	95968.9	119599	78166.6	120429	2473.04	1376.82	2434.37	3315.56	3433.7	4446.87	3.1085e-07	3.1085e-07	123.828	3.1085e-07	3.1085e-07
5.47_218.1536m/z	218.154	5.47488	pos	Ethoxyquin	HMDB0039531	Organoheterocyclic compounds	Quinolines and derivatives	Quinolones and derivatives	**	C07475	44.7	29	M+H	C14H19NO	-1.34395	1954.47	1552.07	1711.3	1807.35	1807.19	807.942	5582.15	7355.54	1093.51	4721.5	8273.09	3.1085e-07	3.1085e-07	3.1085e-07	3.1085e-07	3.1085e-07	143.264	3.1085e-07	3.1085e-07	3.1085e-07	3.1085e-07	3.1085e-07	3.1085e-07	1800.97	1654.52	9785.81	2616.06	4062.08	6540.1	3.1085e-07	3.1085e-07	44.0734	3.1085e-07	212.625
9.46_386.1724n	404.206	9.45503	pos	Porson	HMDB0030810	Phenylpropanoids and polyketides	Diarylheptanoids	Cyclic diarylheptanoids	*		44.7	28.8	M+NH4, M+K, M+Na, M+H, M+H-H2O	C22H26O6	-1.45241	1.33623e+06	1.01328e+06	1.0221e+06	1.00257e+06	1.00934e+06	834439	661145	883777	336429	445520	506138	592812	728078	1.01805e+06	867038	1.24319e+06	938057	1.05658e+06	945020	1.13798e+06	952286	907652	827091	766407	478410	754994	1.39074e+06	771781	914092	720870	1.11621e+06	1.18926e+06	980714	1.14973e+06
10.81_521.2750n	522.282	10.8068	pos	PS(18:2(9Z,12Z)/0:0)	LMGP03050011	Lipids and lipid-like molecules	Glycerophospholipids	Glycerophosphoserines			44.6	27.8	M+H, M+Na	C24H44NO9P	-0.762719	34691	30088.6	31641.4	31056.4	32976.2	2031.58	3088.36	2699.14	3180.69	2169.76	1595.84	4240.35	5492.35	6893	4658.75	10191.8	7108.06	17908	7904.94	11854.7	56687.1	29320.6	34820.1	1223.42	1593.68	3062.23	2255.78	2098.35	1865.56	1226.33	98708.5	54182.8	886.375	73080.6
4.35_299.0771m/z	299.077	4.35098	neg	(3,4,5,6-tetrahydroxyoxan-2-yl)methyl 4-hydroxybenzoate	HMDB0125107	Benzenoids	Benzene and substituted derivatives	Benzoic acids and derivatives			44.6	27.5	M-H	C13H16O8	-0.403806	2420.71	2420.1	2552.47	2430.59	2485.64	2764.66	1459.87	921.83	2801.67	1165.32	936.436	2183.74	1992.13	1859.97	2410.99	3706.13	2132.62	883.163	1179.25	1922.94	1072.92	1224.97	2375.02	971.302	4312.98	186.143	69.9949	425.222	902.288	5434.82	4817.5	5457.9	7245.69	2205.57
13.96_182.1902m/z	182.19	13.9584	pos	dodecanamide	LMFA08010001	Lipids and lipid-like molecules	Fatty Acyls	Fatty amides			44.5	29.8	M+H-H2O	C12H25NO	-0.860756	8527.48	3387.3	4904.13	4745.01	5052.73	4657.67	3586.47	7609.4	7287.91	6559.96	9606.62	9298.18	5565.65	7045.17	7787.68	7107.63	5787.03	4586.43	3683.31	3617.62	2981.67	3026.48	3168.26	2318.27	2436.49	2957.44	4016.61	3752.94	3993.28	6538.43	7253.63	5759.55	5956.52	6285.01
4.20_223.1074m/z	223.107	4.19852	pos	Glycyl-Phenylalanine	85758	Organic acids and derivatives	Carboxylic acids and derivatives	Amino acids, peptides, and analogues			44.5	28.1	M+H	C11H14N2O3	-1.53558	8786.98	10551.6	9689.57	10508.9	11243.7	8609.66	8119.43	6095.09	6759.54	5659.73	2736.5	14645	6151.64	17319	21073.9	18286.8	21178.8	3061.17	3276.59	2541.28	3913.64	2607.28	2033.28	8209.25	10824.6	8582.38	4499.2	4945.75	3916.96	11999.2	10239.8	13885.3	8041.21	10853.6
0.86_346.0555m/z	346.055	0.8629	neg	Adenosine 2'-phosphate	HMDB0011617	Organic oxygen compounds	Organooxygen compounds	Carbohydrates and carbohydrate conjugates		C00946	44.4	29.9	M-H	C10H14N5O7P	-1.00821	4925.22	4788.64	4307.09	3371.6	3607.07	3.1085e-07	3.1085e-07	3.1085e-07	3.1085e-07	3.1085e-07	3.1085e-07	3723.83	10595.7	4149.18	6850.59	3.1085e-07	911.419	13256.8	14559.3	13070.6	5499.17	14398.7	16724.5	3.1085e-07	3.1085e-07	3.1085e-07	3.1085e-07	3.1085e-07	3.1085e-07	3.1085e-07	3.1085e-07	691.209	2095.61	3.1085e-07
3.85_382.1004m/z	382.1	3.84538	neg	(S)-malyl N-acetyl-alpha-D-glucosaminide	LMFA13010059	Lipids and lipid-like molecules	Fatty Acyls	Fatty acyl glycosides			44.4	28.3	M+FA-H	C12H19NO10	3.81982	4116.06	4196.91	4708.32	4464.86	4487.54	33157.7	25371	8625.37	6314.79	4355.64	3206.05	61.1648	883.96	21.9087	49.6595	181.884	82.8686	1967.21	1664.95	1668.79	2416.51	1500.99	1577.75	17468.7	22117.7	7588.05	6878.67	7334.92	7349.12	3.1085e-07	3.1085e-07	3.1085e-07	54.5144	3.1085e-07
5.31_172.1329m/z	172.133	5.30893	pos	5,7-nonadienoic acid	LMFA01030450	Lipids and lipid-like molecules	Fatty Acyls	Fatty Acids and Conjugates			44.4	28	M+NH4	C9H14O2	-1.78023	8023.58	9148.17	8897.87	8840.04	8869.24	6491.22	9613.06	9877.06	7194.81	11221	11550.9	12233.6	9280.18	12989.7	13201.9	15010.6	12715.8	13573.4	14837.9	11136.7	12669.1	10506.9	13327.2	7153.95	8062.79	9243.68	8603.19	8255.83	10696.9	10818.2	11271.2	11489.7	12952.9	13379.9
8.62_210.1617n	228.195	8.62445	pos	9-tridecynoic acid	LMFA01030602	Lipids and lipid-like molecules	Fatty Acyls	Fatty Acids and Conjugates			44.4	27.5	M+H-H2O, M+NH4, M+H	C13H22O2	-1.16731	240515	178943	167006	153346	143698	161099	167275	175206	156289	159696	200980	258470	189519	228582	222424	213911	216745	179425	163301	170437	170652	174496	166407	121106	117125	128246	141132	138917	149994	184844	185423	175758	196236	193237
15.54_164.1180m/z	164.118	15.543	pos	3,4-Dimethylpyrrolo[1,2-a]pyrazine	HMDB0030907	Organoheterocyclic compounds	Pyrrolopyrazines	Unclassified			44.3	28.2	M+NH4	C9H10N2	-1.8188	55954.1	71753	74437.9	77229.6	71201	39284.4	45836.5	47242.8	40905.6	38718.9	46348.2	78789.5	60354	71360.9	67899.7	68415.5	70106.3	61430.1	57232	55090.4	57164.6	59684.7	60048.4	45064.3	44419.2	52305.7	58710.3	59069.9	67790.5	90185.4	89519.4	85666.9	98133.2	96448.7
4.53_294.1310n	312.165	4.53028	pos	Ethyl 3-O-beta-D-glucopyranosyl-butanoate	LMFA13010042	Lipids and lipid-like molecules	Fatty Acyls	Fatty acyl glycosides			44.3	27	M+NH4, M+K, M+Na, M+H	C12H22O8	-1.54421	81995.9	68006.9	68205.3	68403.7	76166.7	100894	106943	106239	121846	82051.2	91813	71786.5	66615.5	56699.1	76418.6	74222.1	78127.9	128101	75189.8	94858.6	124171	64411.6	109455	59033.7	74949.9	79616	66594.3	58508.6	48058.6	24113.4	29993.1	33968.7	33976.4	30180.7
9.99_289.1209m/z	289.121	9.98925	pos	Ketopelenolide a	HMDB0036664	Lipids and lipid-like molecules	Prenol lipids	Terpene lactones	*		44.3	28.6	M+K	C15H22O3	3.42149	21302.1	19096.4	19149.3	19341.6	18843.9	30880.6	29443.8	15171.3	79285	35586.9	63398.3	4260.76	1579.9	1199.12	879.917	1028.99	3619.98	1939.12	2178.96	2874.22	2193.76	4826.7	2155.12	52659.7	76454	20993.6	45712.7	22149.8	22907.5	3346.58	8359.82	4537.64	11884.5	2872.98
0.85_136.0616m/z	136.062	0.849667	pos	Adenine	HMDB0000034	Organoheterocyclic compounds	Imidazopyrimidines	Purines and purine derivatives	***	C00147	44.2	31	M+H	C5H5N5	-1.04655	53515.9	59512.2	61472.3	53987.8	63102	56474.8	42832.5	46762.3	62679.5	61048.9	60513.5	56663.3	54673	48814.2	51226.1	57298.9	61800.1	47420.3	51208.5	55046.8	72616.2	68500.1	70465.4	76473.1	55185.1	51838.1	77924.3	78893	61393.9	31586.8	21359.1	27215.3	40879.4	20630.5
10.93_358.3674m/z	358.367	10.9334	pos	Behenic acid	HMDB0000944	Lipids and lipid-like molecules	Fatty Acyls	Fatty acids and conjugates	**	C08281	44.2	27.1	M+NH4	C22H44O2	-1.50206	15623.9	14022.5	13221.3	13802.7	13670	36548.6	55810.8	27992.3	6567.25	34160	62810.4	56930.5	13640.4	26448	15975.8	48365.1	13153.9	93738.6	14356.5	34287.4	21451.1	27915.2	31495.3	33969.9	13660.3	18066.9	20393.9	12682.2	25306.8	36997.3	25617.5	20466.6	92678.4	25257.2
4.24_187.0630n	205.097	4.23802	pos	Indoleacrylic acid	HMDB0000734	Organoheterocyclic compounds	Indoles and derivatives	Indoles	*		44.2	32.4	M+H, M+NH4, M+H-H2O	C11H9NO2	-1.62917	1.33473e+06	1.37695e+06	1.36389e+06	1.43212e+06	1.47874e+06	1.29474e+06	880143	1.4583e+06	1.52704e+06	953197	827271	832920	1.23708e+06	619264	801216	1.22508e+06	1.27157e+06	2.8015e+06	1.60713e+06	1.66584e+06	3.20098e+06	1.56507e+06	1.03947e+06	2.77235e+06	2.52591e+06	2.40226e+06	2.48672e+06	2.65674e+06	1.56223e+06	93870.2	340982	73648.1	151510	256565
8.56_318.2998m/z	318.3	8.56223	pos	5-Hydroxyoctadecanoic acid	HMDB0112180	Lipids and lipid-like molecules	Fatty Acyls	Fatty acids and conjugates			44.2	25.8	M+NH4	C18H36O3	-1.40075	190888	163449	161812	161744	154318	50152.1	55691.8	55926.3	48280.6	65386.2	79206.6	93056.3	77607	84607.4	65716.5	82330.5	83284.2	60249	56685.6	51098.6	65455.1	49387.2	65076.5	39649.3	45059.3	69979.8	80218.8	53273.7	62697.8	70035.4	74505.2	72900.7	83837	106965
10.11_316.3207m/z	316.321	10.1148	pos	Nonadecanoic acid	HMDB0000772	Lipids and lipid-like molecules	Fatty Acyls	Fatty acids and conjugates	*	C16535	44.1	26.7	M+NH4	C19H38O2	-1.12926	83403	72066.1	68222.7	69850.7	68302.8	19285.6	14656.3	19896.1	14094.4	15310.5	18434.2	20001.3	22633.8	41142	31349.7	21353.6	26232.3	28158.3	19913.4	54788.8	20713	12409.1	16571.9	14377.3	19948.7	22869.9	11696.4	14581.8	16302.6	30166.4	34641.5	26893.8	28792.7	23602.3
5.18_207.1377m/z	207.138	5.1846	pos	Eremopetasinorone A	86413	Organic oxygen compounds	Organooxygen compounds	Carbonyl compounds	*		44.1	26.6	M+H	C13H18O2	-1.23092	8645.5	8382.35	7764.28	7280.92	8207.92	2716.87	2749.83	3684.98	3377.84	2611.84	3525.21	7343.93	14138.1	7255.79	8099.04	9908.97	9031.95	16543.9	19266.4	19687.9	19754.9	20261.2	18212.6	2771.82	2195.75	2754.41	2583.45	2532.26	2310.43	1919.75	2367.87	2410.1	2130	2259.64
4.88_201.1595m/z	201.159	4.87585	pos	Ethambutol aldehyde	2588	Unclassified	Unclassified	Unclassified			44	25.9	M+H	C10H20N2O2	-1.36532	4186.52	3516.37	3633.67	3848.03	3699.08	2109.72	3201.56	4746.98	2452.22	3274.23	3515.16	1401.46	1149.91	1442.08	859.909	939.506	1794.37	1586	1465.27	1830.48	1497.66	2473.88	2428.88	6120.69	7620.35	8604.08	5242.5	6722.53	6511.88	2713.53	3299.05	5329.06	3736.11	3666.94
13.69_228.1955m/z	228.196	13.6863	pos	8-tridecynoic acid	LMFA01030601	Lipids and lipid-like molecules	Fatty Acyls	Fatty Acids and Conjugates			43.9	26	M+NH4	C13H22O2	-1.26176	31957.9	29070.4	29088.3	29355.4	27582.9	14743.9	17570.3	18042.4	15276.4	17142	20703.8	30342.7	20635.2	26369.3	27615.3	27345.5	25712.7	26814.9	18892.2	26840.4	21412.7	19776.9	19694	15018	16945.2	18300.4	19018.4	19067.9	19423.6	26900.6	25435.5	25434.8	33361.1	51951.1
4.18_357.1191m/z	357.119	4.18272	neg	3-Hydroxychavicol 1-glucoside	HMDB0034861	Organic oxygen compounds	Organooxygen compounds	Carbohydrates and carbohydrate conjugates	*		43.9	22.5	M+FA-H	C15H20O7	0.0568049	876.582	720.042	909.981	725.653	747.95	48.8349	3354.42	6003.04	1813.34	5632.16	4656.93	3.1085e-07	3.1085e-07	3.43991	3.1085e-07	3.1085e-07	28.8752	3.1085e-07	3.1085e-07	3.1085e-07	3.1085e-07	3.1085e-07	3.1085e-07	570.291	28.1632	1999.84	2105.23	2088.84	1562.78	3.1085e-07	3.1085e-07	3.1085e-07	3.1085e-07	1.4687
4.37_240.1471n	263.142	4.3694	pos	Pirbuterol	HMDB0015407	Organoheterocyclic compounds	Pyridines and derivatives	Hydroxypyridines		C07807	43.8	25.7	M+NH4, M+Na	C12H20N2O3	-1.3255	2666.31	3194.56	3168.24	3586.02	3515.47	1925.67	1562.87	1503.51	2125.45	2171.69	1579.8	591.643	181.767	1080.49	2334.81	1010.74	1456.62	420.192	105.37	231.186	893.551	418.807	352.927	1240.24	1775.56	1044.66	1712.46	1525.98	1475.27	499.478	2532.41	2477.69	815.478	4833.23
7.51_243.1831n	244.19	7.512	pos	N-Undecanoylglycine	HMDB0013286	Organic acids and derivatives	Carboxylic acids and derivatives	Amino acids, peptides, and analogues			43.8	24.6	M+H, M+Na, M+H-H2O	C13H25NO3	-1.40133	84746.5	78952	74574.3	71304.6	69940.2	57625.6	63336.7	68415.5	58088.4	65936.7	76001	103312	75771.9	92466.5	94230.5	85937.3	85113	76802.6	70542.3	66393.8	70727.6	70545.9	70237.7	54764.2	53134.1	56839	64092.9	59551.8	66429.7	79713.8	85437	76210.4	86136	88283.8
2.97_197.0799n	198.087	2.97258	pos	N-Acetylhistidine	HMDB0032055	Organic acids and derivatives	Carboxylic acids and derivatives	Amino acids, peptides, and analogues		C02997	43.7	23.8	M+H, M+Na	C8H11N3O3	-0.77845	5537.35	5983.29	5297.05	6185	6373.75	3.1085e-07	30.7533	3.1085e-07	3.1085e-07	3.1085e-07	3.1085e-07	559.93	15562.3	276.75	197.193	1196.34	324.308	52708.5	34884.4	28114.6	56843.6	23198.4	18294.6	38.3382	3.1085e-07	0.259969	3.1085e-07	3.1085e-07	3.1085e-07	3.1085e-07	3.1085e-07	3.1085e-07	3.1085e-07	3.1085e-07
4.04_180.1017m/z	180.102	4.0387	pos	beta-Dolabrin	LMPR0102110001	Lipids and lipid-like molecules	Prenol lipids	Isoprenoids			43.7	26.7	M+NH4	C10H10O2	-1.26572	4663.67	7364.01	4709.22	4153.43	4516.72	1258.64	1351.29	1835.36	1526.74	1651.27	2365.42	2667.21	6046.83	3305	3518.53	3882.44	3754.09	20484	12756.2	14830.5	21006.7	14829.6	14583.1	1871.49	1985.12	2274.82	2589.05	2208.24	2476.43	2570.58	2207.92	2318.16	2436.07	2614.6
11.46_399.2502m/z	399.25	11.4599	pos	Tris(butoxyethyl)phosphate	70068	Unclassified	Unclassified	Unclassified			43.6	23.8	M+H	C18H39O7P	-1.12586	56081.2	45130.8	43946.6	41274.3	29685.7	39462	45323.7	47243.5	41615.5	40900.1	49207.6	65747.9	50250.2	60397.5	55902.2	51680.5	52999.3	41609	40756.6	39541.2	40401.2	41312.1	41445.2	31747.6	29919	34637.9	37823.1	38883.5	40340.4	51092.4	52392.3	49335	52037.9	53371.6
4.73_422.1718n	445.161	4.73283	pos	1,2-Dihydro-5-hydroxy-2-(1-hydroxy-1-methylethyl)-4-(3-methylbutyryl)-6-phenylfurano[2,3-h][1]benzopyran-8-one	LMPK12100013	Phenylpropanoids and polyketides	Neoflavonoids	Prenylated neoflavonoids	*		43.6	33.3	M+H, M+Na	C25H26O6	-2.73324	14747.6	13027.9	11950.7	11077	10568.9	17340.4	25675.9	26756.6	37021.3	24612.7	20286.4	10278.9	12115.3	11858.4	20650.5	14462.7	20281.8	3868.42	4550.03	3236.78	4199.05	5457.94	4620.27	13549.3	15226.8	13678	11984.7	8772.94	8951.57	1411.58	1656.37	3128.07	2194.24	1976.6
5.60_340.2590m/z	340.259	5.5988	pos	Leu-Leu-Leu	HMDB0094648	Organic acids and derivatives	Carboxylic acids and derivatives	Amino acids, peptides, and analogues			43.6	32.1	M+H-H2O	C18H35N3O4	-1.33355	374422	371686	374702	392651	390529	271361	275542	279591	255399	284212	352010	436591	361340	376991	377432	470302	384775	360539	325481	337239	463104	444779	342732	282732	273896	215590	234950	362800	429867	352420	474666	448936	518600	487552
7.13_158.1305n	141.127	7.13482	pos	6-oxo-Nonan-1-ol	LMFA05000138	Lipids and lipid-like molecules	Fatty Acyls	Fatty alcohols			43.6	23.2	M+H-H2O, M+H	C9H18O2	-1.36747	4386.16	4125.95	4227.69	4149.82	4076.26	3611.47	5272.15	4075.35	4124.03	5387.59	14621.1	1622.57	960.744	1344.96	1273.37	1618.41	1963.53	667.283	465.97	475.756	517.434	490.237	480.565	4686.69	3467.26	6526.76	13186.1	18848	22403.6	1816.32	1060.17	1264.98	2228.22	1024.33
10.77_200.2006m/z	200.201	10.7652	pos	Cyclododecanone	HMDB0031341	Organic oxygen compounds	Organooxygen compounds	Carbonyl compounds	*		43.5	21	M+NH4	C12H22O	-1.63417	42114.6	43042.8	44050.8	42445.8	42433	48033.2	72822.1	50312	48396.5	63399.9	63509.8	82433	52759.9	85085	76702.1	83158.8	82595.4	82208.8	75494	76653.6	55687.1	58377.9	69073.8	54677.8	53231.7	62646.8	57154.5	59518.4	62173.5	76464.8	75322.3	73752.1	101460	97285.8
4.24_229.1544m/z	229.154	4.23802	pos	L-isoleucyl-L-proline	62022	Organic acids and derivatives	Carboxylic acids and derivatives	Amino acids, peptides, and analogues			43.5	22.1	M+H	C11H20N2O3	-1.37031	71230	75275.2	73518.9	75731.3	76074.9	62540.1	80690.4	73129.1	48500.3	35279.8	29625.6	154702	41340.8	212396	268977	202299	211649	13385.4	12258.6	14151.8	16658.2	9475.4	9022.65	81970.2	71653.7	90912.2	40922.5	44757.7	49518.9	52813.2	29645.2	37411.2	138186	35270.6
8.69_466.3077n	467.315	8.68695	pos	1-eicosanoyl-glycero-3-phosphate	HMDB0062315	Lipids and lipid-like molecules	Glycerophospholipids	Glycerophosphates			43.5	27.2	M+H-H2O, M+H	C23H47O7P	3.86134	16565.3	18118.1	17835.4	18332	19407	140688	71483.4	18704.3	153082	64221.8	45099.7	3.1085e-07	3.1085e-07	3.1085e-07	3.1085e-07	3.1085e-07	3.1085e-07	3.1085e-07	3.1085e-07	3.1085e-07	3.1085e-07	3.1085e-07	3.1085e-07	2685.74	3.1085e-07	5280.81	5381.77	11731.3	9222.69	3.1085e-07	12.5195	3.1085e-07	3.1085e-07	3.1085e-07
13.56_592.2671n	593.274	13.5607	pos	PI(18:4(6Z,9Z,12Z,15Z)/0:0)	LMGP06050017	Lipids and lipid-like molecules	Glycerophospholipids	Glycerophosphoinositols			43.4	27	M+H, M+Na	C27H45O12P	3.83023	71019.4	79763.8	80506	81313.6	80156.5	191454	49438.3	43592.1	588285	40799.2	112479	23241.5	31383.3	8274.78	22679	25199.1	14535.8	72139.6	30010.4	41002.7	240691	147920	31265.1	47582.6	254632	16982	63627.2	22017	8093.91	318.072	3.1085e-07	149.261	1099.05	3.1085e-07
16.00_184.1824n	185.19	16.0006	pos	5E-Dodecen-1-ol	LMFA05000146	Lipids and lipid-like molecules	Fatty Acyls	Fatty alcohols			43.4	23.6	M+H, M+Na	C12H24O	-1.68164	27857.3	42781.4	38192	31008.8	26667.7	19350.2	74150.8	38839.6	20214.5	18477.6	25560.3	339969	212765	197542	82760.2	51735.4	61372.8	53948.2	50246.7	46799.7	45362	42301.6	44530.9	32877.8	29271.4	33031.2	31885.6	32616	33096.5	43851.8	41428.1	39610	44084.9	42078.1
4.28_137.0596m/z	137.06	4.27542	pos	4-(2-Furanyl)-3-buten-2-one	HMDB0033128	Organoheterocyclic compounds	Heteroaromatic compounds	Unclassified	*		43.4	23.6	M+H	C8H8O2	-1.0619	12741.1	14534.8	12957.9	12675.2	13027.6	4670.11	6061.67	5946.46	5899.09	5903.06	7216.35	23384.3	21792.6	18875.7	20079.7	24339.8	23559	22211.2	24499.9	24448.9	24694.9	31718.4	32944	5560.88	5569.23	6068.18	6715.05	6430.34	6579.52	7365.46	7958.47	7768.12	8341.84	8227.95
5.99_682.3594m/z	682.359	5.98827	pos	OKHdiA-PG	LMGP20060026	Lipids and lipid-like molecules	Glycerophospholipids	Oxidized glycerophospholipids			43.4	26.2	M+NH4	C31H53O13P	4.8579	20804.3	21018.9	20038.3	21731.8	23735	84801.5	71036.8	48446.7	189959	103529	67083.2	3.1085e-07	3.1085e-07	3.1085e-07	330.281	3.1085e-07	3.1085e-07	3.1085e-07	0.863299	3.1085e-07	77.7484	3.1085e-07	3.1085e-07	1123.96	3.1085e-07	3437.02	1674.92	3976.43	5571.36	3.1085e-07	3.1085e-07	3.1085e-07	3.1085e-07	3.1085e-07
2.52_189.1231m/z	189.123	2.52217	pos	Isoleucyl-Glycine	85813	Organic acids and derivatives	Carboxylic acids and derivatives	Amino acids, peptides, and analogues			43.3	21.6	M+H	C8H16N2O3	-1.36899	7328.25	8724.24	7919.82	8952.31	8862.21	4566.38	2861.56	2014.43	8024.9	5352.33	3680.81	2668.96	891.72	8364.58	6146.69	4380.25	6176.88	241.375	338.844	97.5256	2129.14	70.6468	3.1085e-07	3155.41	3666.45	1982.54	2597.79	4605.68	2603.68	1727	6796.91	6694.43	1444.23	10408.9
5.04_143.0701m/z	143.07	5.04018	pos	Dihydro-3-hydroxy-3-(1-hydroxyethyl)-4-methylfuran-2(3H)-one	LMFA07040007	Lipids and lipid-like molecules	Fatty Acyls	Fatty esters			43.3	20.3	M+H-H2O	C7H12O4	-0.953827	4456.35	4364.39	3952.76	3663.39	3633.49	1195.76	1096.65	1234.99	1310.76	1124.51	1496.42	2133.88	5126.71	2219.2	2271.85	2236.96	2439.63	17556.4	8663.41	14268	30404.7	13373.5	10964.9	1085.32	982.111	1133.9	1256.73	1195.65	1339.66	1640.81	1482.21	1717.98	1826.6	1899.44
2.73_217.1544m/z	217.154	2.72873	pos	5-octenoylglycine	HMDB0094804	Organic acids and derivatives	Carboxylic acids and derivatives	Amino acids, peptides, and analogues			43.2	20.4	M+NH4	C10H17NO3	-1.56113	28173.5	33558	34369.5	34676.4	36968.6	54793.7	49120.4	41053.2	34954.4	37626.2	28463.7	29923.6	8095.45	36023.9	43991	34236.4	39682.9	2622.81	1961.45	1462.16	994.528	124.227	129.626	52983.6	59625.2	60726.5	33488.4	37518.6	48269.3	33765.3	25664.8	36959.4	35861.9	23480.6
0.52_140.0816m/z	140.082	0.524833	pos	Histidinal	HMDB0012234	Organic nitrogen compounds	Organonitrogen compounds	Amines	**	C01929	43.1	19.4	M+H	C6H9N3O	-1.42875	81390.3	93685	84673.4	90790	79309.5	50138.7	67015.3	63987.3	62682.2	64593.6	95496.6	138787	100466	115602	116779	102455	100700	84532.6	81785.6	76328.5	86852	83839.3	84556.6	56427.9	51508.4	65379.7	71768.9	69221.1	76566.5	98163.6	104669	102267	106004	109529
0.85_325.0427m/z	325.043	0.849667	pos	Pseudouridine 5'-phosphate	HMDB0001271	Organic oxygen compounds	Organooxygen compounds	Carbohydrates and carbohydrate conjugates	**	C01168	43.1	22	M+H	C9H13N2O9P	-1.3442	36503.6	35325.3	33803.4	32715.8	34204.8	5116.91	4730.51	2532.44	4143.23	1465.56	5415.77	7096.04	17337.2	19506.6	23706.4	2494.21	4229.86	82646.2	29230.4	38786.6	60940.4	19373	6684.92	3265.13	4672.09	4004.95	11753.5	12993.9	8294.63	22381.3	15743.7	34669.8	47921.5	15118.6
1.55_205.0640m/z	205.064	1.54893	pos	L-Cystathionine	HMDB0000099	Organic acids and derivatives	Carboxylic acids and derivatives	Amino acids, peptides, and analogues	**	C02291	43.1	26	M+H-H2O	C7H14N2O4S	-0.466159	131035	197673	139812	151123	153294	54101.2	33489.1	14172.4	51910.8	39863.4	73076	33643.1	267280	47437.9	55098.1	85518.9	73190.6	702968	553524	979525	1.06897e+06	840444	1.00438e+06	54424.5	43586.7	30784.9	83413.3	120041	95364.4	19718.5	21451.2	22044.9	24194.7	27613.1
11.22_561.3279m/z	561.328	11.2249	neg	IC202C	LMFA08020184	Lipids and lipid-like molecules	Fatty Acyls	Fatty amides			43.1	28.3	M+FA-H	C23H44N6O7	4.84592	3456.21	3464	3361.26	4076.8	3443.79	6548.37	7427.99	2584.39	11219.5	11266.5	9012.35	2509.94	1513.49	4626.95	2756.45	2760.87	2961.85	1088.44	759.855	747.919	2869.49	1544.82	1381.48	3033	2228.67	1546.62	3130.21	3705.82	3715.17	2297.65	4647.87	5542.18	2592.94	4011.53
2.08_213.1230m/z	213.123	2.08452	pos	L-prolyl-L-proline	62027	Organic acids and derivatives	Carboxylic acids and derivatives	Amino acids, peptides, and analogues			43.1	21.7	M+H	C10H16N2O3	-1.60726	9899.77	14591.8	17890.8	17608.6	17036.3	49827.6	54893.6	19528.7	17718.2	14911.8	8836.21	21485.7	7915.71	22992.8	18278.7	21247.8	31559.7	3917.82	3392.93	3973.73	5019.97	2023.69	3570.82	18836.4	30226.7	29361.9	22912.5	10186.9	20682	4347.93	284.725	733.986	22462.7	441.709
0.52_161.0819m/z	161.082	0.524833	pos	Hydralazine	3163	Organoheterocyclic compounds	Diazanaphthalenes	Benzodiazines		C07040	43	18.7	M+H	C8H8N4	-1.62583	289056	409990	355413	414743	360740	168199	262289	258675	253291	241131	288863	495933	395498	450993	461275	494452	453625	362398	375060	329660	364172	353585	374542	265691	235869	265639	284602	289789	340376	467968	448693	452474	506241	535903
15.37_424.3336n	425.341	15.3723	pos	(22E,24R)-Stigmasta-4,22-diene-3,6-dione	93315	Lipids and lipid-like molecules	Steroids and steroid derivatives	Stigmastanes and derivatives	*		43	23.5	M+H, M+Na, M+NH4	C29H44O2	-1.14302	11315.2	9153.75	8824.93	8275.04	10081.4	40792.2	31704.7	20429.9	10706.3	19061.2	4062.4	1930.56	919.676	6289.73	740.344	845.47	811.909	217.728	292.147	205.515	357.729	121.338	159.646	38187.1	46033.9	34052.6	10829.7	18976.8	8414.67	336.376	559.007	1108.19	1700.33	219.105
6.24_308.2194n	309.227	6.23737	pos	1,2,3-Tris(1-ethoxyethoxy)propane	92130	Lipids and lipid-like molecules	Glycerolipids	Unclassified			43	21	M+H, M+K, M+NH4, M+Na	C15H32O6	-1.55251	192367	182232	161398	159710	171792	137564	152532	157375	134138	150563	177251	242662	197024	237666	224231	200933	193230	159594	170768	157053	167267	166732	162915	126963	124906	137278	138540	147773	159150	192655	219264	188974	200703	202212
2.47_205.0348m/z	205.035	2.47345	neg	2-Methyl-4-oxopentanedioic acid	HMDB0039447	Organic acids and derivatives	Keto acids and derivatives	Gamma-keto acids and derivatives	*		42.9	21.6	M+FA-H	C6H8O5	-3.83259	10683.1	10697.7	9647.88	10683.7	9523.75	5609.28	5500.9	6050.27	5146.24	4867.32	5531.68	11489	15622	15420.5	18097.4	20139.4	20099.5	18486.6	19856	22787.4	21055.5	22145.8	22644	6972.87	6855.85	6372.28	6054.9	5826.03	5341.74	6797.44	9218.24	9367.26	9419.3	13461.4
4.46_175.0603m/z	175.06	4.45632	neg	2-Isopropylmalic acid	HMDB0000402	Lipids and lipid-like molecules	Fatty Acyls	Fatty acids and conjugates	***	C02504	42.9	24.1	M-H	C7H12O5	-5.35871	2210.55	2282.49	2141.23	2121.38	1996.1	3270.96	2431.9	1384.5	3033.16	2157.07	3201.79	870.872	2468.29	859.645	1007.85	1286.79	1175.83	8486.98	4585.6	6637.71	7780.14	7084.95	8469.58	2056.65	2211.7	1365.41	1897.02	1744.13	1181.16	620.076	623.804	663.083	760.165	732.613
5.34_206.0817m/z	206.082	5.34122	neg	3-[(5-Methyl-2-furanyl)methyl]-1H-pyrrole	HMDB0040042	Organoheterocyclic compounds	Pyrroles	Substituted pyrroles			42.9	20	M+FA-H	C10H11NO	-3.75192	497.232	540.764	517.668	563.388	443.856	39.1386	31.3938	36.8385	67.6314	48.2296	3.1085e-07	45.914	444.472	3.1085e-07	38.1548	37.6439	100.049	7342.32	1183.93	1047.01	8455.63	784.371	571.042	72.5823	64.7923	78.3384	47.6115	31.8914	27.7547	3.1085e-07	3.1085e-07	3.1085e-07	3.1085e-07	28.1996
4.04_305.0812m/z	305.081	4.0352	neg	gamma-Glutamyl-S-(1-propenyl)cysteine sulfoxide	HMDB0031870	Organic acids and derivatives	Carboxylic acids and derivatives	Amino acids, peptides, and analogues	*		42.8	21.6	M-H	C11H18N2O6S	-0.282586	629.241	592.833	565.725	597.981	516.759	2156.09	1671.26	1413.91	2501.19	1816.44	1233.16	3.1085e-07	3.1085e-07	3.1085e-07	3.1085e-07	3.1085e-07	6.22808	1.63388	5.96415	7.89472	56.5288	3.1085e-07	3.1085e-07	2877.17	3655.17	1906.14	1728.71	2245.28	1316.64	3.1085e-07	75.2157	44.47	3.1085e-07	3.1085e-07
4.25_319.0967m/z	319.097	4.24595	neg	Matricaric acid	LMFA01030751	Lipids and lipid-like molecules	Fatty Acyls	Fatty Acids and Conjugates			42.8	19.8	2M-H	C10H8O2	-2.76285	1265.37	1101.6	1212.36	1138.68	1167.65	4229.03	2586.15	2249.78	4093.07	3277.77	2463.52	75.6048	202.5	3.1085e-07	30.4418	128.811	60.4374	505.287	336.28	158.42	570.11	294.989	125.967	4308.34	4907.71	3058.99	3264.13	4792.57	2817.41	3.1085e-07	152.942	205.863	3.1085e-07	127.05
0.87_202.1315n	203.139	0.866683	pos	Alanyl-Isoleucine	HMDB0028690	Organic acids and derivatives	Carboxylic acids and derivatives	Amino acids, peptides, and analogues			42.7	17.5	M+H-H2O, M+H	C9H18N2O3	-1.12671	241098	199642	213217	211845	221714	212155	146842	331887	352706	78172.3	147418	243138	158933	172590	222435	219559	218829	88674.5	157028	132446	85678	125411	163418	196778	111009	172357	226111	190287	230417	365690	316041	328484	367264	345745
14.65_652.2874n	653.295	14.6524	pos	Haplophytine	67517	Unclassified	Unclassified	Unclassified			42.7	24.9	M+H, M+Na	C37H40N4O7	-3.50252	17234.2	19118.2	17885.3	19202.1	20373.6	27066	71913.1	76228.6	40638.1	53102.3	46595.1	231.608	3.1085e-07	443.053	603.015	386.999	93.3187	3.1085e-07	3.1085e-07	3.1085e-07	3.1085e-07	3.1085e-07	3.1085e-07	38681	16348.6	73367.5	47115.1	44120.8	31729.9	3.1085e-07	3.1085e-07	110.115	195.954	345.462
5.54_213.1127m/z	213.113	5.53708	pos	Chrysoidine free base	70207	Unclassified	Unclassified	Unclassified			42.7	24	M+H	C12H12N4	-3.82251	5429.2	4671.23	4284.94	4532.87	4433.25	14188	1509.11	1714.92	18186.9	1761.85	26401	2790.58	5437.1	2197.45	1923.19	2181.15	2225.55	1818.2	8894.53	1683.9	1634.96	1346.97	1635.78	1457.7	10554	1519.76	4844.44	3107.72	3101.21	1676.55	1497.93	1688.13	1552.67	2128.58
12.63_352.2608n	335.258	12.6266	pos	Persenone C	LMFA05000717	Lipids and lipid-like molecules	Fatty Acyls	Fatty alcohols			42.6	21.1	M+H-H2O, M+K	C21H36O4	-1.56888	57323.1	52474.8	54079.1	45721.6	39754	27324	20412.6	16279.9	72389.1	82604.4	51736.6	69227.9	48482.9	50070.9	75903.2	141930	162983	24281.7	38190.4	23068.3	93753.6	122924	38622.1	31476.7	28686.4	18961.7	58805.2	76523.8	52026.1	3749.05	9143.36	6460.64	5328.84	19124
13.12_379.1583m/z	379.158	13.1196	neg	Ecabet	HMDB0015613	Lipids and lipid-like molecules	Prenol lipids	Diterpenoids			42.6	20.8	M-H	C20H28O5S	-0.317908	11713.1	12357.5	10326.8	10784.4	9941.09	28309.5	22010.8	5472.61	26887.4	28272	14612.9	3758.3	4001.64	5581.35	3711.74	5113.74	7132.71	5869.21	5044.7	6322.73	11544.6	9436.07	13094.7	28765.3	21097.2	10292.2	25530.5	32637.5	29898.1	10672.7	9629.46	10461.5	20568.6	11990.9
14.21_313.2732m/z	313.273	14.2089	pos	18-oxo-nonadecanoic acid	LMFA01060129	Lipids and lipid-like molecules	Fatty Acyls	Fatty Acids and Conjugates			42.6	18.2	M+H	C19H36O3	-1.61973	16836.4	30261.6	46735.2	38319.7	33493.8	8005.47	12453.7	13509.9	22188.1	14472.7	25108.6	20728.2	17192.1	33243.3	24791.3	21377.5	26541.2	12541.9	13277.5	11929	21367.2	23566.1	21303.2	14259.3	21633.3	19884.3	23764	36683.3	32791.3	30554.1	40084.4	48421.9	44191.3	39579.4
2.26_134.0460m/z	134.046	2.26285	neg	beta-Alanine	HMDB0000056	Organic acids and derivatives	Carboxylic acids and derivatives	Amino acids, peptides, and analogues	**	C00099	42.6	15.5	M+FA-H	C3H7NO2	1.61607	5368	6444.01	5861.17	4772.62	5234.01	7049.33	5874.68	5851.68	6693.47	6301.97	5146.02	6078.41	6283.61	6563.28	6406.6	6335.02	6733.8	5114.85	6052.27	5973.65	6484.62	5136.04	4873.28	7114.04	9006.01	6714.43	6208.67	6929.52	5302.11	3283.91	3169.77	3160.88	3555.48	2789.39
3.99_447.1143m/z	447.114	3.99303	neg	3,4,5-trihydroxy-2-[hydroxy(3,4,5-trihydroxyoxan-2-yl)methyl]-4-[3,4,5-trihydroxy-6-(hydroxymethyl)oxan-2-yl]cyclohexa-2,5-dien-1-one	HMDB0128223	Organic oxygen compounds	Organooxygen compounds	Carbohydrates and carbohydrate conjugates			42.6	18.5	M-H2O-H	C18H26O14	-0.26084	1748.67	1847.78	1902.78	1889.1	2031.8	6900.26	4724.87	2635.87	5426.44	5146.79	2994.26	94.4478	115.865	71.6544	189.205	89.1226	153.261	528.199	173.437	265.075	296.786	95.4283	220.493	5144.54	8799.8	3620.9	2120.12	3584.44	2454.07	1307.55	1611.82	1685.23	1805.94	952.278
10.16_694.3984m/z	694.398	10.157	pos	(S)-Nerolidol 3-O-[a-L-rhamnopyranosyl-(1->4)-a-L-rhamnopyranosyl-(1->6)-b-D-glucopyranoside]	HMDB0040846	Organic oxygen compounds	Organooxygen compounds	Carbohydrates and carbohydrate conjugates	*		42.5	18.2	M+NH4	C33H56O14	-3.61139	182651	160900	161724	155249	156952	426136	305251	205960	483175	607795	707581	23664.8	6879.86	32719	25182.7	13337	18083.1	2311.43	2694.11	2549.47	2825.01	5442.68	5064.61	365208	222189	112108	439787	122766	401977	18616.9	48266.8	55248.2	33269.6	36345.5
15.70_149.0231m/z	149.023	15.7033	pos	Phthalic acid	HMDB0002107	Benzenoids	Benzene and substituted derivatives	Benzoic acids and derivatives	**	C01606	42.3	14	M+H-H2O	C8H6O4	-1.30175	1.00228e+06	980320	950703	890925	870751	645847	721735	763169	615885	565838	709722	1.22837e+06	972555	1.13448e+06	1.07227e+06	973897	978908	907153	870183	885939	912423	923472	933510	624044	585970	692019	738049	749114	821904	1.11903e+06	1.1033e+06	1.06468e+06	1.2129e+06	1.19141e+06
0.71_293.1449m/z	293.145	0.713467	pos	N2-gamma-Glutamylglutamine	HMDB0011738	Organic acids and derivatives	Carboxylic acids and derivatives	Amino acids, peptides, and analogues		C05283	42.1	18.9	M+NH4	C10H17N3O6	-2.35111	31985.3	28764.3	27111.9	24409	28681.4	290.538	2283.69	2027.25	2572.59	801.198	1476.09	22190.3	48205.3	17855.2	45287.7	40867.3	26927.6	49352.1	30149.6	25675.1	58162.2	18222.2	26626.2	1481.62	2150.73	1394.61	4529.69	5962	6995.69	22604.8	50266.9	50391.2	54053.1	41751.9
3.03_199.1439m/z	199.144	3.02798	pos	2-(5-Methyl-2-furanyl)-3-piperidinol	HMDB0039838	Organic nitrogen compounds	Organonitrogen compounds	Amines			42.1	15	M+NH4	C10H15NO2	-1.36224	69876.9	52488.6	49178.5	44063.5	44442.6	39199.2	38917.6	48238.4	40930.8	43125.2	60405	74579.7	57091.6	60873.7	57315.2	70726.8	101066	41709.8	40728.3	44914	51592.6	56582.1	73317.9	28003.7	27576.5	41033.8	45736.7	35160.8	43719.1	79733.9	55950.6	47734.7	52514.3	52719.4
11.63_399.1774m/z	399.177	11.6285	pos	18-Oxocortisol	LMST02030194	Lipids and lipid-like molecules	Steroids and steroid derivatives	Hydroxysteroids			42	15.8	M+Na	C21H28O6	-0.987126	42594.9	38892.5	36442.7	34974.3	31486.9	29303	31340.8	31092.5	28615	30058.5	33940	46724.8	39449	46265.5	44313.4	40849.2	39874.4	31588.8	35296.5	36728.4	36421.6	36832.7	35828.3	26227.6	26094.4	27272	34020	32225.2	32975	37737.8	40544.1	38039.1	40637.3	42289.1
14.21_508.3761n	531.365	14.2089	pos	Fasciculol C	HMDB0035853	Lipids and lipid-like molecules	Prenol lipids	Triterpenoids	*		42	14.8	M+Na, M+K, M+NH4, M+H-H2O	C30H52O6	-0.596135	90370.1	67662.5	75813	77021.8	79967.2	46836.7	79030.8	88570.2	44049.7	108107	66985.2	11494.4	4106.17	21373.5	5361.58	3610.96	6703.45	694.832	485.624	222.977	422.706	249.962	823.953	82728.1	83342.9	99906	72675.6	163677	121652	194801	211389	291017	84844.7	131279
13.96_284.2943m/z	284.294	13.9584	pos	2E,13Z-octadecadien-1-ol	LMFA05000057	Lipids and lipid-like molecules	Fatty Acyls	Fatty alcohols			41.9	13.5	M+NH4	C18H34O	-1.66998	497443	458360	456211	452133	461679	237594	359950	271698	175377	278429	267719	315032	338290	390363	399985	742498	547426	490984	432419	462412	502079	418460	907845	346856	354641	403736	328753	299451	385517	493521	766916	582819	2.36736e+06	4.21228e+06
5.76_251.1004n	269.136	5.76233	pos	N-(1-Deoxy-1-fructosyl)alanine	HMDB0038662	Organic oxygen compounds	Organooxygen compounds	Carbohydrates and carbohydrate conjugates	*		41.9	12.1	M+H, M+NH4	C9H17NO7	-0.271126	5454.27	4888.17	4090.86	5002.77	5049.66	3232.64	6113.39	11154.3	7599.55	6984.58	4659.28	747.854	449.612	1268.91	1055.24	1008.27	1274.94	313.755	277.923	590.892	586.608	728.048	748.3	10154.6	19583.1	18836.1	2576.89	7288.74	4787.49	4678.03	5043.36	7877.83	3753.26	4156.94
1.17_180.0656m/z	180.066	1.17222	neg	L-Tyrosine	HMDB0000158	Organic acids and derivatives	Carboxylic acids and derivatives	Amino acids, peptides, and analogues	***	C00082	41.8	19.1	M-H	C9H11NO3	-5.82001	5830.51	5032.84	2218.99	6136.64	4391.51	13761.5	11899.5	7094.85	15400.8	12945.2	8722.24	1283.8	2514.14	2725.96	2601.76	1362.93	3205.85	4137.99	2460.76	4741.76	5370.6	4231.82	4378.97	13340.2	4372.76	9803.3	14469.7	12406.2	13194.2	1648.11	2794.41	2044.39	3107.66	2168.07
1.19_143.1177m/z	143.118	1.18695	pos	N(6)-Methyllysine	HMDB0002038	Organic acids and derivatives	Carboxylic acids and derivatives	Amino acids, peptides, and analogues		C02728	41.8	18	M+H-H2O	C7H16N2O2	-1.00958	5588.77	6273.32	6601.7	6759.16	6399.8	342.041	878.495	546.705	229.754	375.952	607.531	1303.02	19444.6	1160.78	848.195	4976.96	1682.11	12430.8	35623.2	33604.5	5747.42	24608.2	52679	726.283	470.098	596.321	857.483	416.391	934.624	2523.31	4334.27	3273.54	3677.71	3972.57
10.49_364.3204m/z	364.32	10.4918	pos	24-Nor-5beta-chol-22-ene-3alpha,12alpha-diol	LMST04060016	Unclassified	Unclassified	Unclassified			41.8	15.2	M+NH4	C23H38O2	-1.64251	18296.2	17673.8	16828	17326.3	17638.8	56365.9	28247.6	14536.4	58646.6	38495.6	16268.3	2195.59	4715.38	1209.75	487.608	325.595	1050.97	3716.65	4827.99	3725.88	2917.66	2405.63	3376.86	44603.9	65932.2	29740.1	24947.6	38986.9	14583.8	1130.48	751.851	169.777	898.844	104.52
12.65_326.3052m/z	326.305	12.6475	pos	Sclareol	HMDB0036827	Lipids and lipid-like molecules	Prenol lipids	Diterpenoids	**	C09183	41.8	18.4	M+NH4	C20H36O2	-0.596068	7028.85	6491.89	5814.31	5943.07	5755.56	4315.57	3047.15	1957.31	4622.56	4335.72	3461.78	6488.81	8672.24	5419.18	4917.52	10130.6	7194.47	9817.6	7445.95	8219.33	18923.1	27202.4	19762.6	3454.28	3265.14	1708.32	3085.6	5600.59	2286.11	1429.34	1592.84	2013.14	2608.88	1997.11
3.06_378.1339m/z	378.134	3.06418	neg	Simulansamide	HMDB0030435	Alkaloids and derivatives	Benzophenanthridine alkaloids	Secobenzophenanthridine alkaloids	*		41.8	22.2	M-H2O-H	C22H23NO6	-2.00846	2055.65	1938.3	2154.68	2319.67	1989.61	3.1085e-07	3.1085e-07	3.1085e-07	3.1085e-07	3.1085e-07	3.1085e-07	147.305	2670.11	179.389	45.004	464.058	407.874	24141.8	6515.04	11474.4	26377.3	8314.52	7346.04	3.1085e-07	3.1085e-07	3.1085e-07	3.1085e-07	3.1085e-07	3.1085e-07	3.1085e-07	3.1085e-07	3.1085e-07	3.1085e-07	3.1085e-07
4.49_227.1751m/z	227.175	4.49007	pos	Isoleucyl-Leucine	HMDB0028911	Organic acids and derivatives	Carboxylic acids and derivatives	Amino acids, peptides, and analogues			41.8	15.6	M+H-H2O	C12H24N2O3	-1.26907	4841.1	3904.28	3707.48	3984.91	3827.47	1912.22	2187.64	2845.56	2095.94	2578.44	3024.8	4712.81	3463.16	3286.37	3199.24	5868.16	4911.9	8471.88	2523.17	9969.46	5914.71	3251.86	3194.59	1688.35	1838.08	1634.19	1276.49	1997.87	11669.7	1907.18	7333.98	2811.09	9762.87	3227.58
7.26_246.2424m/z	246.242	7.26047	pos	Myristic acid	HMDB0000806	Lipids and lipid-like molecules	Fatty Acyls	Fatty acids and conjugates	**	C06424	41.8	13.5	M+NH4	C14H28O2	-1.66588	26560.5	24110.3	25574.5	25994.4	25576.1	17255.9	17805.1	21535.1	19244.3	15774.7	24570.7	31952.3	24377.4	23047.6	28057.4	30100.1	30070.3	22662.6	20363	23977	24842	24233	36695.5	13719.1	13962.8	19948	24380.1	16350.3	23869.8	42121.2	28912.5	26478	29004	31463.2
12.79_256.2630m/z	256.263	12.793	pos	Palmitic amide	HMDB0012273	Lipids and lipid-like molecules	Fatty Acyls	Fatty amides	***		41.7	13	M+H	C16H33NO	-1.81853	1.83375e+06	1.79101e+06	1.80219e+06	1.77148e+06	1.76898e+06	1.04508e+06	1.53555e+06	1.11317e+06	812484	1.18844e+06	1.08055e+06	1.22143e+06	1.25849e+06	1.6402e+06	1.63827e+06	2.4418e+06	2.11941e+06	2.00704e+06	1.59229e+06	1.8596e+06	1.46937e+06	1.65549e+06	2.42522e+06	1.32839e+06	1.31221e+06	1.33311e+06	1.19467e+06	1.15077e+06	1.58589e+06	1.89737e+06	2.41118e+06	1.75658e+06	4.46552e+06	4.77197e+06
3.78_223.1073m/z	223.107	3.78023	pos	Phenylalanyl-Glycine	85897	Organic acids and derivatives	Carboxylic acids and derivatives	Amino acids, peptides, and analogues			41.7	15.8	M+H	C11H14N2O3	-1.74859	2743.08	3318.61	2807.88	3098.2	2818.12	673.894	654.504	424.245	962.374	1120.67	851.117	506.264	84.6248	2218.8	1423.71	829.958	1558.38	652.003	867.831	713.933	2107.59	1744.27	1325.78	729.964	776.911	663.145	656.202	1001.04	572.377	175.211	1925.15	1847.64	438.133	4725.7
5.06_332.2174m/z	332.217	5.06078	pos	Marimastat	HMDB0014924	Organic oxygen compounds	Organooxygen compounds	Alcohols and polyols			41.7	13.4	M+H	C15H29N3O5	-1.70827	17318.8	17020.5	17039.8	17702.2	18074.4	28907.2	25609.6	21440.3	18238.9	16619.6	8075.38	10160.5	2533.57	15635.6	10572.1	9783.22	12390.3	333.041	318.23	210.187	112.811	3.1085e-07	3.1085e-07	27264.5	27329.7	23449.6	7873.19	8886.09	7783.74	26326.9	19714.1	24939.9	11715.2	19496.8
4.44_207.0295m/z	207.029	4.43525	neg	Prephenate	HMDB0012283	Organic acids and derivatives	Keto acids and derivatives	Gamma-keto acids and derivatives	**	C00254	41.6	13.7	M-H2O-H	C10H10O6	-1.90536	674.456	665.565	727.584	699.228	676.512	3629.54	2854.32	2431.6	2895.06	2012.03	2196.36	3.1085e-07	3.1085e-07	3.1085e-07	3.1085e-07	3.1085e-07	3.1085e-07	3.1085e-07	3.1085e-07	3.1085e-07	3.1085e-07	3.1085e-07	3.1085e-07	2636.75	2673.66	1502.7	2041.7	1409.88	1230.75	3.1085e-07	3.1085e-07	3.1085e-07	3.1085e-07	3.1085e-07
4.35_387.1295m/z	387.129	4.35098	neg	Coniferin	HMDB0013682	Organic oxygen compounds	Organooxygen compounds	Carbohydrates and carbohydrate conjugates	**	C00761	41.5	12.5	M+FA-H	C16H22O8	-0.624204	1385.67	1315.71	1289.85	1325.86	1121.55	1531.58	5002.72	6326.9	4740.22	5107.26	5761.18	90.0641	3.1085e-07	147.226	106.511	3.1085e-07	233.543	0.192122	3.1085e-07	3.1085e-07	3.1085e-07	0.198437	3.1085e-07	1366.46	794.409	2637.69	2328.58	2823.56	1657.7	277.414	672.625	630.79	354.498	565.321
9.62_480.2869n	481.294	9.62005	pos	PA(8:0/12:0)	HMDB0115483	Lipids and lipid-like molecules	Glycerophospholipids	Glycerophosphates			41.5	17.1	M+H-H2O, M+H	C23H45O8P	3.53986	84590.6	98253.4	89612.3	99429.4	91918	277683	706068	289670	401241	560371	721429	3.1085e-07	3.1085e-07	3.1085e-07	3.1085e-07	3.1085e-07	3.1085e-07	3.1085e-07	3.1085e-07	3.1085e-07	3.1085e-07	3.1085e-07	3.1085e-07	4816.39	3554.1	2987.97	2134.02	3721.78	5760.22	3.1085e-07	149.943	3.1085e-07	4878.56	3.1085e-07
9.87_372.2430m/z	372.243	9.86948	pos	Gentian Violet	4055	Benzenoids	Benzene and substituted derivatives	Diphenylmethanes			41.5	13	M+H	C25H29N3	-1.25623	38198.7	34194.2	34790.6	34322.2	35510.6	239826	1514.72	2569.33	204301	7243.86	96583	4766.68	20623.5	1909.81	1606.57	1311.58	1222.02	841.648	44136.3	917.413	712.251	1294.38	986.403	22271.9	267755	3941.76	43533.1	45415.3	14995.7	1005.03	1577.02	1078.3	1277.87	1146.84
11.21_209.1533m/z	209.153	11.2068	pos	3-Hydroxy-beta-ionone	HMDB0036821	Lipids and lipid-like molecules	Prenol lipids	Sesquiterpenoids	*		41.4	13.1	M+H	C13H20O2	-1.42055	15710	13325.6	13881.1	13219	13488.1	10444.8	11717.1	12408	11005.7	10898	14204.8	19879.2	13832.9	16142.9	15774.3	15660.9	15953.1	13075.1	12633.7	11904.7	13224.2	12935.9	12579	9799.51	9235.8	10595.1	11677.1	11815.9	12588.5	16465	16157.2	14999.4	16963.2	17262.5
2.88_208.0997m/z	208.1	2.87872	pos	Ethyl 4-(acetylthio)butyrate	LMFA07010866	Lipids and lipid-like molecules	Fatty Acyls	Fatty acid esters			41.4	16	M+NH4	C8H14O3S	-2.83059	2500.49	4565.31	3340.48	3020.2	2992.76	823.38	756.231	1040.99	771.057	878.028	1359.17	1577.93	7859.58	2058.77	2214.19	2637.1	2723.75	18687.6	17366.7	13832.7	30884.6	15357	9952.59	1107.87	1323.21	1436.84	1574.75	1646.93	1436.92	1345.31	1338.92	1724.7	1493.23	1518.22
3.36_361.1140m/z	361.114	3.35978	neg	Vanilloloside	HMDB0032013	Organic oxygen compounds	Organooxygen compounds	Carbohydrates and carbohydrate conjugates	*		41.4	9.08	M+FA-H	C14H20O8	-0.0806878	6796.84	7089.81	7257.07	7206.38	6996.18	8325.71	12356.7	13373.1	13157.6	10380	14755.3	6430.85	5193.01	8546.03	9468.61	8643.95	10750.3	1290.7	2153.5	1440.79	972.312	788.782	758.522	10892.4	8460.41	9476.38	10660.6	11617.8	9762.37	1712.92	4333.13	5292.59	2514.32	3799.69
4.14_394.1638m/z	394.164	4.13832	pos	Cinnatriacetin A	HMDB0033932	Phenylpropanoids and polyketides	Cinnamic acids and derivatives	Hydroxycinnamic acids and derivatives	*		41.4	18.7	M+NH4	C23H20O5	-3.01493	18202.1	19358.1	19857.3	20146.1	20822.4	108.053	251.969	180.179	221.67	7.4007	45.2715	1730.37	40607	1251.67	100.699	9138.06	1591.71	118822	76582.8	58251.8	124844	67304.6	21589.2	176.41	190.951	186.333	56.7406	261.613	53.3083	26.6669	100.654	0.316065	31.274	4.11149
4.65_327.2153n	328.223	4.65187	pos	DIPROTIN B	44661	Unclassified	Unclassified	Unclassified			41.4	15.5	M+H, M+Na	C16H29N3O4	-1.39814	21530.5	20993.2	23061.7	22963.5	22557	76256.6	54861.3	39645.8	39007.9	26139.9	6584.59	6621.67	1013.07	12588.5	10397.9	8237.31	10279	32.313	71.0567	14.4321	176.09	190.154	31.8024	56239.9	64131.4	41884.7	10567.8	10749.3	8148.34	30492.5	16442.4	24477.1	10176.4	16079.9
4.83_382.1833n	400.217	4.83498	pos	1,2,10-Trihydroxydihydro-trans-linalyl oxide 7-O-beta-D-glucopyranoside	HMDB0033237	Organic oxygen compounds	Organooxygen compounds	Carbohydrates and carbohydrate conjugates	*		41.4	14.7	M+NH4, M+K, M+Na	C16H30O10	-1.51494	7675.8	7379.11	6728.94	7580.66	6897.03	3111.88	3283.77	3279.58	6424.31	3775.79	5040.98	3811.09	13026.2	2564.24	5539.24	2458.61	4549.14	11707	16415.2	34003.1	20104.1	18192.2	50965.3	1495.87	424.834	1818.35	2054.55	1469.34	1605.75	3904.1	1392.57	6154.23	13905.5	723.92
9.49_172.1693m/z	172.169	9.4946	pos	(-)-Carvomenthone	HMDB0034969	Lipids and lipid-like molecules	Prenol lipids	Monoterpenoids	*		41.3	11	M+NH4	C10H18O	-2.00293	15428.1	14434.1	14150.5	14752.1	14086.8	10378.2	11987.7	10948.5	10866.3	11720.3	13496.7	17333	11340.5	21213.1	14364.2	14680.3	16276.7	13229.8	11724.5	17231.8	14612.3	17182.7	16901.3	11218.5	15006	17681.9	16798.7	20886.4	18400.4	16756.1	19132.1	18487.6	24228.5	23222.8
0.78_161.0445m/z	161.044	0.777183	neg	3-Hydroxymethylglutaric acid	HMDB0000355	Lipids and lipid-like molecules	Fatty Acyls	Fatty acids and conjugates	***	C03761	41.2	15.5	M-H	C6H10O5	-6.58301	172114	151457	254159	283156	183846	90735.9	90565.9	97806.2	80031.9	81376.5	108504	253545	375730	439593	470111	536008	623372	315209	540678	573026	543497	583174	621540	287695	279341	245911	223527	190532	257357	251902	330660	343840	381982	392340
13.50_208.1461n	226.18	13.4984	pos	(5alpha,8beta,9beta)-5,9-Epoxy-3,6-megastigmadien-8-ol	HMDB0034672	Organoheterocyclic compounds	Benzopyrans	Unclassified	*		41.2	8.72	M+H, M+NH4, M+H-H2O	C13H20O2	-1.14364	19168.3	16905	16855.6	17107.7	16941.1	6530.03	7947.29	8368.22	7202.74	9064.89	10993.2	16171.1	9299.68	13971.9	15575.8	14570.2	12778	14484.5	8367.15	14846.4	8217.74	8021.18	8268.37	7375.3	9137.67	10924.7	9200.97	10173.7	9582.75	15746.2	15096.5	15046.4	22055.7	48916.2
13.62_334.3100m/z	334.31	13.623	pos	Anandamide (20:2, n-6)	LMFA08040002	Lipids and lipid-like molecules	Fatty Acyls	Fatty amides			41.1	11.6	M+H-H2O	C22H41NO2	-1.2693	66739.2	59827.7	59441.5	59893.7	60454.3	42994.5	53019.5	43190.8	32777.3	45028.5	47190.6	48524.7	59861.4	69467.9	48901	81559	99381.3	95079.7	72342.3	86456.9	46230.1	53946.8	63935.9	35691.3	38295.5	45812.9	40177.2	36696.1	43442.7	51946	65942.5	65290.3	140717	192757
2.47_203.1388m/z	203.139	2.46603	pos	5-Hepteneoylglycine	HMDB0094731	Organic acids and derivatives	Carboxylic acids and derivatives	Amino acids, peptides, and analogues			41.1	14.8	M+NH4	C9H15NO3	-1.26483	3704.74	4857.78	4693.67	4086.57	4461.96	1244.82	1191.08	732.393	2652.66	2377.72	1997.99	76.7904	222.31	870.579	1432.31	522.577	954.226	201.843	3.1085e-07	53.115	110.58	0.0331024	0.328207	1072.1	1365.72	773.638	1113.08	1764.81	1333.36	416.476	5706.78	6763.48	403.367	11020.7
1.22_213.1230m/z	213.123	1.22308	pos	Hydroxyprolyl-Valine	HMDB0028876	Organic acids and derivatives	Carboxylic acids and derivatives	Amino acids, peptides, and analogues			41	12.6	M+H-H2O	C10H18N2O4	-1.53792	32961	26430.4	22573.6	25524.7	27661	36668.7	42080.1	37389.8	45444	25664.3	24009.1	28788.1	14614.8	20852.8	49259.3	40185.8	39536.6	6263.86	6956.6	6350.01	9267.23	7511.97	4955.25	79905.8	62547.7	52161.9	26369.6	34602.1	24177	11347.9	522.402	1273.46	30398.6	1137.6
14.91_936.5764n	954.61	14.9063	pos	PI(20:1(11Z)/22:6(4Z,7Z,10Z,13Z,16Z,19Z))	LMGP06010525	Lipids and lipid-like molecules	Glycerophospholipids	Glycerophosphoinositols			41	10	M+NH4, M+Na, M+K	C51H85O13P	3.84945	5.87404e+06	5.79032e+06	5.6963e+06	5.5271e+06	5.58692e+06	1.04476e+07	1.11417e+07	9.87423e+06	1.50198e+07	1.18881e+07	1.61812e+07	3.65434e+06	1.3894e+06	3.51121e+06	3.46395e+06	2.90386e+06	3.61005e+06	377213	617758	413670	621110	1.06142e+06	744386	6.19621e+06	6.63253e+06	8.89494e+06	1.14593e+07	1.30049e+07	1.10114e+07	1.72878e+06	2.36354e+06	3.48633e+06	6.35417e+06	5.06391e+06
4.94_235.0842n	236.091	4.9373	pos	3-Oxo-carbofuran	88703	Organoheterocyclic compounds	Benzofurans	Unclassified			41	11.2	M+H, M+Na	C12H13NO4	-1.28968	8983.24	11877.7	9316.44	8910.45	9523.61	2447.33	4013.6	4444.28	3432.14	1714.87	3624.54	6965.01	15324.8	7506.74	8420.67	10760.9	8365.67	16556.3	26101	25507.5	17402.6	21324.9	28641.8	4994.4	5879.49	3700.08	5334.7	5177.14	4493.93	4535.4	8799.68	6477.9	5845.74	11847.2
8.79_158.1537m/z	158.154	8.79072	pos	(3Z,6Z)-3,6-Nonadien-1-ol	HMDB0030957	Lipids and lipid-like molecules	Fatty Acyls	Fatty alcohols	*		41	16.7	M+NH4	C9H16O	-1.58412	196132	139705	131451	120814	112165	128608	142320	151735	126387	132486	159703	217602	158489	189654	183894	171109	169926	144029	130157	131194	132836	135146	129502	93600.7	88317.7	101079	114383	111076	119470	150195	152399	145297	154298	155032
0.73_148.0731m/z	148.073	0.730483	pos	2-Ethyl-5-imino-1-cyclopenten-1-ol	HMDB0039583	Organic nitrogen compounds	Organonitrogen compounds	Imines			40.9	13.6	M+Na	C7H11NO	-1.39617	26697.4	23713.3	25550.7	25472	24548.4	3345.47	6383.88	5329.37	5125.29	3794.62	7397.48	29942.5	31372.8	26677.8	38316.8	38186.8	31628.8	30188.8	23401.6	21896.9	29125.5	11706	22354.4	5596.5	4391.36	4783.67	7171.63	8750.27	10666.1	31454.8	46200.7	54339.6	50174.6	44045.8
13.33_402.2974n	420.331	13.3323	pos	Sorbitan palmitate	HMDB0029887	Lipids and lipid-like molecules	Fatty Acyls	Fatty acid esters			40.9	13.1	M+NH4, M+K, M+Na	C22H42O6	-1.79389	11472.3	15178.5	16192.2	15490.3	15338.7	4169.33	4638.48	6421.19	4359.81	3820.01	15847.5	15278.4	9192.8	16853.7	11913.1	11190.5	11739.7	10412.2	9950.3	8507.55	9466.11	8577.89	8698.69	6767.53	8340.41	8468.31	7835.41	7687.38	8929.32	15904.7	241058	11976	29212.4	13033.6
3.46_301.1406m/z	301.141	3.4561	pos	2-[(2Z)-4-hydroxy-3-(4-methylpent-3-en-1-yl)but-2-en-1-yl]benzene-1,3,5-triol	HMDB0133087	Lipids and lipid-like molecules	Prenol lipids	Monoterpenoids			40.9	9.92	M+Na	C16H22O4	-1.58213	854884	906554	902450	932284	960380	493951	610320	695941	551438	535350	679546	1.13731e+06	836304	1.05376e+06	1.01689e+06	932416	894891	803019	773044	771146	781996	858064	808362	536704	508707	636642	736360	725610	826387	1.21382e+06	1.16746e+06	1.17284e+06	1.24026e+06	1.29181e+06
5.00_163.0390m/z	163.039	5.004	neg	Phenylpyruvic acid	HMDB0000205	Benzenoids	Benzene and substituted derivatives	Phenylpyruvic acid derivatives	***	C00166	40.9	15.3	M-H	C9H8O3	-6.47138	4244.14	4690.85	4696.68	4615.95	4462.32	19631.7	10814.4	6911.12	21130.7	10129.7	10908.5	825.29	1060.71	1009.63	1145.97	1223.08	1296.22	1777.58	1555.72	2478.7	2408.79	3359.5	4851.37	8546.84	4779.22	9154.69	10608.5	4515.85	5275.36	959.956	937.882	936.685	1077.11	1024.85
6.22_186.2214m/z	186.221	6.21697	pos	(+/-)-N,N-Dimethyl menthyl succinamide	HMDB0032236	Hydrocarbons	Unsaturated hydrocarbons	Branched unsaturated hydrocarbons			40.9	8.46	M+NH4	C12H24	-1.54707	210905	169250	158281	154654	154134	142797	156908	171957	138814	138799	169708	243464	184852	223770	218262	187701	184518	154811	156293	148678	159352	159365	155109	115242	111025	128051	135359	142336	156151	186532	201354	177009	194385	194038
12.51_377.1426m/z	377.143	12.5094	neg	Glycylglycylglycine	HMDB0029419	Organic acids and derivatives	Carboxylic acids and derivatives	Amino acids, peptides, and analogues	*		40.8	17.6	2M-H	C6H11N3O4	0.0126753	4913.53	5354.29	5575.2	5447.06	5419.9	48625.5	15217.2	2149.4	46042.4	29535.4	10936.4	1141.62	2128.73	1088.14	1136.31	932.871	1169.51	1863.46	3126.09	2711.89	6879.51	5482.14	8061.91	21329.8	8028.7	4155.57	23380.2	32438	12095.9	375.081	601.675	792.259	1356.42	938.219
15.54_154.0608m/z	154.061	15.543	pos	Metronidazole	HMDB0015052	Organoheterocyclic compounds	Azoles	Imidazoles		C07203	40.8	10.8	M+H-H2O	C6H9N3O3	-1.94309	41139.8	36543.7	36419.9	36537.9	36073.3	24404.1	28989.6	32299	26630.8	30133.8	36472.2	52511.5	40393	47621.2	47761.5	43277.3	43549.1	38162	34682.3	33224.8	35237.8	34551.1	33738.7	25122.6	22700.4	27153.4	30509.6	27996.4	32954.8	40523.7	40859.3	41459.7	45236.8	45633.1
13.97_311.1688m/z	311.169	13.9665	neg	N-Undecylbenzenesulfonic acid	HMDB0032549	Benzenoids	Benzene and substituted derivatives	Benzenesulfonic acids and derivatives			40.7	13.7	M-H	C17H28O3S	0.440171	14883	14268.5	12065.8	11542.3	10979.2	26137.7	13608.6	10815.1	20560.2	19855.2	19309.7	13236	11084.5	13536.4	16311.7	12778.3	12668.4	9831.11	15841.6	12973.6	22877.9	25801.8	15165.4	22204.5	51678.9	11367	17764.6	15333.3	16696.7	12676.5	13079.7	13231	15013.7	20480.2
14.89_337.2732m/z	337.273	14.8853	pos	Pregnanetriol	HMDB0006070	Lipids and lipid-like molecules	Steroids and steroid derivatives	Pregnane steroids			40.7	11.2	M+H	C21H36O3	-1.50344	90202.3	75056.3	82410.3	69551.3	51813.4	20710.8	28543	21969.5	60562	63601.9	67361.6	123377	63639.1	118276	138679	223867	235478	21691.1	28812	20475.7	89242.7	79062	31311.7	21430.4	24389.8	21102.2	57519.4	81129.8	68903.7	22370.9	48144.1	37631.9	37697	69231.4
4.61_254.0842m/z	254.084	4.61108	pos	Thiorphan	65621	Unclassified	Unclassified	Unclassified			40.7	13.6	M+H	C12H15NO3S	-1.52229	1081.47	1077.55	1006.87	979.191	1132.9	3.1085e-07	3.1085e-07	3.1085e-07	3.1085e-07	3.1085e-07	3.1085e-07	55.2978	681.509	3.1085e-07	3.1085e-07	162.378	50.0181	4859.25	1482.58	5065.1	17991.7	5950.43	2969.51	3.1085e-07	33.0632	3.1085e-07	33.6104	3.1085e-07	3.1085e-07	3.1085e-07	3.1085e-07	3.1085e-07	3.1085e-07	54.2732
5.91_246.1463n	269.136	5.90527	pos	3-hydroxy-dodecanedioic acid	LMFA01170089	Lipids and lipid-like molecules	Fatty Acyls	Fatty Acids and Conjugates			40.7	9.15	M+Na, M+K, M+NH4	C12H22O5	-1.72017	14515.8	14113.6	13328.5	14027.5	15969.3	10392.1	18648.7	24345.1	17897.4	15180.8	14008.8	1712.87	762.493	2672.68	2304.48	1692.32	2894.95	450.132	268.548	448.496	349.689	508.86	541.121	43345.8	75460.6	60283.7	7651.02	23875.2	13638.9	7969.93	9100.95	12671.1	7829.5	9693.57
1.13_287.9797m/z	287.98	1.13293	pos	Alendronic acid	HMDB0001915	Organic acids and derivatives	Organic phosphonic acids and derivatives	Bisphosphonates		C07752	40.6	6.79	M+K	C4H13NO7P2	-0.777169	103368	65995.5	64920.3	55981.5	48970.5	74484.8	69700.7	54382.4	55938.6	61508.1	72377.7	175559	107355	152758	112024	119931	125457	84825.4	71751.3	68514.1	49420.5	40492.6	45987.7	25613	31647.4	30088.2	38810.6	25690.1	30850.5	43748.1	85725.5	70348.3	47397.8	71396.2
2.96_242.0900n	287.088	2.95865	neg	Thymidine	HMDB0000273	Nucleosides, nucleotides, and analogues	Pyrimidine nucleosides	Pyrimidine 2'-deoxyribonucleosides	**	C00214	40.6	7.22	M-H, M+FA-H	C10H14N2O5	-1.03469	821.214	937.231	881.621	959.23	778.387	951.175	858.012	1191.34	1295.72	14623.6	1071.82	286.407	403.798	331.377	311.49	393.399	327.089	291.546	418.616	281.755	236.325	298.557	299.536	929.822	1500.13	731.674	612.488	683.363	629.45	210.133	119.577	127.546	255.745	46.8073
5.29_333.1474m/z	333.147	5.2882	pos	Nordihydrocapsiate	HMDB0034779	Benzenoids	Phenols	Methoxyphenols	*		40.6	11.9	M+K	C17H26O4	3.81971	12786.4	13314.1	13535.7	13821	14915.8	8188.59	7233.87	10646.4	32216.5	23672	24186.6	779.566	106.173	461.411	815.008	598.284	1258.62	3.1085e-07	3.1085e-07	3.1085e-07	3.1085e-07	3.1085e-07	3.1085e-07	23964	27484.8	15986.8	18301.9	25900.5	27044.8	1866.22	905.039	1314.74	4089.96	1273.63
0.73_194.9268m/z	194.927	0.726117	neg	Sulfate	HMDB0001448	Homogeneous non-metal compounds	Non-metal oxoanionic compounds	Non-metal sulfates	**	C00059	40.5	11.4	2M-H	H2O4S	-3.70908	15820.2	16221.5	17310.7	17081.3	17831.1	13933.3	26164.5	34370.7	31063.5	47820.3	44319.3	2397.11	6844.49	1118.52	8152.33	5693.77	9609.7	5452.69	2624.79	3727.89	4802.84	2503.27	2459.58	11864	25465.7	24752.8	16248.2	15313	24518.6	3.1085e-07	3.1085e-07	543.24	539.681	1601.26
1.26_269.1603m/z	269.16	1.25958	pos	Histidinyl-Isoleucine	85794	Organic acids and derivatives	Carboxylic acids and derivatives	Amino acids, peptides, and analogues			40.5	10.5	M+H	C12H20N4O3	-1.82991	8993.92	8883.99	8709.77	14097.1	17773.8	3746.53	4681.06	11825.8	23641.8	15037.7	11072.8	5952.91	144.395	1940.76	5417.3	5035.1	4120.79	3.1085e-07	3.1085e-07	3.1085e-07	3.1085e-07	3.1085e-07	3.1085e-07	38053.9	30141.8	19288.9	15661.1	21894.7	14347.5	3943.56	317.013	1372.51	6439.1	1597.92
4.92_530.2074m/z	530.207	4.91675	pos	O-6-deoxy-a-L-galactopyranosyl-(1->2)-O-b-D-galactopyranosyl-(1->3)-2-(acetylamino)-2-deoxy-D-Galactose	HMDB0002060	Lipids and lipid-like molecules	Fatty Acyls	Fatty acyl glycosides			40.5	6.31	M+H	C20H35NO15	-0.965585	35562.2	35329.6	32798.4	33546.3	37111.3	3.1085e-07	3.1085e-07	3.1085e-07	3.1085e-07	3.1085e-07	3.1085e-07	54771.5	78337.6	26518.6	16559.9	25304.5	60789	277765	128047	100495	329990	124506	64917.6	3.1085e-07	3.1085e-07	136.822	3.1085e-07	179.199	3.1085e-07	3.1085e-07	3.1085e-07	3.1085e-07	3.1085e-07	3.1085e-07
5.60_130.1226m/z	130.123	5.5988	pos	N-(3-Methylbutyl)acetamide	87836	Organic acids and derivatives	Carboxylic acids and derivatives	Carboxylic acid derivatives			40.5	7.16	M+H	C7H15NO	-0.61285	1487.78	1171.61	1229.14	1262.72	1285.23	137.563	155.109	216.987	165.473	121.748	332.374	282.732	2385.58	321.932	145.995	249.776	382.766	7451.55	5377.85	5509.95	9966.97	4761.17	3571.87	135.904	122.97	187.273	274.806	177.227	184.806	381.282	316.996	290.779	141.266	386.775
8.93_186.2214m/z	186.221	8.9311	pos	1-Dodecene	LMFA11000313	Hydrocarbons	Unsaturated hydrocarbons	Unsaturated aliphatic hydrocarbons			40.5	7.22	M+NH4	C12H24	-1.6204	75411.9	64002.5	63897.2	62690.7	62425.6	11191.9	11395	12797.6	10854.2	10678	12904.9	215217	119109	79056	94088.6	87600.5	98621.8	124991	87362.3	86463.6	207192	56444.3	29828.1	9711.73	8506.69	9787.63	11156.9	10852.5	11307.4	111379	110497	31218.4	68655.3	25218.9
11.63_406.2794m/z	406.279	11.6285	pos	5,6-Dihydroxyprostaglandin F1a	HMDB0012109	Lipids and lipid-like molecules	Fatty Acyls	Eicosanoids		C06475	40.4	7.79	M+NH4	C20H36O7	-1.34091	101020	184993	189150	177549	180979	82384.6	107752	107425	103175	111872	159114	191905	155977	186945	166539	186560	179483	171627	145372	149227	168537	171290	162942	118324	118483	129580	151796	159073	175561	199088	200725	203089	206342	210768
13.69_208.1461n	226.18	13.6863	pos	2,2,6,7-Tetramethylbicyclo[4.3.0]nona-1(9),4-diene-7,8-diol	HMDB0036686	Organic oxygen compounds	Organooxygen compounds	Alcohols and polyols	*		40.4	9.11	M+H, M+NH4, M+H-H2O	C13H20O2	-1.05013	21218.1	20546.3	20657	20044.6	19872.9	10269.4	12047.7	12494	10897.9	11958.7	16627.4	22976.5	16649.9	20351.7	20227.6	20856.5	19318.9	20010.2	14823.6	19308.9	16835.9	15399.6	16051.5	11631.2	12285.1	13285.6	14187.7	14443.7	15144.1	20018.7	19452.7	18411.2	23229.1	32900.9
4.54_419.0885m/z	419.088	4.54065	neg	N-Desmethylzopiclone	HMDB0060541	Organoheterocyclic compounds	Pyrrolopyrazines	Cyclopyrrolones			40.4	30.6	M+FA-H	C16H15ClN6O3	2.23792	15236.3	13473	12700.1	12730.9	12688.6	14396.2	14793.5	13889.6	13719.9	13850.9	14365.7	15107.7	15821	14809	15242	14417.9	14553.7	14795.6	14058	13470.4	14763.1	14155.8	12952.3	13193.9	12467.2	13272.6	13116.2	12718.9	12299	14769.5	13885.3	13942.6	14780.4	14177.5
4.69_130.1590m/z	130.159	4.69238	pos	1-Octene	HMDB0032449	Hydrocarbons	Unsaturated hydrocarbons	Unsaturated aliphatic hydrocarbons			40.4	3.14	M+NH4	C8H16	-0.331863	52495.3	46418	45535	43735	43512.3	30524.2	37042.3	39758.3	34266	35847.9	48185.6	67917.9	49481	58659.8	57855.9	56405.3	55571.6	47172.1	44138.4	43920.8	45413.2	46276	45948	28371	25703.9	33079.7	38838.9	37953.8	42333.2	57275.5	56195.9	54143.9	59282.4	60989.5
11.12_341.3157m/z	341.316	11.1225	pos	Linoleoyl ethanolamide	HMDB0012252	Organic nitrogen compounds	Organonitrogen compounds	Amines			40.3	7.36	M+NH4	C20H37NO2	-1.56928	144208	199131	199998	213334	223685	152363	231644	184613	155751	222430	243192	225686	236384	309352	226131	308471	414263	320657	257267	277131	67986.4	110359	94294.2	84672.1	94955.6	103400	93178.1	85142.8	134730	136472	140605	124423	281109	189520
11.71_339.2769n	340.284	11.7122	pos	N-(hexadecanoyl)-homoserine lactone	LMFA08030012	Lipids and lipid-like molecules	Fatty Acyls	Fatty amides			40.3	9.66	M+H, M+Na	C20H37NO3	-1.33478	2010.4	1987.22	2277.95	1784.28	2165.1	3.1085e-07	3.1085e-07	51.4037	81.7591	3.1085e-07	3.1085e-07	3.1085e-07	969.109	6.01208	15.6395	3.1085e-07	82.4985	2901.06	2363.27	2829.83	23019.1	24293.4	20330.4	3.1085e-07	39.3082	39.4822	48.7363	3.1085e-07	3.1085e-07	86.2961	57.9294	65.2283	3.1085e-07	67.8983
13.06_184.9853m/z	184.985	13.0627	pos	Phosphohydroxypyruvic acid	HMDB0001024	Organic oxygen compounds	Organooxygen compounds	Carbonyl compounds	**	C03232	40.3	7.87	M+H	C3H5O7P	3.91184	134002	162056	177167	176030	172175	98172.6	115250	119163	113829	121273	154017	192953	145566	178401	167506	184302	193497	156845	141280	135717	152574	155574	152014	118067	111720	126428	146893	148955	155634	204889	209634	197317	234023	222987
15.02_325.1843m/z	325.184	15.0223	neg	2-Dodecylbenzenesulfonic acid	HMDB0031031	Benzenoids	Benzene and substituted derivatives	Benzenesulfonic acids and derivatives			40.3	11	M-H	C18H30O3S	0.0598328	27301.6	23961.6	19588.8	18781.1	17657.9	40650.8	25762.4	22177.4	33212.6	33387.4	29159.8	24943.5	21077.7	27054.9	27655	22580	23651.4	18655.3	28979.1	22685.2	38099.2	41159.1	25430.3	36045.6	91934.8	19749.7	25930.9	23520.9	25977.3	21316.1	23157.2	22661.7	24646.6	30895.8
7.28_374.2896m/z	374.29	7.2815	pos	13,14-Dihydro PGE1	HMDB0002689	Lipids and lipid-like molecules	Fatty Acyls	Eicosanoids			40.3	7.94	M+NH4	C20H36O5	-1.40313	53414	53396.1	54780.3	51690.1	46309.8	92471.1	73354.5	90354.8	104639	115974	71586.5	13845.2	5219.28	14310.5	22292.2	13260.4	20616.8	1212.85	2131.27	1908.88	800.416	962.191	2285	136456	147465	125773	114960	106235	84614.8	31571.6	9495.11	10515.2	26307.2	9259.11
12.42_318.2765n	336.31	12.4194	pos	1-O-(2R-hydroxy-pentadecyl)-sn-glycerol	LMGL01020062	Lipids and lipid-like molecules	Glycerolipids	Monoradylglycerols			40.2	8.18	M+NH4, M+Na, M+K, M+H	C18H38O4	-1.57258	35796.1	32132.8	31211.1	29312.7	29366.3	23580.6	25173.9	34772.6	25992.5	26637.3	32972.1	51487.3	34320.6	45027.3	43252.2	39598.8	42843.8	30262.2	32392.3	29711	35573.1	32704.2	31901	26009.3	33841.8	23790.5	28493.5	31429.1	31375.5	41821.1	41742.9	35870.9	36884	38074.8
15.37_912.5771n	930.611	15.3723	pos	PI(18:3(6Z,9Z,12Z)/22:2(13Z,16Z))	LMGP06010362	Lipids and lipid-like molecules	Glycerophospholipids	Glycerophosphoinositols			40.2	8.75	M+NH4, M+Na, M+K	C49H85O13P	4.72449	224850	215505	216663	212060	212562	77012.6	78559.1	65482.2	112554	88052.6	100760	232577	430166	179006	105586	281662	161321	586024	551009	475885	947713	906858	689310	42671.7	33026.9	56213	72317.7	90877.8	54745.6	4368.18	9717.61	13938.2	25908.6	8612.02
5.21_490.1683n	508.202	5.20528	pos	Phloroacetophenone 6'-[xylosyl-(1->6)-glucoside]	HMDB0032743	Organic oxygen compounds	Organooxygen compounds	Carbohydrates and carbohydrate conjugates			40.2	7.41	M+NH4, M+K, M+Na	C21H30O13	-0.747187	19812.1	18875.2	19418	20617.4	22030.1	2068.78	2592.68	5457.55	2622.01	2314.64	3317.71	44404.7	59735	31382.5	42941.8	52719	60333.7	33259.1	54222.4	45103.7	31345.3	53317	67554	3688.98	704.797	4916.97	5892.63	4994.03	4282.77	1116.71	3112.16	1371.61	1706.71	3265.94
5.45_182.1902m/z	182.19	5.45413	pos	Dicyclohexylamine	70260	Unclassified	Unclassified	Unclassified			40.2	5.78	M+H	C12H23N	-0.966839	1433.76	1164.77	1112.77	1104.72	1108.33	2628.97	2640.45	3245.23	2875.71	3229	3595.22	5501.25	2526.65	4471.46	2923.31	2046.48	3894.15	2431.35	2396.61	3484.71	3580.02	2454.72	3122.38	5664.6	1995.63	4659.17	3771.17	3054.94	3373.12	2940.57	3312.13	3807.81	3932.98	5053.97
5.60_359.2323m/z	359.232	5.5988	pos	Propafenone	HMDB0015313	Phenylpropanoids and polyketides	Linear 1,3-diarylpropanoids	Unclassified	*	C07381	40.2	17.4	M+NH4	C21H27NO3	-1.75206	41086.3	36898.9	39162.7	41829.3	42620.4	27287.6	27891	27431.9	24506.3	28348.7	37492.1	44286.8	34275.3	39292.5	40525.3	48413.6	38714.5	37371.7	36512.2	34103.2	45777.8	44579.6	36812.3	29481.3	28688.1	23207.1	25719.6	36646.2	43769.3	36274.8	50843.2	45402	54887.2	51243.8
15.14_312.3255m/z	312.326	15.1384	pos	Phytal	HMDB0035654	Lipids and lipid-like molecules	Prenol lipids	Diterpenoids	*		40.1	6.22	M+NH4	C20H38O	-1.97812	22204.1	22406.9	20633.4	20862.4	20411.3	11104.3	10658.7	9739.68	6283.27	9955.31	15631.2	26399.1	12896.3	16427	13558.8	28167.1	22100	16667.3	15507.2	18479.8	27710	14386.9	52094.2	11011.9	14731.3	27779.7	15427.3	12071.4	12991.9	18902.3	30970.3	36659	197822	488182
15.52_938.5921n	956.626	15.5216	pos	PI(20:5(5Z,8Z,11Z,14Z,17Z)/22:1(11Z))	LMGP06010643	Lipids and lipid-like molecules	Glycerophospholipids	Glycerophosphoinositols			40.1	6.54	M+NH4, M+Na, M+K	C51H87O13P	3.95832	95389.7	132958	133536	67359.3	131269	112067	128024	241212	309137	190506	428454	152087	75498.9	174459	221816	283518	263370	17729.8	22807.9	20972.9	46665.3	69658.3	37621.2	36920	66035.9	39923.1	79422.3	145428	141743	42076.2	81577.2	114940	94306.5	243732
2.14_152.0564m/z	152.056	2.13717	pos	Guanine	315	Organoheterocyclic compounds	Imidazopyrimidines	Purines and purine derivatives	**	C00242	40.1	33.6	M+H	C5H5N5O	-1.60624	46051	77553.9	59751.3	60212.3	63369.3	56212.7	53319	52019.8	60173.6	63089.2	48301.4	64352.5	61181.4	68241.7	78024.9	75163.8	86789.5	62435.5	69963.2	67899.9	81121.2	67494.5	72106.1	70690.4	71114	58186.7	61639.3	63760.1	53610.6	36598.4	33372.2	40812.6	47802.5	34695.5
6.99_292.1881n	293.195	6.98835	pos	(S)-3-Octanol glucoside	HMDB0032958	Lipids and lipid-like molecules	Fatty Acyls	Fatty acyl glycosides	*		40.1	6.82	M+H, M+K, M+Na, M+NH4	C14H28O6	-1.69999	112334	106413	93279.1	92290.7	98468.8	81369	87021	88499	80210.5	85941.7	102807	141282	113152	131048	128089	117584	111681	92217.3	99990.1	89511.3	96920	95023.9	93695.9	73902.7	69661.1	77771.9	80316.1	82364.3	91623.4	111816	126479	107127	115767	117500
10.05_328.2841m/z	328.284	10.0516	pos	(R)-2-Hydroxysterculic acid	HMDB0031060	Lipids and lipid-like molecules	Fatty Acyls	Fatty alcohols	*		40	6.91	M+NH4	C19H34O3	-1.82049	6486.35	5988.86	6439.07	6808.09	6067.26	10572	7547.56	6413.68	12969.5	8064.8	4889.3	1258.08	2732.95	2974.59	2227.26	3489.02	7356.73	960.406	2212.18	1389	5416.4	1509.95	2025.23	15318.3	12943.8	9553.39	13717.1	22997.8	8037.51	613.289	576.939	848.863	774.349	671.802
12.98_140.1180m/z	140.118	12.9805	pos	2-Ethyl-5-methylpyrazine, 9CI, 8CI	HMDB0041568	Organoheterocyclic compounds	Diazines	Pyrazines	*		40	33.9	M+NH4	C7H10N2	-1.59008	845886	610861	596837	568134	540587	537427	596016	655734	541869	541992	637397	978259	706552	829097	813821	770273	760476	634114	584975	579331	589748	583366	558415	405270	379065	447662	504176	492676	524853	693736	696573	660395	711455	724074
5.18_183.1490m/z	183.149	5.1846	pos	Perilla sugar	HMDB0035652	Lipids and lipid-like molecules	Prenol lipids	Monoterpenoids			40	5.06	M+NH4	C10H15NO	-1.25347	1204.83	1138.9	975.961	975.844	1028.06	1046.89	811.092	977.427	1104.53	954.278	1074.09	3.1085e-07	3.1085e-07	3.1085e-07	3.1085e-07	3.1085e-07	3.1085e-07	3.1085e-07	3.1085e-07	3.1085e-07	3.1085e-07	3.1085e-07	3.1085e-07	3596.1	4241.91	2477.31	3080.17	4495.66	3604.87	329.388	142.225	669.447	719.245	178.49
5.39_319.1682m/z	319.168	5.39187	pos	17alpha-Ethinyl estradiol	LMST02010036	Lipids and lipid-like molecules	Steroids and steroid derivatives	Estrane steroids	*	C07534	40	11.6	M+Na	C20H24O2	4.6502	8631.2	8330.09	8864.3	8297.14	8665.19	16373.5	15686.1	7892.81	11217	13786.7	13731.5	897.183	86.2133	564.456	1283.19	1456.03	1365.84	4.88741	3.34971	7.52674	3.1085e-07	67.9136	7.64439	20763.8	18188.9	21706.5	26401.7	30355.5	29630.5	8092.18	2729.84	3729.26	8247.18	2343.91
5.88_163.1326m/z	163.133	5.88477	pos	(3R,7R)-1,3,7-Octanetriol	HMDB0033625	Lipids and lipid-like molecules	Fatty Acyls	Fatty alcohols	*		40	7.83	M+H	C8H18O3	-1.67099	26754.3	24938.3	25611.1	24891.9	24398.4	17980.3	22067.3	22869.4	18896.9	19076.4	22301.3	33697.7	26279	30922.5	29469.8	26317.8	25232.1	23600.3	22138.7	22253	22808.3	23386.4	23017.3	16773.5	16155.4	19624.4	21119	20577.5	22747.4	28299.3	29570.2	28220.6	30802	29679.7
13.92_128.0818m/z	128.082	13.917	pos	4-Guanidinobutanoic acid	HMDB0003464	Organic acids and derivatives	Carboxylic acids and derivatives	Amino acids, peptides, and analogues	***	C01035	39.9	0	M+H-H2O	C5H11N3O2	0.0433527	1274.98	1031.83	983.711	942.456	970.61	806.848	1032.77	1087.95	981.064	953.144	1121.37	1606.48	1241.81	1308.41	1211.83	1297.95	1252.17	1134.27	956.254	1010.69	956.725	870.95	950.802	646.419	609.784	726.593	837.803	810.77	956.167	1137.17	1102.25	1101.96	1092.63	1002.14
0.78_291.0486m/z	291.049	0.777183	neg	Phosphatidyl glycerol	186	Unclassified	Unclassified	Unclassified			39.8	0	M+FA-H	C6H15O8P	-0.308915	467274	476456	461312	505855	458216	242846	296762	218304	161268	277034	426110	225271	197315	267161	339776	400277	426858	34081.1	68863	34461.6	231394	203681	58785	316529	168120	266331	293169	457952	422934	159462	110762	183215	202447	174327
12.81_297.2896m/z	297.29	12.8138	pos	Linoleamide	LMFA08010008	Lipids and lipid-like molecules	Fatty Acyls	Fatty amides			39.8	3.78	M+NH4	C18H33NO	-1.57907	78696.6	69042.6	67795.6	63556.5	63969.7	44995.4	67550.6	46990	32445.1	49802.1	42208.4	49442.3	50540.2	65054.2	67089.4	102764	85470.7	81446.4	64190.6	76268.4	58611.1	61043.5	96176.3	52597.2	50314.1	52451.1	44052.6	41234.7	57477.7	68107.1	89192.3	62845.8	170548	182591
3.66_291.1086m/z	291.109	3.65538	neg	Methylglutaric acid	HMDB0000752	Lipids and lipid-like molecules	Fatty Acyls	Fatty acids and conjugates	***		39.8	0	2M-H	C6H10O4	0.0577182	146.686	150.37	258.93	182.61	174.303	740.773	813.028	452.564	1013.88	396.016	476.532	9.43024	3.1085e-07	3.1085e-07	3.1085e-07	3.1085e-07	3.1085e-07	3.1085e-07	3.1085e-07	3.1085e-07	3.1085e-07	3.1085e-07	3.1085e-07	816.945	631.575	527.652	482.068	982.793	234.804	3.1085e-07	3.1085e-07	3.1085e-07	3.1085e-07	3.1085e-07
4.94_330.2383m/z	330.238	4.9373	pos	Oseltamivir	HMDB0014343	Organic acids and derivatives	Carboxylic acids and derivatives	Amino acids, peptides, and analogues		C08092	39.8	6.67	M+NH4	C16H28N2O4	-1.3939	11256	10098.6	11089.3	11818.3	11041.8	12413.7	9108.52	6960.45	8677.73	8132.47	2141.49	2139.71	296.901	5630.01	4042.74	3482.35	5787.05	3.1085e-07	59.2539	3.1085e-07	3.1085e-07	3.1085e-07	61.6346	10243.7	9492.8	8465.92	2206.24	2670.82	2036.86	23442.5	26301.4	35550.7	1971.97	20415.3
0.00_281.0503m/z	281.05	0.00211667	pos	6-[(2-carboxyacetyl)oxy]-3,4,5-trihydroxyoxane-2-carboxylic acid	HMDB0127482	Organic oxygen compounds	Organooxygen compounds	Carbohydrates and carbohydrate conjugates			39.7	0	M+H	C9H12O10	-0.00159409	16380.6	27755.2	25620.9	23591.4	21861.1	12917.8	14895.2	20274.7	11396	9205.8	12276.7	24055	21287.7	27406.6	29176.5	16588.1	15927.5	18473.6	19838.6	19559.8	23293.2	21320.7	21621.1	18652	16961.3	20014.3	21780	21108.6	23900	31375.5	30631.9	28771.5	34274.4	35342.7
0.66_164.9349m/z	164.935	0.66235	pos	Foscarnet	2957	Organic acids and derivatives	Organic phosphonic acids and derivatives	Organic phosphonic acids	**	C06456	39.7	0	M+K	CH3O5P	-0.869111	4370.44	6067.15	4553.37	4037.52	3671.96	1740.74	2435.01	2800.59	2448.8	2383.47	3632.21	4176.96	4446.17	4866.96	5591.02	5348.87	4954.87	4031.54	7432.16	8362.76	7694.33	9274.3	7429.86	3115	2761.98	3311.78	3886.56	3461.96	3706.42	2164.24	3371.74	3601.1	2276.14	2922.01
1.13_405.0283m/z	405.028	1.13278	neg	Quercetin 7,3',4'-trimethyl ether 3-sulfate	LMPK12112657	Lipids and lipid-like molecules	Polyketides	Flavonoids			39.7	16.6	M-H2O-H	C18H16O10S	-0.721739	42831.3	33829.2	54295.3	45227.2	43708.8	37309.3	26654	25717.4	35225.5	30262	26465.6	70924	50671.7	65851.7	66347.5	61714.3	69332	33762.1	47180.6	42529.5	21969.1	22596.4	18656.8	30793.1	20380.4	23277.3	24675.8	16551.3	16248.3	24525.9	69763.6	60086.2	21027.9	74024.9
1.46_257.0277m/z	257.028	1.46242	neg	Cyanuric acid	66429	Organoheterocyclic compounds	Triazines	1,3,5-triazines	**	C06554	39.7	0	2M-H	C3H3N3O3	0.410271	75.4307	106.802	111.069	47.8213	139.754	405.692	176.232	46.6832	368.098	106.317	62.276	3.1085e-07	59.6153	3.1085e-07	3.1085e-07	3.1085e-07	3.1085e-07	690.437	169.336	688.824	785.341	3267.72	3473.09	55.8501	235.596	3.1085e-07	43.8531	85.1585	3.1085e-07	3.1085e-07	3.1085e-07	3.1085e-07	3.1085e-07	3.1085e-07
10.20_414.2038n	432.238	10.199	pos	Eplerenone	HMDB0014838	Lipids and lipid-like molecules	Steroids and steroid derivatives	Steroid lactones		C12512	39.7	5.97	M+NH4, M+K, M+Na, M+H, M+H-H2O	C24H30O6	-1.13848	1.39857e+06	984019	969773	938104	912122	973563	837443	1.04232e+06	539257	625240	721980	824978	825692	1.18045e+06	1.0203e+06	1.24631e+06	1.00836e+06	1.0599e+06	994594	1.24115e+06	925603	872156	832610	800906	485601	687336	1.24836e+06	728909	823024	857717	1.07054e+06	1.09491e+06	1.00423e+06	1.0602e+06
11.14_550.9765m/z	550.976	11.1408	neg	2,4,5-trihydroxy-3-[3-hydroxy-4-(sulfooxy)-5-(3,4,5-trihydroxybenzoyloxy)benzoyloxy]benzoic acid	HMDB0128344	Phenylpropanoids and polyketides	Depsides and depsidones	Unclassified			39.7	21.5	M-H2O-H	C21H14O17S	-1.50525	70581.6	63068.6	58161.9	54159.7	53006.3	69092.5	67224.6	67595.4	63286	65378.1	65204.8	69949.6	70951.8	69599.5	71641.6	67166.8	67362.4	63889.5	64957.4	62850.7	63355.6	62152.8	61147	60453.7	59815.5	60297.6	59813.8	55346.4	57997.1	62262.6	62120.9	59997.9	62341.5	63407.9
14.53_128.0818m/z	128.082	14.5253	pos	Imidazole-4-acetaldehyde	HMDB0003905	Organoheterocyclic compounds	Azoles	Imidazoles	**	C05130	39.7	0	M+NH4	C5H6N2O	0.0882939	2821.09	2249.86	2264.84	2126.74	2025.98	1843.69	2125.4	2238.93	1911.65	1859.55	2425.09	3530.77	2489.56	2888.68	2845.84	2774.3	2687.76	2331.2	2115.82	2112.31	2184.91	2224.22	2132.93	1469.25	1315.7	1594.21	1799.98	1700.64	2091.74	2509.83	2448.86	2516.34	2684.43	2751.77
15.56_125.0709m/z	125.071	15.5608	pos	Methylimidazole acetaldehyde	HMDB0004181	Organoheterocyclic compounds	Azoles	Imidazoles	**	C05827	39.7	0	M+H	C6H8N2O	0.0685269	24849.7	18966.9	20190.8	20003.5	17923.6	14769.7	16312.1	20100.2	15899.9	15652.9	20116.7	28491.2	22053.1	25462.8	26493.1	25265.7	22737.8	20772.5	17386.8	18263.9	19679.7	19550.6	20155.3	13901.5	12824.6	15120.6	15510.2	15662.7	17988.6	23487.8	23903.1	22611.4	25236.8	25998.2
2.05_128.1070m/z	128.107	2.04945	pos	2,3,5-Trimethylfuran	HMDB0029721	Organoheterocyclic compounds	Heteroaromatic compounds	Unclassified	*		39.7	0	M+NH4	C7H10O	-0.206539	2936.73	3768.51	2886.89	2070.16	2748.83	1703.83	2931.98	2721.11	2363.06	2671.56	3059.1	3425.14	2792.24	3245.71	2713.43	2902.04	2702.55	2373.49	3009.02	3185.05	3578.68	4003.69	3970.59	1793.54	2122.98	2637.98	2805.44	2655.18	3199.92	2762.05	2608.76	2471.17	2607.5	2724.37
2.47_283.0683m/z	283.068	2.47345	neg	5-Methylbarbiturate	63412	Unclassified	Unclassified	Unclassified			39.7	0	2M-H	C5H6N2O3	-0.320786	591.518	495.181	550.59	485.573	571.984	37.1179	55.7653	59.423	152.495	189.563	100.186	99.2836	605.329	263.21	227.459	213.424	257.025	1751.57	1386.6	1093.68	1366.82	1236.37	1036.7	60.871	26.9906	43.4381	66.6753	246.06	3.1085e-07	3.1085e-07	114.002	144.343	3.1085e-07	150.597
2.71_287.0996m/z	287.1	2.7054	neg	N-Nitrosoproline	73179	Organic acids and derivatives	Carboxylic acids and derivatives	Amino acids, peptides, and analogues		C19485	39.7	0	2M-H	C5H8N2O3	-0.349145	70.2376	70.1476	71.1755	45.5678	58.2154	3.1085e-07	3.1085e-07	3.1085e-07	3.1085e-07	3.1085e-07	3.1085e-07	3.1085e-07	3.1085e-07	3.1085e-07	3.1085e-07	3.1085e-07	3.1085e-07	3.1085e-07	3.1085e-07	3.1085e-07	3.1085e-07	3.1085e-07	3.1085e-07	3.1085e-07	3.1085e-07	3.1085e-07	3.1085e-07	3.1085e-07	3.1085e-07	3.1085e-07	3.1085e-07	3.1085e-07	3.1085e-07	3.1085e-07
4.24_408.1791n	409.186	4.23802	pos	3-O-Methylniveusin A	HMDB0039084	Lipids and lipid-like molecules	Prenol lipids	Terpene lactones			39.7	5.17	M+H, M+K	C21H28O8	1.58916	31863.5	28158.2	29026.5	27269.8	27768.9	33624.6	18189.1	38505.8	44315.7	20522.4	13059.8	10378.7	25602.7	8095.37	8811.47	20584.2	22488.6	92904.5	40760	43369	102528	35463.5	17460.5	91083.4	78546.6	71703.9	75887	83678.6	35725.8	407.432	1675.01	450.405	203.706	165.11
4.75_287.1501m/z	287.15	4.75103	neg	Hydroxycyclohexane-carboxylic Acid	44761	Unclassified	Unclassified	Unclassified			39.7	0	2M-H	C7H12O3	0.155691	83.4409	80.3538	122.819	116.274	111.44	558.257	405.805	323.853	576.286	371.413	206.071	3.1085e-07	3.1085e-07	3.1085e-07	3.1085e-07	3.1085e-07	3.1085e-07	3.1085e-07	3.1085e-07	3.1085e-07	3.1085e-07	3.1085e-07	3.1085e-07	468.705	295.248	421.723	327.492	362.367	91.4205	3.1085e-07	3.1085e-07	3.1085e-07	3.1085e-07	3.1085e-07
8.46_358.9947m/z	358.995	8.46283	neg	2-(Fluoromethoxy)-1,1,3,3,3-pentafluoro-1-propene (Compound A)	2424	Unclassified	Unclassified	Unclassified			39.7	0	2M-H	C4H2F6O	-0.0172299	16155.7	16370.6	17876.9	17916.9	17635.8	18790	17930.3	17065.7	19147.5	17908.9	17624.1	17418.5	16703.5	17766.3	17312	17853.1	16942.3	16688.6	16804.8	16867.2	16323.1	16458.3	15758.1	17629.1	17782.3	18012.7	18368.2	17405.9	18130.1	19743.8	20444	20574.3	19974.3	21700.5
8.82_315.1812m/z	315.181	8.82145	neg	6-Ethyl-1-methyl-2,7,8-trioxabicyclo[3.2.1]octane	HMDB0030303	Organoheterocyclic compounds	Dioxepanes	1,3-dioxepanes	*		39.7	0	2M-H	C8H14O3	-0.342622	384.235	262.839	326.107	276.766	256.897	293.708	290.157	335.595	370.954	381.462	323.096	352.368	263.528	150.514	215.753	316.326	308.8	292.608	194.52	220.313	120.096	180.345	144.243	190.185	297.138	296.244	305.726	273.957	267.096	264.869	320.136	289.217	258.369	196.219
0.00_255.2329m/z	255.233	0.00256667	neg	Caprylaldehyde	LMFA06000028	Organic oxygen compounds	Organooxygen compounds	Carbonyl compounds	*	C01545	39.6	0	2M-H	C8H16O	-0.2354	3358.07	5160.89	2357.63	4040.93	4931.71	1981.86	4464.15	3611.7	4437.58	101.966	2605.8	4907.68	4006.68	3809.59	4259.98	3879.39	4157.64	4057.77	3.1085e-07	2242.12	3446.15	3653.28	3575.01	3765.44	2656.87	4548.71	4114.73	4855.94	3.1085e-07	5040.88	3062.94	4155.15	3900.49	4119.54
0.61_171.0053m/z	171.005	0.61125	pos	D-Glyceraldehyde 3-phosphate	3294	Organic oxygen compounds	Organooxygen compounds	Carbohydrates and carbohydrate conjugates	**	C00118	39.6	0	M+H	C3H7O6P	0.176027	47817.4	40014.8	42971	39615.6	41615.7	41552.3	60665.7	103900	50631.6	60077.6	65848.7	21134.5	9762.92	20759.8	18294.7	20099.9	14508.5	8809.62	10064.8	6208.28	2681.9	2689.54	1169.03	42182.9	27443.6	53426.4	46701.7	33817.7	62037.9	61963.3	34680.5	38425.7	58469.9	51819.3
0.73_355.0880m/z	355.088	0.726117	neg	Gluconolactone	353	Organic oxygen compounds	Organooxygen compounds	Carbohydrates and carbohydrate conjugates	**	C00198	39.6	0	2M-H	C6H10O6	-0.68674	13746.9	16113.5	15872.7	19251.9	14355.4	37065.3	34060.8	30532.8	37279.4	33935.9	26504.3	228.198	475.429	1432.73	1441.31	1081.26	2643.78	3.1085e-07	512.012	3.1085e-07	3.1085e-07	3.1085e-07	199.361	29231.7	15559.3	29983.8	41331.5	42159.4	8732.84	3.1085e-07	3.1085e-07	3.1085e-07	3.1085e-07	3.1085e-07
0.85_684.2318n	683.225	0.84575	neg	Galabiose	86577	Organic oxygen compounds	Organooxygen compounds	Carbohydrates and carbohydrate conjugates	*	C00760	39.6	0	M-H, M+FA-H, M-H2O-H	C24H44O22	-0.878883	966722	969936	1.06819e+06	940988	938619	911.791	1064.69	817.983	1244.23	458.817	573.583	852575	3.70869e+06	87144.5	330612	1.47913e+06	308441	5.39597e+06	4.7446e+06	4.27645e+06	4.50196e+06	4.32789e+06	3.78912e+06	1432.6	1436.03	1224.64	1006.99	1064.6	671.869	6206.34	2710.2	5157.15	10294.2	5406.99
11.56_293.2123m/z	293.212	11.562	neg	(all-Z)-8,11,14-Heptadecatrienal	HMDB0041333	Lipids and lipid-like molecules	Fatty Acyls	Fatty aldehydes	**	C16343	39.6	0.0789	M+FA-H	C17H28O	0.391964	9143.5	8164.81	7808.04	7744.31	7324.9	77275	26106.1	12273.1	31708.7	17376	8016.77	480.243	640.314	1259.73	393.514	132.318	375.884	3.1085e-07	804.87	3.1085e-07	3.1085e-07	3.1085e-07	3.1085e-07	20354.7	32784.9	13003.8	15328.4	15431.6	14209.2	502.87	443.966	4478.12	773.892	98.6113
15.24_437.1929m/z	437.193	15.2445	pos	Armillaripin	HMDB0030404	Lipids and lipid-like molecules	Prenol lipids	Sesquiterpenoids	*		39.6	18.5	M+Na	C24H30O6	-1.38913	168506	91679	81380.6	84423.1	80995	96175.6	105010	99899.1	86360	87527.8	93641	125933	94799.8	105195	103878	117223	115110	90381.7	85104.7	82042.1	95955.6	87161.2	94253.1	56756.2	54360.9	68438.3	70606.4	69193	73266.8	98072.6	106245	110158	122934	104992
2.20_318.0609m/z	318.061	2.19967	neg	Adefovir	68958	Organoheterocyclic compounds	Imidazopyrimidines	Purines and purine derivatives			39.6	0	M+FA-H	C8H12N5O4P	0.00146807	9111.15	9530.74	9971.65	9683.22	9476.16	15592.1	13747.8	12610.1	14479.6	13998.8	9468.35	9425.15	11111.1	9371.72	11766.3	9223.99	12045	9011.72	10695.9	9342.99	10949	7660.87	8733.84	15546.9	19331.1	13505.9	12214	12995.1	10950.3	5075.56	4083.95	5790.61	7171.61	2849.53
2.20_345.0799m/z	345.08	2.19967	neg	Azaserine	72922	Unclassified	Unclassified	Unclassified			39.6	0	2M-H	C5H7N3O4	-0.387212	2357.57	2398.68	2451.45	2243.95	2514.56	4434.75	3443.79	3278.91	3977.85	3740.46	2164.14	2300.9	2343.43	2013.52	2762.01	2214.55	2629.89	2496.06	2344.4	2323.18	2848.41	1699.74	1753.4	4517.67	5733.77	3504.41	3294.07	3368.01	2822.58	1295.56	1034.67	1409.55	1710.93	685.384
3.14_380.1481m/z	380.148	3.13823	pos	Isochamanetin	LMPK12140146	Lipids and lipid-like molecules	Polyketides	Flavonoids			39.6	12.6	M+NH4	C22H18O5	-3.24343	22447.3	24109.9	22150.8	24331.9	25397.6	3.1085e-07	3.1085e-07	3.1085e-07	3.1085e-07	3.1085e-07	3.1085e-07	1847.04	28936.8	1770.13	339.572	6122.82	4280.2	225862	61283	103717	267570	83511.8	74483.3	3.1085e-07	3.1085e-07	3.1085e-07	3.1085e-07	3.1085e-07	3.1085e-07	3.1085e-07	3.1085e-07	3.1085e-07	3.1085e-07	3.1085e-07
4.88_350.1357m/z	350.136	4.87753	neg	1H-1,2,4-Triazole-1-propanoic acid, 3-ethyl-4,5-dihydro-5-oxo-4-(2-phenoxyethyl)-	1476	Unclassified	Unclassified	Unclassified			39.6	0	M+FA-H	C15H19N3O4	-0.352684	247.324	234.024	302.735	321.55	253.232	140.901	138.041	119.73	250.388	124.967	64.5091	30.0028	3.1085e-07	29.2543	126.286	111.26	71.6962	269.828	8.60307	13.6731	325.585	47.359	3.1085e-07	78.9226	153.59	269.219	152.835	180.685	184.171	220.945	440.708	691.918	128.768	355.032
5.21_259.1186m/z	259.119	5.21478	neg	Ketoleucine	HMDB0000695	Organic acids and derivatives	Keto acids and derivatives	Short-chain keto acids and derivatives	**	C00233	39.6	0	2M-H	C6H10O3	-0.266231	131.628	191.739	168.724	115.947	107.098	332.647	369.403	690.718	836.06	455.314	624.038	13.2441	3.1085e-07	3.1085e-07	3.1085e-07	3.1085e-07	3.1085e-07	3.1085e-07	3.1085e-07	3.1085e-07	0.674802	3.1085e-07	3.1085e-07	409.821	695.844	344.716	520.922	472.241	235.923	17.0319	3.1085e-07	3.1085e-07	3.1085e-07	3.1085e-07
6.86_144.1381m/z	144.138	6.86297	pos	2,4,4-Trimethylcyclopentanone	HMDB0031197	Organic oxygen compounds	Organooxygen compounds	Carbonyl compounds	*		39.6	2.52	M+NH4	C8H14O	-1.44085	4081.37	3447.88	3547.71	3673.83	3637.1	1129.24	1382.56	1357.74	1245.07	1097.82	1502.6	2121.84	6614.3	1969.72	1786.11	1699.32	1730.86	17452.7	12003.8	11471.2	19418	10588.6	8184.81	1020.44	939.226	1126.05	1471.41	1324.38	1398.26	1836.67	1576.37	1786	1881.3	1841.03
8.72_562.3499n	607.349	8.71598	neg	Baliospermin	67398	Unclassified	Unclassified	Unclassified			39.6	0	M-H, M+FA-H	C32H50O8	-1.23957	26961.3	27972.6	31608.5	30852	30227.2	294034	143983	38297	306646	128955	69610.2	3.1085e-07	3.1085e-07	3.1085e-07	3.1085e-07	3.1085e-07	3.1085e-07	3.1085e-07	3.1085e-07	3.1085e-07	3.1085e-07	3.1085e-07	3.1085e-07	6952.71	3.1085e-07	13860.1	13815.3	22688.3	18425.3	3.1085e-07	3.1085e-07	3.1085e-07	3.1085e-07	3.1085e-07
9.62_620.3073m/z	620.307	9.62315	neg	Mauritine A	HMDB0029338	Organic acids and derivatives	Carboxylic acids and derivatives	Amino acids, peptides, and analogues	*		39.6	4	M+FA-H	C32H41N5O5	-2.82362	7382.91	7817.95	8638.97	8741.51	7916.53	42396.6	95554.9	35194.8	57004.5	79119.7	80077.4	3.1085e-07	3.1085e-07	3.1085e-07	3.1085e-07	3.1085e-07	3.1085e-07	3.1085e-07	3.1085e-07	0.0675151	0.0628966	3.1085e-07	3.1085e-07	565.001	220.652	137.88	3.1085e-07	234.28	472.857	3.1085e-07	3.1085e-07	3.1085e-07	119.227	3.1085e-07
0.66_209.0571m/z	209.057	0.66235	pos	2-Naphthylacetic acid	1388	Unclassified	Unclassified	Unclassified			39.5	0	M+Na	C12H10O2	-1.15907	1376.26	2115.8	1252.96	1351.91	1210.6	1039.49	1388.87	1565.31	1130.13	774.055	1165.8	2116.39	1821.5	1683.15	1497.27	1127.45	1536.6	1318.57	1584.07	1673.3	1483.09	2256.61	1806.39	1252.99	1049.43	1144.1	1358.46	1162.5	1186.25	1098.51	1751.98	1465.6	1096.69	1180.33
0.86_429.1248m/z	429.125	0.8629	neg	Acetyl-maltose	65717	Unclassified	Unclassified	Unclassified			39.5	0	M+FA-H	C14H24O12	-0.546468	13864.7	12944.5	16907.2	12025.3	10886.7	3.1085e-07	3.1085e-07	3.1085e-07	3.1085e-07	3.1085e-07	3.1085e-07	1198.48	42139.3	1418.9	3017.8	7006.65	2838.42	275678	94693.4	242058	503857	620450	732250	3.1085e-07	3.1085e-07	3.1085e-07	3.1085e-07	3.1085e-07	3.1085e-07	3.1085e-07	3.1085e-07	3.1085e-07	3.1085e-07	3.1085e-07
1.19_271.0008m/z	271.001	1.18695	pos	Thorium	HMDB0029215	Homogeneous metal compounds	Homogeneous actinide compounds	Unclassified		C19157	39.5	0	M+K	Th	-1.96859	15176.7	18425	17789.9	14581.5	12282.8	3123.14	2836.83	1458.33	2714.38	2863.27	1991.16	13094	25439.3	11248.2	10696.8	15435.4	11662.3	77540.8	26664.5	37436.9	77803.5	12317.2	51675.2	1304.8	2674.37	1119.93	3634.03	2029.42	4157.76	4509.89	17297.7	16090.6	13513.6	8442.64
12.55_244.9853m/z	244.985	12.5515	neg	Octafluorocyclobutane	87562	Organohalogen compounds	Organofluorides	Unclassified			39.5	0	M+FA-H	C4F8	-0.71412	966.469	903.797	884.808	789.006	600.648	1069.63	990.054	803.818	1103.12	1061.31	736.522	854.112	821.576	923.812	719.109	861.929	791.346	824.284	825.719	863.963	1051.5	914.467	993.204	920.736	880.663	799.322	939.767	1092.05	1173.28	740.286	738.293	782.481	804.996	1020.36
12.73_169.1333m/z	169.133	12.7308	pos	(3-Hydroxyphenyl)trimethylammonium	1493	Unclassified	Unclassified	Unclassified			39.5	0	M+NH4	C9H13NO	-1.68868	593.362	232.476	342.729	330.487	280.906	398.145	415.503	425.504	467.726	367.608	436.771	692.571	447.082	515.543	436.864	227.907	350.115	453.583	363.323	372.748	327.371	298.838	313.849	252.002	189.925	290.709	376.997	374.947	270.256	275.527	248.347	256.656	315.506	259.323
13.69_180.1512n	198.185	13.6863	pos	cis-Quinceoxepane	92864	Organoheterocyclic compounds	Oxepanes	Unclassified	*		39.5	0	M+H-H2O, M+NH4	C12H20O	-1.22452	1672.97	1547.88	1441.56	1504.29	1354.15	629.368	622.587	830.885	654.824	762.744	1010	1631.08	931.813	1448.36	1381.88	1275.34	1282.47	1484.93	948.298	1363.84	928.159	930.304	1005.09	710.082	884.217	869.397	890.193	849.492	1019.87	1367.93	1190.9	1283.05	1950.27	2866.7
13.95_338.9885m/z	338.989	13.9452	neg	Dihydroxyacetone phosphate	148	Organic oxygen compounds	Organooxygen compounds	Carbohydrates and carbohydrate conjugates	**	C00111	39.5	0	2M-H	C3H7O6P	-0.736039	3304.67	3423.98	2728.91	2552.31	2484.37	3038.98	2889.32	3483.99	2967.7	3079.58	3370.48	3374.14	3205.67	3457.95	3111.09	3314.21	3359.36	3193.88	3395.27	2734.82	3637.57	3266.2	3702.48	2894.18	2862.78	2973.76	2884.97	2671.77	2939.04	3145.5	3148.39	3125.86	3281.74	3183.22
14.57_694.5228m/z	694.523	14.5675	pos	Galactosylceramide (d18:1/14:0)	HMDB0012321	Lipids and lipid-like molecules	Sphingolipids	Glycosphingolipids		C02686	39.5	0	M+Na	C38H73NO8	-0.0876526	10164.6	21540	20614.4	26708.5	35118.6	8042.12	13568.3	13552.7	21159.3	19354.2	15402.1	1410.36	429.33	2050.5	1556.23	975.6	1314.84	143.738	152.113	48.7763	88.6895	36.9941	3.1085e-07	33140.1	35966.3	30221.4	21901	28517.3	25600.8	12724.7	21667.2	22592.4	12398.6	35485.8
14.74_126.1277m/z	126.128	14.7373	pos	4-Vinylcyclohexene	73021	Unclassified	Unclassified	Unclassified			39.5	0	M+NH4	C8H12	0.146652	1370.8	1889.02	2125.65	2178.38	2457.36	918.421	1018.42	1106.66	900.745	902.415	1414.77	2131.73	1490.34	1804.18	1711.75	1794.35	1766.85	1682.13	1442.9	1553.1	1658.29	1659.06	1636.9	1262.26	1174.66	1533.49	1604.59	1584.32	1940.65	2603.62	2500.08	2513.11	2569.7	2538.54
4.10_239.0770m/z	239.077	4.0984	neg	3,4-Dihydroxybutyric acid	5326	Unclassified	Unclassified	Unclassified			39.5	0	2M-H	C4H8O4	-1.12569	355.969	553.862	336.045	269.559	189.947	297.516	359.366	413.935	472.882	667.323	595.224	304.264	287.033	155.979	279.438	911.534	725.349	228.209	235.482	185.297	1491.25	900.827	419.198	341.452	423.416	387.666	369.872	298.879	268.338	129.188	132.464	109.756	152.669	260.38
4.88_281.0302m/z	281.03	4.87753	neg	5-hydroxymethyl-2-furanoate	86075	Organoheterocyclic compounds	Furans	Furoic acid and derivatives		C20448	39.5	0	2M-H	C6H5O4-	-0.332936	314.336	257.946	267.767	270.893	272.923	324.893	277.705	277.518	238.204	292.154	300.152	348.344	244.06	373.729	234.264	267.856	259.061	308.262	193.887	159.742	233.672	245.912	261.206	259.662	251.095	270.076	298.081	297.818	277.288	371.687	367.75	362.851	323.343	333.121
5.02_316.2226m/z	316.223	5.01967	pos	Diphthamide	HMDB0060473	Organic acids and derivatives	Carboxylic acids and derivatives	Amino acids, peptides, and analogues			39.5	5.04	M+NH4	C13H24N5O3+	2.87727	12301.9	11419.2	11292.4	12423.4	12143.4	10869.6	6790.98	5816.59	10087.5	10141.2	2409.66	2563.87	506.068	4652.91	3716.82	5437.46	7587.78	3.1085e-07	3.1085e-07	3.1085e-07	3.1085e-07	3.1085e-07	3.1085e-07	7542.91	8866.22	4963.1	2251.91	4182.67	2057.92	17204.4	22042.7	25940	1676.59	20202.2
6.04_231.1598m/z	231.16	6.03698	neg	Caproic acid	LMFA01010006	Lipids and lipid-like molecules	Fatty Acyls	Fatty acids and conjugates	*	C01585	39.5	0	2M-H	C6H12O2	-1.52062	114.691	84.902	62.3821	98.224	120.479	663.024	156.256	8.20761	457.568	322.4	125.983	119.026	234.082	3.1085e-07	3.1085e-07	19.4074	3.1085e-07	3.1085e-07	34.3066	3.1085e-07	3.1085e-07	3.1085e-07	3.1085e-07	292.494	351.042	181.904	448.156	610.197	227.223	3.1085e-07	3.1085e-07	3.1085e-07	3.1085e-07	3.1085e-07
7.58_357.0616m/z	357.062	7.57678	neg	Aflatoxin B1	LMPK10000006	Phenylpropanoids and polyketides	Coumarins and derivatives	Furanocoumarins	**	C06800	39.5	0	M+FA-H	C17H12O6	-0.0645807	9188.22	8990.17	9887.87	10134.7	9669.94	9349.48	9123.6	9217.53	9079.35	9352.18	9819.45	10698.8	9922.51	10174.1	10018.6	10000.9	9540.52	10054.2	9392.37	9611.73	10168.9	10014.5	9058.7	10241.8	10407.7	8945.71	9721.34	10377.7	11095.1	11104.3	11846.6	11688.7	12220.6	12055.1
8.29_432.2951m/z	432.295	8.28865	pos	Ascorbyl palmitate	HMDB0039883	Lipids and lipid-like molecules	Fatty Acyls	Fatty acid esters			39.5	3.39	M+NH4	C22H38O7	-1.15243	10423	13974.3	12687.8	12596.4	12039.8	13601.2	14350.9	16062.5	19677.5	17771.7	19538.2	1922.75	3.1085e-07	2109.26	4267.02	4011.62	4656.28	3.1085e-07	3.1085e-07	3.1085e-07	77.7066	3.1085e-07	3.1085e-07	32796.1	33198.3	26573	20193.6	29873.5	28776.8	12299.7	17759.6	22702	17770.2	30396.1
9.79_560.3341n	605.333	9.79218	neg	METHYL 3β,12-DIHYDROXY-11-KETOISOALLOSPIROSTAN-3-HEMISUCCINATE	44253	Unclassified	Unclassified	Unclassified			39.5	0	M-H, M+FA-H	C32H48O8	-1.51077	43472.4	43202	50027.9	47458.5	46198.2	327947	372584	43845	417106	236059	280794	3.1085e-07	3.1085e-07	3.1085e-07	3.1085e-07	3.1085e-07	3.1085e-07	3.1085e-07	3.1085e-07	3.1085e-07	3.1085e-07	3.1085e-07	3.1085e-07	9898.39	5055.49	2718.27	4019.42	9749.77	11635	3.1085e-07	3.1085e-07	3.1085e-07	3.1085e-07	3.1085e-07
0.68_145.1446m/z	145.145	0.6794	pos	Galegine	66896	Unclassified	Unclassified	Unclassified			39.4	0	M+NH4	C6H13N3	-1.05207	1682.78	2515.89	1903.02	1976.5	2077.99	729.789	239.616	392.81	312.466	88.9094	3.1085e-07	537.401	3.1085e-07	722.263	446.908	252.242	499.437	3.1085e-07	3.1085e-07	3.1085e-07	3.1085e-07	3.1085e-07	3.1085e-07	1381.32	1425	659.413	459.549	1146.74	96.3055	2095.31	1161.29	2579.31	2659.45	1026.46
0.78_176.0542n	177.061	0.78155	pos	Allantoic acid	HMDB0001209	Organic acids and derivatives	Carboxylic acids and derivatives	Amino acids, peptides, and analogues	**	C00499	39.4	5.75	M+H, M+K, M+Na	C4H8N4O4	-2.09641	36334.8	40785.8	41681.9	46624.9	48166.1	63006.3	130091	113728	146645	145424	169136	26257.4	3479.66	21717.8	22493.3	19534.8	19255.6	1238.49	861.669	3.1085e-07	1417.48	2406.1	3896.74	28689.6	38759.8	54834.9	58017.2	23355.7	50221	13722.4	12949	13390	8920.42	18602.6
1.12_251.0692m/z	251.069	1.11592	pos	SULBACTAM	43333	Unclassified	Unclassified	Unclassified			39.4	0	M+NH4	C8H11NO5S	-1.65342	2235.53	3995.3	2570.65	2287.28	3386.35	284.564	306.323	3.1085e-07	301.175	200.836	3.1085e-07	3.1085e-07	2471.04	191.031	3.1085e-07	183.136	1035.14	9330.13	6025.4	9876.08	9440.55	8754.73	12396.8	101.564	3.1085e-07	3.1085e-07	146.405	506.832	415.635	3.1085e-07	3.1085e-07	3.1085e-07	350.153	3.1085e-07
10.63_476.2782m/z	476.278	10.6349	neg	PC(8:0/7:0)[U]	39984	Unclassified	Unclassified	Unclassified			39.4	0	M-H2O-H	C23H46NO8P	-0.127574	27373.7	26782.7	27795.8	28373.7	28409.8	774.115	1140.78	27.1315	93.8463	3.1085e-07	42.0275	26309.9	33065.9	37024.2	34384.1	6323.57	11843.3	32393.8	33618.2	30469.9	10377.8	13471.3	67277.8	36.4491	340.044	377.806	80.5687	3.1085e-07	429.989	4553.06	31245.3	42062.4	3562.88	16807.1
13.46_182.1902m/z	182.19	13.457	pos	5-Ethyl-3-methyl-2E,4E,6E-nonatriene	LMFA11000051	Lipids and lipid-like molecules	Fatty Acyls	Hydrocarbons			39.4	0	M+NH4	C12H20	-0.865945	1420.48	546.829	857.916	746.121	1010.39	611.221	667.122	1425.63	1498.72	1331.44	1525.2	1671.59	1331.54	1385.08	1419.29	1417.42	2239.51	809.251	749.578	670.65	612.036	891.838	580.743	400.795	419.506	582.243	649.01	656.125	923.418	981.931	1335.29	1079.64	1238.25	1245.22
13.73_156.0419m/z	156.042	13.728	pos	Betaine	HMDB0000043	Organic acids and derivatives	Carboxylic acids and derivatives	Amino acids, peptides, and analogues	**	C00719	39.4	4.51	M+K	C5H11NO2	-1.88787	168953	96831.2	102129	100748	101913	99468.5	111996	116583	98607.8	92092.8	135455	205368	153473	184395	163056	160158	156078	115411	100592	96811	94018.6	91599.2	86043.6	67428.8	60612.2	71919.5	83416.4	84158.4	87981.2	118467	115927	113999	116580	120843
14.27_126.1026m/z	126.103	14.2724	pos	1-Methylhistamine	5854	Organic nitrogen compounds	Organonitrogen compounds	Amines	**	C05127	39.4	0	M+H	C6H11N3	0.211524	26342.9	26036.3	26348.9	26122.3	26741.3	17180.4	19698.5	21191.7	18426	17934.9	22282	33647.1	25125.9	29794.4	28738	28939.1	29239	25512.5	23015.6	23177.9	24412	24369.6	23037.9	17084.9	16448.5	19007.2	21644.1	21483	23234.2	29833.5	30254.4	28780.6	30962.5	31620.7
14.74_159.0915m/z	159.091	14.7373	pos	Serotonin	HMDB0000259	Organoheterocyclic compounds	Indoles and derivatives	Tryptamines and derivatives	***	C00780	39.4	0	M+H-H2O	C10H12N2O	-1.06074	2112.21	1409.14	1111.71	926.687	1041.14	1177.5	1208.04	1606.8	1396.51	1159.34	1810.61	2204.07	1425.09	1785.39	2114.98	1864.69	1820.76	1520.18	1385.64	1450.43	1583.13	1277.37	1361.71	758.247	819.88	749.905	831.682	843.086	1099.72	1398.5	1209.33	1022.19	1250.95	1303.68
2.16_273.0728m/z	273.073	2.15765	neg	Deoxyuridine	HMDB0000012	Nucleosides, nucleotides, and analogues	Pyrimidine nucleosides	Pyrimidine 2'-deoxyribonucleosides	**	C00526	39.4	0	M+FA-H	C9H12N2O5	-0.251334	122.402	114.39	66.3221	100.477	170.766	192.115	128.458	107.785	237.654	2441.98	121.494	39.6466	54.4392	54.9692	3.1085e-07	3.1085e-07	3.1085e-07	27.7606	3.1085e-07	3.1085e-07	37.9104	3.1085e-07	43.1781	287.025	271.851	53.7221	40.426	145.156	35.983	3.1085e-07	3.1085e-07	3.1085e-07	3.1085e-07	3.1085e-07
2.43_349.1614m/z	349.161	2.4313	neg	2-Aminoheptanedioic acid	HMDB0034252	Organic acids and derivatives	Carboxylic acids and derivatives	Amino acids, peptides, and analogues	*		39.4	0	2M-H	C7H13NO4	-0.631503	304.309	294.032	238.4	367.76	271.515	3.1085e-07	3.1085e-07	3.1085e-07	3.1085e-07	3.1085e-07	3.1085e-07	217.642	786.353	104.058	266.798	401.567	296.54	567.629	1215.16	1604.47	462.886	654.744	975.307	3.1085e-07	3.1085e-07	3.1085e-07	3.1085e-07	3.1085e-07	3.1085e-07	69.6557	873.136	374.509	243.803	973.999
3.06_309.1093m/z	309.109	3.06418	neg	Ethosuximide M5	2600	Unclassified	Unclassified	Unclassified			39.4	0	2M-H	C7H9NO3	0.198702	981.155	976.766	888.437	968.603	805.195	2726.99	1717.46	1206.54	3977.12	2737.45	1919.51	12.7574	157.703	0.111596	3.1085e-07	0.625476	3.1085e-07	747.218	578.589	1021.97	1548.22	1043.73	1906.93	2104.67	1499.33	1722.32	3092.08	2052.68	1876.59	3.1085e-07	3.1085e-07	0.363372	17.2633	1.28238
3.86_267.1336m/z	267.134	3.85957	pos	N5-(4-Methoxybenzyl)glutamine	HMDB0033598	Organic acids and derivatives	Carboxylic acids and derivatives	Amino acids, peptides, and analogues	*		39.4	0	M+H	C13H18N2O4	-1.18717	597.241	384.651	615.65	706.399	648.935	3.1085e-07	3.1085e-07	3.1085e-07	3.1085e-07	52.4642	3.1085e-07	3.1085e-07	1428.92	3.1085e-07	3.1085e-07	3.1085e-07	3.1085e-07	8132.05	3718.28	3718.9	5662.03	3644.16	3585.67	3.1085e-07	34.8909	3.1085e-07	3.1085e-07	3.1085e-07	3.1085e-07	3.1085e-07	3.1085e-07	3.1085e-07	3.1085e-07	3.1085e-07
3.91_239.0769m/z	239.077	3.90872	neg	Glycolaldehyde dimer	65500	Unclassified	Unclassified	Unclassified			39.4	0	2M-H	C4H8O4	-1.27374	427.26	582.943	364.355	250.81	224.709	320.943	359.123	367.374	543.496	682.928	497.624	308.189	283.764	167.262	362.6	926.948	806.939	266.702	250.327	191.043	1395.44	1094.52	501.69	369.227	496.027	423.889	351.395	323.364	297.535	130.231	150.067	98.2558	180.141	210.669
4.20_254.8169m/z	254.817	4.19852	pos	Iodine	HMDB0000675	Homogeneous non-metal compounds	Homogeneous halogens	Unclassified	*	C01382	39.4	0	M+H	I2	2.73336	215.003	416.194	492.186	442.324	357.277	50.0239	61.7091	3.1085e-07	3.1085e-07	3.1085e-07	3.1085e-07	3.1085e-07	3.1085e-07	87.8538	61.1002	3.1085e-07	3.1085e-07	3.1085e-07	3.1085e-07	3.1085e-07	3.1085e-07	3.1085e-07	3.1085e-07	62.3441	323.617	3.1085e-07	3.1085e-07	3.1085e-07	3.1085e-07	201.757	772.663	438.129	107.076	510.283
4.86_483.1538m/z	483.154	4.85643	neg	Lumichrome	64742	Unclassified	Unclassified	Unclassified			39.4	0	2M-H	C12H10N4O2	0.599535	192.294	151.046	291.629	246.562	283.616	332.218	348.921	447.849	360.563	280.347	196.255	45.8034	215.449	3.1085e-07	3.1085e-07	198.883	254.69	133.357	3.1085e-07	151.768	257.055	140.942	209.444	491.327	293.874	423.205	268.152	288.938	132.973	74.6739	145.251	3.1085e-07	39.1791	62.9281
4.96_235.1183m/z	235.118	4.96185	neg	Ethyl lactate	95204	Organic acids and derivatives	Carboxylic acids and derivatives	Carboxylic acid derivatives	*		39.4	0	2M-H	C5H10O3	-1.91562	65.6157	78.4602	95.2509	89.3068	88.4653	3.1085e-07	3.1085e-07	3.1085e-07	3.1085e-07	3.1085e-07	3.1085e-07	18.9112	224.836	16.3858	3.1085e-07	128.808	3.1085e-07	226.299	414.602	325.808	432.311	341.912	160.835	3.1085e-07	3.1085e-07	3.1085e-07	3.1085e-07	3.1085e-07	3.1085e-07	3.1085e-07	3.1085e-07	3.1085e-07	3.1085e-07	3.1085e-07
5.06_261.1265m/z	261.126	5.06078	pos	Pantetheine	HMDB0003426	Organic acids and derivatives	Carboxylic acids and derivatives	Amino acids, peptides, and analogues	**	C00831	39.4	14.4	M+H-H2O	C11H22N2O4S	-0.944814	9922.5	10222	9239.81	8977.96	9171.41	10194.3	5546.55	543.55	8818.41	5495.94	7026.38	12177.7	12457.2	12192.1	13049.4	15259.3	14286.7	22066.8	16238.5	23427.4	39566	20511.6	19145.6	5357.36	5097.46	1947.33	8314.11	17861.3	11081.3	1227.25	64.7826	41.0702	1690.53	3.1085e-07
6.51_244.1309n	267.12	6.50783	pos	Polyethylene, oxidized	88485	Organic acids and derivatives	Keto acids and derivatives	Medium-chain keto acids and derivatives			39.4	0	M+NH4, M+Na	C12H20O5	-0.665072	1375.63	1577.7	899.237	839.326	1246.12	1910.95	2744.59	2343.31	2574.43	4900.29	3697.77	534.166	455.134	190.801	555.614	406.529	566.395	753.631	595.93	1190.21	1321.12	1501.73	1262.18	2227.89	1400.77	2557.85	3535.83	3560.19	2279.87	267.039	397.422	530.629	591.564	221.966
6.67_343.2125m/z	343.212	6.6698	neg	Butyl 3-hydroxy-2-methylidenebutanoate	94736	Organic acids and derivatives	Hydroxy acids and derivatives	Beta hydroxy acids and derivatives	*		39.4	0	2M-H	C9H16O3	-0.381857	548.806	613.782	588.606	659.235	694.804	2140.16	1339.85	1450.71	1774.6	2502.83	1135.71	3.1085e-07	3.1085e-07	3.1085e-07	3.1085e-07	3.1085e-07	3.1085e-07	3.1085e-07	3.1085e-07	3.1085e-07	3.1085e-07	3.1085e-07	3.1085e-07	3073.77	4116.47	3024.17	4044.51	4769.75	3362.24	138.897	3.1085e-07	3.1085e-07	175.398	3.1085e-07
8.57_227.1284m/z	227.128	8.56833	neg	Delta-Hexanolactone	HMDB0000453	Organoheterocyclic compounds	Lactones	Delta valerolactones	*		39.4	0	2M-H	C6H10O2	-1.98329	1272.42	1245.57	1124.81	1090.75	1259.48	1409.79	1324.9	1252.06	1262.89	1418.52	1275.91	1255.63	1190.26	1437.64	1269.63	1174.8	1164.9	1218.94	1212.21	1095.56	1216.14	1126.67	1048.12	1228.51	1345.26	1325.1	1246.12	1176.45	1191.95	1258.21	1407.42	1336.2	1477	1218.78
9.87_329.0046m/z	329.005	9.86948	pos	D-Sedoheptulose 7-phosphate	HMDB0001068	Organic oxygen compounds	Organooxygen compounds	Carbohydrates and carbohydrate conjugates	**	C05382	39.4	5.42	M+K	C7H15O10P	3.93912	1.9092e+06	1.87098e+06	1.76663e+06	1.67503e+06	1.6152e+06	1.31462e+06	1.46864e+06	1.58024e+06	1.34326e+06	1.43883e+06	1.74695e+06	2.41068e+06	1.87764e+06	2.2156e+06	2.16607e+06	1.94923e+06	1.91816e+06	1.7013e+06	1.67323e+06	1.60805e+06	1.70416e+06	1.68936e+06	1.66871e+06	1.30784e+06	1.25683e+06	1.40272e+06	1.52396e+06	1.53137e+06	1.67283e+06	1.91911e+06	2.07312e+06	1.90669e+06	2.03029e+06	2.03608e+06
0.00_199.2053m/z	199.205	0.00211667	pos	Tridecanal	HMDB0030928	Lipids and lipid-like molecules	Fatty Acyls	Fatty aldehydes	*		39.3	0	M+H	C13H26O	-1.52901	9920.36	8820.11	9797.07	10433.3	8348.48	6166.68	7535.32	9069.5	6725.72	6271.16	8819.51	15272.8	10139.8	12806.5	12968.6	10099	8567.03	8185.19	8092.56	7679.3	8475.26	8411.81	7437.73	5800.07	6105.29	7695.61	8186.68	7682.67	8812.41	11186.8	10868.8	10571.8	11919.3	13293.4
0.52_164.1180m/z	164.118	0.524833	pos	Dimethylbenzimidazole	HMDB0003701	Organoheterocyclic compounds	Benzimidazoles	Unclassified	**	C03114	39.3	2.91	M+NH4	C9H10N2	-1.60699	46135.5	70586.9	74430.3	86309.9	70066.9	28624.5	43269.8	42983.5	39486.4	39637.1	45499.6	76862.9	59863.5	70505	73733	75703.3	69767.5	62276.2	59712.8	53729.1	58307.3	59982.4	64438.9	48740.4	44600.7	52317	57530.5	59400.4	68310.1	92395.4	92124.7	93726.1	104984	104976
0.59_216.0270n	254.986	0.594217	pos	5-Carboxymethyl-2-hydroxymuconate	63509	Unclassified	Unclassified	Unclassified			39.3	0	M+Na, M+K	C8H8O7	0.131989	1637.57	2246.51	1286.46	1661.41	1514.44	1701.45	374.388	3.1085e-07	1623.54	930.22	809.552	5458.78	5944.3	2981.14	5955.54	4644.85	6090.88	6039.5	5573.53	6587.73	6250.62	9238.05	6399.79	634.497	913.022	833.583	1245.9	2785.33	1519.89	392.991	997.347	448.285	1259.47	1731.54
0.61_226.9656m/z	226.966	0.608583	neg	5-Sulfo-1,3-benzenedicarboxylic acid	88744	Benzenoids	Benzene and substituted derivatives	Benzenesulfonic acids and derivatives			39.3	0	M-H2O-H	C8H6O7S	-0.0284516	2121.24	2309.9	2256.87	2296.59	1701.13	2673.94	2305.04	1994.9	2473.23	1858.9	2842.46	3196.72	2874.72	2946.6	2545.51	3061.14	2416.77	3205.85	3531.58	3243.05	3001.24	2831.36	2917.08	1942.96	3167.11	2290.01	2668.22	2237.62	2238.07	2062.07	2835.84	1704.02	1801.17	3150.7
1.11_307.0669m/z	307.067	1.11358	neg	D-Erythroascorbic acid 1'-a-D-glucoside	89427	Organic oxygen compounds	Organooxygen compounds	Carbohydrates and carbohydrate conjugates	*		39.3	0	M-H	C11H16O10	-0.525618	187.306	221.9	311.231	298.245	270.977	4674.32	2829.79	5848.06	4448.33	2826.42	1332.14	70.4186	3.1085e-07	58.675	123.486	3.1085e-07	60.4397	3.1085e-07	3.1085e-07	3.1085e-07	854.83	2050.39	2414.4	8123.93	4800.49	11376.3	5137.39	7227.53	5326.16	207.533	3.1085e-07	3.1085e-07	183.702	3.1085e-07
1.19_295.0669m/z	295.067	1.1921	neg	D-2-Hydroxyglutaric acid	HMDB0000606	Organic acids and derivatives	Hydroxy acids and derivatives	Short-chain hydroxy acids and derivatives	***	C01087	39.3	0	2M-H	C5H8O5	-0.541214	1312.59	1226.94	1492.77	1323.56	1398.93	736.81	1311.67	1017.41	390.995	407.815	1104.5	228.626	2153.04	53.2948	190.097	361.234	400.733	2903.06	4406.51	5694.88	6464.56	8538.85	6920.98	1287.43	650.596	1156.83	1183.3	1162.44	1734.59	3.1085e-07	3.1085e-07	3.1085e-07	72.6475	3.1085e-07
10.58_368.1580m/z	368.158	10.5759	pos	Pefurazoate	72286	Unclassified	Unclassified	Unclassified			39.3	0	M+Na	C18H23N3O4	-0.21415	181.923	271.452	348.338	159.491	308.554	461.465	240.305	410.738	339.991	1077.42	2566.09	3.1085e-07	3.1085e-07	3.1085e-07	109.007	3.1085e-07	3.1085e-07	3.1085e-07	3.1085e-07	3.1085e-07	3.1085e-07	3.1085e-07	3.1085e-07	292.388	182.386	91.4585	667.311	65.0767	1332.41	3.1085e-07	73.0728	3.1085e-07	3.1085e-07	3.1085e-07
11.86_338.9884m/z	338.988	11.8572	neg	DL-Glyceraldehyde 2-Phosphate	103468	Unclassified	Unclassified	Unclassified			39.3	0	2M-H	C3H7O6P	-1.22692	823.256	855.326	866.442	731.483	839.088	973.781	884.5	706.241	1012.96	882.092	908.09	852.101	935.871	900.452	799.515	943.626	1128.59	950.766	792.268	664.907	854.59	862.125	671.335	987.859	963.307	912.56	922.047	881.161	899.578	932.668	885.245	940.535	932.479	1025.53
12.90_156.0419m/z	156.042	12.897	pos	5-Aminopentanoic acid	HMDB0003355	Organic acids and derivatives	Carboxylic acids and derivatives	Amino acids, peptides, and analogues	**	C00431	39.3	5.27	M+K	C5H11NO2	-2.34384	38767.9	22293.5	22397.2	26207.1	24172.6	23921.8	24889.4	27488	22033.7	21835.1	28003.1	43545.2	36115.1	40042.7	40194.3	39082.5	38911.9	28411	25614.9	20420.6	20129.9	18619.7	17486.3	14569.1	12607.2	15785.6	17914.7	19427.5	19614.4	28885	25639.4	27407.5	25866.3	29647
14.77_618.9639m/z	618.964	14.7691	neg	Ribose 1,5-bisphosphate	62426	Organic oxygen compounds	Organooxygen compounds	Carbohydrates and carbohydrate conjugates	**	C01151	39.3	0	2M-H	C5H12O11P2	0.358915	110137	102166	93834.3	91910.1	87922.2	105651	106344	104876	103557	105935	103588	109964	107492	110818	109345	107967	105549	104320	106825	108770	106787	111896	105854	96289.3	98298.9	96831.9	95218.6	93290.8	96160.6	103602	104245	101521	102473	105564
15.37_126.1026m/z	126.103	15.3723	pos	2-Ethylpyrazine	87969	Organoheterocyclic compounds	Diazines	Pyrazines	*		39.3	0	M+NH4	C6H8N2	0.124707	2295.04	2428.22	2020.03	2101.18	2339.05	1668.94	1794.19	1942.98	1521.02	1523.16	1802.41	2876.96	2146.13	2695.17	2682.88	2411.93	2494.94	2158.16	1975.21	2020.67	2017.29	2231.49	1951.01	1410.63	1329.43	1460.04	1859.64	1742.92	1806.54	2411.42	2367.84	2461.72	2331.04	2291.27
2.08_227.1386m/z	227.139	2.08452	pos	Pilocarpic acid	1937	Unclassified	Unclassified	Unclassified			39.3	0	M+H	C11H18N2O3	-1.64805	1765.63	1337.52	1796.15	1858.49	1988.18	4234.96	4024.88	2238.21	2809.24	2523.3	2424.08	1132.72	1184.96	1705.2	775.959	1330.84	1631.01	2632.02	2021.74	2285.59	2783.47	982.43	2884.56	1211.26	2348.58	1691.82	2637.05	1230.71	1201.76	328.923	298.111	474.665	375.273	336.766
3.25_221.0918m/z	221.092	3.2491	pos	Indolepyruvate	HMDB0060484	Organoheterocyclic compounds	Indoles and derivatives	Indolyl carboxylic acids and derivatives	***	C00331	39.3	0	M+NH4	C11H9NO3	-1.16537	5823.93	10029.9	6662.53	6672.17	7570.35	7123.45	5781.13	9239.73	8049.24	6878.53	4935.43	2438.09	3954.5	2203.67	2649.2	4924.6	4917.45	5227.21	6193.61	5408.76	6753.43	6541.09	4549.76	15062.5	13549.6	19685.1	12370.3	20557.2	8507.77	457.544	1337.68	247.131	430.283	1076.21
3.99_323.0118m/z	323.012	3.99303	neg	Treosulfan	HMDB0042046	Organic acids and derivatives	Organic sulfonic acids and derivatives	Organosulfonic acids and derivatives		C19557	39.3	0	M+FA-H	C6H14O8S2	2.05286	2843.86	2789.93	3025.92	2918.61	2996.37	7272.89	6476.89	4024.31	6234.27	5674.86	8373.45	1265.39	1658.9	866.721	1124.01	1421.51	1478.56	1872.32	1552.45	1589.73	1867.43	1532.91	1173.31	6898.67	9133.33	3928.38	4331.91	4559.84	3089.9	276.684	1143.38	420.404	398.415	1110.84
4.46_339.1196m/z	339.12	4.45632	neg	L-gamma-Glutamyl-beta-phenyl-beta-L-alanine	HMDB0038514	Organic acids and derivatives	Carboxylic acids and derivatives	Amino acids, peptides, and analogues	*		39.3	0	M+FA-H	C14H18N2O5	-0.479073	506.85	638.006	544.357	610.286	520.668	1533.68	1381.07	1423.27	1869.97	1425.88	863.258	91.1488	58.908	98.166	140.643	143.364	110.951	433.227	62.2167	271.563	813.771	239.278	445.111	1386.69	1941.38	1377.64	1049.17	908.211	680.042	89.0588	247.001	179.038	60.3582	247.259
4.52_329.1008m/z	329.101	4.51957	neg	N-Methyl-N,4-dinitrosoaniline	73146	Unclassified	Unclassified	Unclassified			39.3	0	2M-H	C7H7N3O2	1.30163	1209.61	1182.55	1214.6	1266.71	1015.49	2175.19	2098.76	2244.13	2403.28	1573.12	1711.75	1209.79	1336.99	987.245	1302.4	1296.71	1375.33	2348.24	1214.91	1636.64	2003.27	999.362	1896.69	1363.05	2095.83	1854.98	1416.35	1134.01	910.882	244.779	529.583	615.982	531.756	492.673
4.56_263.1400m/z	263.14	4.56173	neg	Eseroline	1935	Unclassified	Unclassified	Unclassified			39.3	0	M+FA-H	C13H18N2O	-0.334523	189.727	157.827	162.592	136.083	165.699	75.0111	24.4193	3.1085e-07	89.9096	131.837	12.6691	3.1085e-07	3.1085e-07	3.1085e-07	22.317	3.1085e-07	3.1085e-07	3.1085e-07	3.1085e-07	3.1085e-07	3.1085e-07	3.1085e-07	3.1085e-07	45.3577	78.0574	11.6061	15.6463	17.1268	9.63116	3.1085e-07	324.742	375.268	3.1085e-07	684.869
4.73_371.0982m/z	371.098	4.72997	neg	Erinapyrone C	95460	Organoheterocyclic compounds	Pyrans	Pyranones and derivatives	*		39.3	0	2M-H	C8H10O5	-0.581783	584.351	596.426	691.07	688.577	719.733	403.135	147.043	158.483	379.254	222.982	25.6189	933.25	2433.07	1157.91	1535.46	2349.17	1493.67	2367.21	2347.29	2032.56	2747.82	1884.22	1314.85	92.6345	47.4152	3.1085e-07	32.518	71.5193	16.7756	3.1085e-07	3.1085e-07	3.1085e-07	3.1085e-07	3.1085e-07
4.75_315.1086m/z	315.109	4.75103	neg	2-Isopropylmaleate	3279	Lipids and lipid-like molecules	Fatty Acyls	Fatty acids and conjugates	**	C02631	39.3	0	2M-H	C7H10O4	0.246517	953.643	943.729	1011.94	1021.3	852.818	1325.76	1490.53	865.944	873.782	1345.66	1365.38	1246.81	1268.44	1104.65	739.302	1810.07	1977.6	780.2	948.196	1034.01	822.905	536.374	428.205	845.261	513.538	586.966	626.335	938.018	521.729	103.235	323.748	63.0345	188.146	300.312
4.90_417.1532m/z	417.153	4.89863	neg	4-Acetamido-2-amino-6-nitrotoluene	71196	Benzenoids	Benzene and substituted derivatives	Anilides		C16420	39.3	0	2M-H	C9H11N3O3	0.879268	356.581	337.14	373.21	404.658	361.519	510.752	505	536.087	955.728	559.045	512.959	239.411	456.452	275.442	158.983	241.647	195.443	560.354	531.427	1344.47	615.033	411.495	1990.89	265.596	77.777	372.391	371.55	257.894	279.549	426.636	163.124	346.823	988.544	34.1256
4.98_329.0302m/z	329.03	4.98293	neg	Rhein	2411	Benzenoids	Anthracenes	Anthracenecarboxylic acids and derivatives	*	C10401	39.3	0	M+FA-H	C15H8O6	-0.205301	22991	28502.4	39172	38827.5	40640.5	23366.2	25762.4	24707.9	25585.8	25235.6	27138.3	32691.7	33739.1	35272.4	37298.2	36031.8	36698.4	39045.3	40771.5	41420.4	40782.7	38442.6	37745.8	36598.3	36505.7	38351.9	37610.9	37334.1	38911	42123.7	42422.1	42868.3	43541.1	44279.2
5.35_277.1180m/z	277.118	5.3504	pos	Kokusaginine	68508	Unclassified	Unclassified	Unclassified			39.3	0	M+NH4	C14H13NO4	-1.07315	345.569	538.926	331.446	561.865	433.897	3.1085e-07	3.1085e-07	3.1085e-07	3.1085e-07	3.1085e-07	3.1085e-07	266.254	732.663	248.434	218.561	441.704	1053.16	3532.97	1307.06	984.836	5626.84	1376.66	1405.08	3.1085e-07	3.1085e-07	3.1085e-07	3.1085e-07	3.1085e-07	34.8972	3.1085e-07	3.1085e-07	3.1085e-07	3.1085e-07	72.5945
5.37_281.1167m/z	281.117	5.37117	pos	AMPROLIUM	43586	Unclassified	Unclassified	Unclassified			39.3	0	M+K	C14H18N4	1.54388	162.228	190.196	220.362	237.687	216.951	3.1085e-07	217.595	759.928	148.975	1168.91	1148.09	3.1085e-07	94.1298	3.1085e-07	3.1085e-07	79.8244	3.1085e-07	3.1085e-07	3.1085e-07	3.1085e-07	3.1085e-07	3.1085e-07	3.1085e-07	149.405	3.1085e-07	286.524	220.052	197.578	867.01	3.1085e-07	71.0517	48.9624	3.1085e-07	3.1085e-07
5.51_261.1343m/z	261.134	5.50983	neg	Undecanedioic acid	HMDB0000888	Lipids and lipid-like molecules	Fatty Acyls	Fatty acids and conjugates			39.3	0	M+FA-H	C11H20O4	-0.273845	1541.21	1581.73	1684.94	1563.98	1589.99	2243.35	2399.35	2926.2	3502.72	4238.71	3986.25	482.188	449.873	471.251	434.305	444.468	463.225	373.956	390.563	355.43	330.538	309.982	278.48	2512.3	3681.58	2962.43	4475.05	8215.75	5358.38	1030.12	824.415	1100.53	821.906	587.097
5.80_207.1740m/z	207.174	5.80392	pos	Linalyl isobutyrate	86967	Lipids and lipid-like molecules	Prenol lipids	Monoterpenoids	*		39.3	0	M+H-H2O	C14H24O2	-1.33725	2501.16	2179.53	1971.24	1917.54	1694.06	2021.92	1960.86	2307.3	1694.53	1605.64	2266.46	3413.4	2083.85	2835.25	4020.79	3319.42	2861.77	2235.09	1998.6	1822.69	2231.29	1865.54	1574.83	1704.48	1559.66	1825.82	1873.89	1657.25	2088.46	2467.39	2541.95	2410.66	2576.44	2449.99
5.82_177.1635m/z	177.164	5.82427	pos	(3S,6E)-Nerolidol	HMDB0041629	Lipids and lipid-like molecules	Prenol lipids	Monoterpenoids	**	C09704	39.3	0	M+H-H2O	C13H22O	-1.39255	5555.43	2968.61	3193.03	3004.49	2760.11	3245.8	3205.61	3602.22	3277.04	2922.34	4157.61	5180.66	3665	4482.44	3822.6	3224.09	3544.66	2733.05	3111.97	2719.11	2889.75	2931.48	2726.8	2200.64	2079.82	2616.91	2841.46	2341.03	2740.68	4119.97	3843.54	4044.17	3599.34	3710.05
6.18_227.1284m/z	227.128	6.18463	neg	γ-Caprolactone	58178	Organoheterocyclic compounds	Lactones	Gamma butyrolactones	*		39.3	0	2M-H	C6H10O2	-1.95059	238.727	225.928	272.667	251.579	214.137	409.151	573.594	519.224	887.211	930.395	541.384	116.534	3.1085e-07	205.847	59.8466	3.1085e-07	35.2413	3.1085e-07	3.1085e-07	3.1085e-07	14.4649	3.1085e-07	3.1085e-07	617.539	442.55	602.884	628.52	607.639	696.823	617.575	542.777	538.059	448.938	335.181
6.48_263.1288m/z	263.129	6.47995	neg	(R)-Pterosin B	HMDB0030759	Benzenoids	Indanes	Indanones	*		39.3	0	M+FA-H	C14H18O2	-0.288328	736.361	834.005	881.533	754.378	791.197	221.208	85.8678	152.233	125.207	11.3164	3.1085e-07	1080.09	1005.31	1051.18	1540.95	1155.43	1260.74	286.391	470.964	273.549	194.487	340.737	299.611	279.729	268.536	147.43	80.5039	75.2427	88.6713	67.5124	185.98	93.7345	19.6735	197.971
6.51_737.3650m/z	737.365	6.50783	pos	PI(12:0/12:0)	LMGP06010962	Lipids and lipid-like molecules	Glycerophospholipids	Glycerophosphoinositols			39.3	0	M+K	C33H63O13P	1.68869	5385.21	3388.54	4973.54	6155.15	5612.18	18830	21654	8072.96	53700.5	41688.5	49509.6	3.1085e-07	3.1085e-07	3.1085e-07	256.203	3.1085e-07	3.1085e-07	3.1085e-07	3.1085e-07	3.1085e-07	176.516	265.871	546.538	3.1085e-07	272.525	126.306	3.1085e-07	3.1085e-07	6.54643	3.1085e-07	3.1085e-07	3.1085e-07	3.1085e-07	153.594
7.28_329.2236m/z	329.224	7.28142	neg	Pseudoephedrine	2189	Benzenoids	Benzene and substituted derivatives	Phenylpropanes	**	C02765	39.3	0	2M-H	C10H15NO	0.432168	2982.63	3187.46	2998.68	2956.35	2877.73	5502.24	5216.57	6404.6	9252.03	7373.5	5001.49	552.632	182.956	621.109	1042.35	419.947	1063.42	3.1085e-07	3.1085e-07	3.1085e-07	3.1085e-07	3.1085e-07	3.1085e-07	15354.9	19320.9	13823.7	7506.86	7407.49	5528.7	969.164	385.133	399.643	1385.6	442.138
7.28_363.1944m/z	363.194	7.28142	neg	PA(14:0/0:0)	LMGP10050007	Lipids and lipid-like molecules	Glycerophospholipids	Glycerophosphates			39.3	0.358	M-H2O-H	C17H35O7P	0.480116	12694.3	12018.2	12401	12137.5	11708.1	22479.6	19886.8	25010	35648	30394.7	19282.3	2684.78	1291.47	3042.67	4152.9	2653.67	4386.91	22.5633	145.37	151.839	3.1085e-07	189.794	231.088	60550.7	74902.7	54329.2	29944.4	28780.5	21032.7	4612.47	1549.23	2289.64	6163.02	1967.89
8.39_287.1400m/z	287.14	8.39373	pos	Schradan	72766	Unclassified	Unclassified	Unclassified			39.3	0	M+H	C8H24N4O3P2	1.3008	1222.63	1269.18	952.464	1177.34	1293.82	609.692	964.272	899.823	778.077	855.81	1070.36	1648	1045.11	1872.57	1026.36	1871.39	1693.57	1251.09	1040.3	1238.91	1015.49	1139.33	1055.7	924.277	888.361	906.674	1142.62	1029.62	1173.33	1335.39	1162.99	1346.11	1524.71	1638.35
9.33_274.9761m/z	274.976	9.32777	neg	Sodium citrate	69553	Unclassified	Unclassified	Unclassified			39.3	0	M-H2O-H	C6H9Na3O9	-0.0656849	9450.81	9743.4	9681.29	9642.92	9259.03	9287.35	9207.71	9250.6	9139.39	9197.2	9705.23	10382.5	9788.48	10117.8	9699.02	9805.83	9908.12	9851.1	9312.48	9522.21	8968.18	9092.37	8733.7	9558.86	9527.33	9857.93	9581.91	9226.56	10003.2	11340.7	11473.9	11145.7	11331.5	11353.6
9.49_183.1741m/z	183.174	9.4946	pos	Ethyl decanoate	HMDB0030998	Lipids and lipid-like molecules	Fatty Acyls	Fatty acid esters	*		39.3	0	M+H-H2O	C12H24O2	-1.24066	1327.99	3036.97	2767.59	2315.99	1970.26	784.067	1367.26	2270.41	1571.53	1436.68	1729.11	8449	5360.93	7060.22	5802.44	4296.03	3875.97	3364.98	3174.75	3412.19	2769.99	3006.6	3038.76	2064.56	2196.83	2645.73	2558.96	2706.46	2649.79	3118.43	3499.39	3358.58	3258.85	3325.24
9.60_293.1758m/z	293.176	9.602	neg	Furanofukinin	HMDB0036640	Lipids and lipid-like molecules	Prenol lipids	Sesquiterpenoids	*		39.3	0	M+FA-H	C16H24O2	0.0359115	2307.76	2183.94	2110.46	1988.05	2070.67	1896.94	3322.42	2371.2	2081.92	2004.5	2097.48	2803.57	2328.75	2351.4	2566.6	2634.59	2562.92	2188.96	2278.08	2123.09	2325.74	1071.21	1803.57	2294.28	1954.54	2019.69	1772.09	1900.62	2574.58	2654.94	3048.83	2815.37	2262.84	2490.59
9.73_287.2228m/z	287.223	9.72885	neg	Caprylic acid	LMFA01010008	Lipids and lipid-like molecules	Fatty Acyls	Fatty acids and conjugates	**	C06423	39.3	0	2M-H	C8H16O2	-0.0839242	2370.5	2368.06	2204.21	2179.89	2346.12	2522.91	2241.93	2165.58	2243.74	2531.34	2174.68	2413.13	2355.43	2632.09	2168.07	2296.67	2180.78	2226.73	1864.5	2017.99	2325.98	1857.72	1892.76	2440.93	2530.01	2558.64	2191.13	1991.89	2062.35	2439.01	2554.65	2436.19	2355.74	2368.8
9.77_560.3340n	578.368	9.76608	pos	Montanin	67457	Unclassified	Unclassified	Unclassified			39.3	0	M+NH4, M+K, M+Na	C32H48O8	-1.63139	110178	92467.9	99747	101457	104622	768085	1.0072e+06	93147	1.00129e+06	524281	747636	3.1085e-07	3.1085e-07	3.1085e-07	3.1085e-07	8.29496	4.41696	3.1085e-07	3.1085e-07	3.1085e-07	3.1085e-07	3.1085e-07	3.1085e-07	12847.9	5128.01	3997.8	6840.66	15904.3	20655.3	133.633	3.1085e-07	3.1085e-07	3.1085e-07	3.76152
9.77_606.3143n	645.293	9.76608	pos	1,25-Dihydroxy-20S-21-(3-hydroxy-3-methylbutyl)-23-yne-26,27-hexafluorovitamin D3	42546	Lipids and lipid-like molecules	Sterol Lipids	Secosteroids			39.3	0	M+NH4, M+Na, M+K	C32H44F6O4	-0.126593	7884.67	7795.47	9274.12	10036.1	9047.2	37066.3	53432.9	7465.69	47417.6	33564.9	45521.7	3.1085e-07	3.1085e-07	3.1085e-07	3.1085e-07	3.1085e-07	3.1085e-07	3.1085e-07	3.1085e-07	3.1085e-07	3.1085e-07	3.1085e-07	3.1085e-07	353.227	120.154	3.1085e-07	3.1085e-07	841.954	1278.43	3.1085e-07	3.1085e-07	3.1085e-07	3.1085e-07	3.1085e-07
9.94_338.9883m/z	338.988	9.93985	neg	glyceraldehyde-3-phosphate	149	Unclassified	Unclassified	Unclassified			39.3	0	2M-H	C3H7O6P	-1.26179	8939.63	8648.96	8719.22	8785.6	9143.11	8498.78	8847.38	8479.8	8885.44	8966.98	9458.63	9334.9	9297.92	9314.11	9206.6	9237.81	8998.02	8787.57	8704.76	9530.48	8666.51	8531.44	8893.69	9159.22	9233.79	9505.94	9434.11	8934.57	8864.3	10386	10188.4	10605.1	10218.5	10046.1
0.02_223.0633m/z	223.063	0.0207833	pos	3-(3'-Methylthio)propylmalic acid	64494	Unclassified	Unclassified	Unclassified			39.2	0	M+H	C8H14O5S	-0.715816	67588.3	74764.4	70047.8	68171.4	59204.7	45465.3	51351.2	61973.3	43375.8	37776.7	50282.1	75864.4	65406.8	80798.5	86941.3	65508	56622.2	54161.4	54843.4	58256.6	62876.7	64169.2	62248.6	50836.8	47621.8	54358.5	57251.7	58666.5	67486	85152.2	82175.4	77811.5	89655.8	95927.1
0.56_224.1409n	207.138	0.559567	pos	Epoxyeremopetasinorol	HMDB0029670	Organoheterocyclic compounds	Oxanes	Unclassified	*		39.2	0	M+H-H2O, M+H	C13H20O3	-1.48344	6817.19	5645.21	4313.73	3292.47	3744.49	2374.55	4043.59	3846.67	3849.98	3769.42	4011.16	4829.76	3536.59	4433.66	5336.73	4825.86	4304.06	2539.53	4224.91	4132.37	4011.58	4981.75	4589.16	2564.36	2762.17	3479.02	3493.99	3786.03	3789.62	3862.21	4087.01	4417.82	4200.3	4293.44
0.85_359.1193m/z	359.119	0.84575	neg	D-Fructose	HMDB0000660	Organic oxygen compounds	Organooxygen compounds	Carbohydrates and carbohydrate conjugates	***	C02336	39.2	0	2M-H	C6H12O6	-0.492944	4095.26	3673.86	5067.48	5528.39	4927.45	5163.01	5325.41	6463.49	5288.2	5708.84	7076.47	15275.4	9465.1	25221.6	19385.5	9821.53	14441	2220.54	3750.21	5090.64	3211.3	3145.29	8420.34	8734.29	8037.46	6922.34	6928.38	8209.93	6616.08	16313.1	7595.93	17187.9	20140.6	7457.25
1.21_241.0117m/z	241.012	1.21263	neg	Galactose 1-phosphate	HMDB0000645	Organic oxygen compounds	Organooxygen compounds	Carbohydrates and carbohydrate conjugates	***	C00446	39.2	0	M-H2O-H	C6H13O9P	-0.633488	507.741	613.943	641.162	296.229	605.962	30.0575	111.27	629.775	155.012	380.524	860.32	721.258	214.495	539.093	748.517	1247.34	894.941	244.158	80.9602	30.4519	550.795	3.1085e-07	3.1085e-07	297.913	386.653	445.761	497.814	770.034	776.946	1050.44	543.117	999.449	1331.07	552.276
1.27_327.0932m/z	327.093	1.2743	neg	Xylobiose	HMDB0029894	Organic oxygen compounds	Organooxygen compounds	Carbohydrates and carbohydrate conjugates	**	C01630	39.2	0	M+FA-H	C10H18O9	-0.149555	2101.13	2458.38	2291.04	2200.34	2653.72	14186.1	7201.92	6058.72	11881.2	4787.62	3271.48	3.1085e-07	3.1085e-07	3.1085e-07	3.1085e-07	3.1085e-07	3.1085e-07	3.1085e-07	3.1085e-07	3.1085e-07	3.1085e-07	3.1085e-07	3.1085e-07	12063.1	11482.5	10165.9	9039.09	8511.44	3695.39	3.1085e-07	3.1085e-07	3.1085e-07	3.1085e-07	3.1085e-07
1.39_230.9458m/z	230.946	1.3873	pos	Cyclic 2,3-bisphospho-D-glycerate	66351	Unclassified	Unclassified	Unclassified			39.2	0	M+H-H2O	C3H6O9P2	1.72922	2341.35	2932.06	2445.44	3438.82	3780.35	1044.24	1581.28	1839.58	1842.99	1939.11	2442.87	3706.58	2574.55	2468.58	2959.16	2931.96	3480.31	3402.37	2379.8	3084.31	2297.02	2758.23	2824.12	2234.58	1968.68	2362.59	2629.51	2700.03	2914.05	4536.76	3444.09	3808.07	4660.18	5143.17
1.94_225.1482m/z	225.148	1.94093	pos	Methyl jasmonate	LMFA02020010	Lipids and lipid-like molecules	Fatty Acyls	Lineolic acids and derivatives	**	C11512	39.2	0	M+H	C13H20O3	-1.57061	16856.3	9434.83	11276.1	8859.48	8735.64	7295.85	9325.31	10916.7	9062.12	10649.4	13246.1	14181.7	10845.6	13606.6	12594.8	12061	11600.6	8862.52	9344.49	8701.06	8262.28	8376.5	7665.53	6735.73	6969.33	8059.78	9821.16	9139.33	9723.47	11188.2	10765.8	11562.4	11795.7	14557.5
10.19_271.1916m/z	271.192	10.1927	neg	Myristoleic acid	6424	Lipids and lipid-like molecules	Fatty Acyls	Fatty acids and conjugates	*	C08322	39.2	0	M+FA-H	C14H26O2	0.349979	2453.36	2536.43	3045.93	3165.52	3305.34	2417.05	2430.52	2555.18	2540.57	2510.86	2511.07	2776.43	2958.95	2928.41	2967.66	2964.26	3031.75	3120.17	2852.9	3114.89	2920.04	2849.62	2896.04	3294.81	3093.06	3411.41	3075.23	2869.16	3305.92	3770.71	3635.81	3765.39	3930.61	3716.46
10.72_315.2540m/z	315.254	10.7192	neg	14-methyl palmitic acid	4290	Unclassified	Unclassified	Unclassified			39.2	0	M+FA-H	C17H34O2	-0.484491	2059.71	2132.1	2496.1	2727.54	2750.91	2263.14	1959.09	2261.99	2212.7	2012.86	1955.68	2032.05	1957.09	1987.09	1933.83	2170.44	2065.24	2253.06	2030.84	2129.96	2118.72	1893.08	1924.86	3987.11	5194.62	3414.84	2998.68	2981.55	2831.78	3071.56	3014.8	3147.06	3209.2	2776.74
12.21_291.1967m/z	291.197	12.215	neg	Avocadienofuran	87292	Organoheterocyclic compounds	Heteroaromatic compounds	Unclassified	*		39.2	0	M+FA-H	C17H26O	0.710105	2561.04	2426.15	2233.65	2201.59	1987.55	18981.7	6637.6	2223.49	14111.1	4862.68	1983.98	58.9781	30.2637	481.794	63.7426	3.1085e-07	41.4323	3.1085e-07	3.1085e-07	3.1085e-07	3.1085e-07	3.1085e-07	3.1085e-07	4970.56	5995.84	2451.06	3643.95	4784.62	3249.35	3.1085e-07	139.081	892.532	42.6307	3.1085e-07
12.42_739.5274m/z	739.527	12.4194	pos	DG(22:4(7Z,10Z,13Z,16Z)/22:6(4Z,7Z,10Z,13Z,16Z,19Z)/0:0)	HMDB0007701	Lipids and lipid-like molecules	Glycerolipids	Diradylglycerols			39.2	0	M+Na	C47H72O5	0.342406	7437.22	4878.35	5179.2	3883.84	8269.89	10303.5	13176.8	6559.94	9904.33	18016.9	7955.13	782.959	292.762	3608.04	3.1085e-07	639.23	943.992	3.1085e-07	190.383	159.738	702.671	175.757	3.1085e-07	8884.72	8730.41	6785.93	3300.71	15340.2	5492.89	14403.7	29314.2	36528.3	1362.41	21791.6
13.19_336.2295m/z	336.23	13.1867	pos	(Z)-N-(2-hydroxyethyl)hexadec-7-enamide	3715	Unclassified	Unclassified	Unclassified			39.2	0	M+K	C18H35NO2	-1.37605	34503.8	21503.3	24363.8	37894.6	45096.7	14629.9	19616.6	14976.3	9313.61	11324.7	15289.6	25345.9	24752.2	36371.5	30825.4	43818.6	46312.6	32547	23367.9	26248.3	16306.6	21347.3	20630.6	17173.2	15033.4	14106.3	13123.2	11884.3	18281.7	39486.3	45682.1	38463.6	77504.9	77648
14.53_128.1070m/z	128.107	14.5253	pos	2-Isopropylfuran	94803	Organoheterocyclic compounds	Heteroaromatic compounds	Unclassified	*		39.2	0	M+NH4	C7H10O	0.161134	6032.55	5592.63	5412.29	5200.07	4938.16	3929.37	4663.67	5077.12	4266.19	4109.38	5455.68	7732.73	5874.41	6726.24	6286.18	6475.06	6227.02	5527.98	5140.24	5222.8	5186.4	5360.02	5313.98	3474.56	3355.3	3867.75	4446.73	4446.5	4835.47	6215.03	5804.62	5756.62	6238.59	6279.51
14.90_354.9837m/z	354.984	14.8956	neg	Ribulose 1,5-diphosphate	377	Unclassified	Unclassified	Unclassified			39.2	0	M+FA-H	C5H12O11P2	-0.0928582	2567.85	2065.79	2063.83	1886.64	1970.07	2059.98	2596.88	2606.63	2381.38	2506.39	3591.51	2746.4	2272.36	2306.74	2106.54	2517.93	1814.88	2604.68	2484.03	2144.97	2489.24	2449.91	2201.32	2022.29	2097.7	2202.19	2405.93	2170.96	2130.83	2378.49	2175.41	2034.92	2219.81	3510.5
15.56_150.1023m/z	150.102	15.5608	pos	1-Methylpyrrolo[1,2-a]pyrazine	HMDB0033171	Organoheterocyclic compounds	Pyrrolopyrazines	Unclassified			39.2	4.11	M+NH4	C8H8N2	-2.33933	30272.6	55827.9	49719.9	49210.4	43038	20920.3	23334.1	25608.7	22639.2	20801.1	24567.2	44887.5	36811.7	44773.7	41731.5	39945.5	40925.2	45756.8	48538.4	50028.6	52676.8	52559.3	50465	35132	32202.8	38458.2	40645.4	38951.8	43179.5	57123.7	54329.3	56455.5	66357.2	67009.5
15.98_223.0633m/z	223.063	15.983	pos	2-(3'-Methylthio)propylmalic acid	64493	Unclassified	Unclassified	Unclassified			39.2	0	M+H	C8H14O5S	-0.774252	47553.5	47053.9	50543.9	45395.8	44812.3	31792.4	37053.9	34574	26890.5	23885.2	29195.1	55204.6	46277.6	52785.4	40856.6	40364.1	39055.6	41973.9	38315.6	42611.9	43313.6	42050.7	46909.6	32636.2	31936	38581.6	37420	39533.5	44263.1	59885.1	58408.4	56434.8	62501.2	62429.4
2.43_309.1093m/z	309.109	2.4313	neg	(3S,5S)-Carbapenam-3-carboxylic acid	71641	Unclassified	Unclassified	Unclassified			39.2	0	2M-H	C7H9NO3	0.306379	247.358	230.207	273.475	353.762	231.389	518.698	501.176	576.116	257.741	179.284	93.563	81.1362	4.01167	532.705	491.454	204.844	136.939	35.5235	0.534943	1.16086	0.315661	0.0152435	67.9864	532.17	605.033	702.106	190.473	68.0855	152.772	383.042	290.519	480.949	351.536	344.653
2.98_258.1458m/z	258.146	2.97975	neg	Propenyl-L-NIO	45344	Unclassified	Unclassified	Unclassified			39.2	0	M+FA-H	C10H19N3O2	-0.557629	1691.45	1633.59	1682.28	1733.95	1606.2	4797.55	4244.61	3785.64	3776.72	3511.46	1722.28	1113.58	153.091	1384.77	1548.78	1087.09	1189.47	3.1085e-07	3.1085e-07	3.1085e-07	3.1085e-07	3.1085e-07	3.1085e-07	5555.45	6341.72	4761.11	2358.84	2143.78	1744.41	1425.02	903.691	1358.75	1190.9	748.471
3.89_295.1033m/z	295.103	3.88762	neg	Isopropyl citrate	88388	Unclassified	Unclassified	Unclassified			39.2	0	M+FA-H	C10H18O7	-0.524679	365.709	290.652	307.586	268.723	301.124	3.1085e-07	3.1085e-07	3.1085e-07	3.1085e-07	3.1085e-07	3.1085e-07	36.0668	323.25	13.0727	19.2271	35.7127	19.5058	2675.91	628.379	332.072	3175.96	330.021	94.3756	3.1085e-07	3.1085e-07	3.1085e-07	3.1085e-07	3.1085e-07	3.1085e-07	3.1085e-07	3.1085e-07	3.1085e-07	3.1085e-07	3.1085e-07
3.96_320.1238m/z	320.124	3.9593	pos	2-cyano-N,N-diethyl-3-(4-hydroxy-3-methoxy-5-nitrophenyl)prop-2-enamide	HMDB0142237	Phenylpropanoids and polyketides	Cinnamic acids and derivatives	Hydroxycinnamic acids and derivatives	*		39.2	0	M+H	C15H17N3O5	-1.08418	5449.82	5893	5671.3	6441.52	6031.72	11383.5	8725.44	5774.39	10862.4	9423.35	8069.32	4084.62	1941.22	4021.14	4260.52	4306.26	5566.68	1694.24	1689.19	1397.29	1332.35	937.259	352.709	7930.66	9641.03	7824.03	11071.2	14500.2	9462.33	1338.91	1441.71	1840.11	2739.66	1562.57
3.99_369.0825m/z	369.083	3.99303	neg	Mahaleboside	88883	Phenylpropanoids and polyketides	Coumarins and derivatives	Coumarin glycosides	*		39.2	0	M+FA-H	C15H16O8	-0.56947	569.546	463.283	456.7	396.365	480.37	2289.57	1401.3	1536.48	1682.09	1386.65	1090.65	3.1085e-07	3.1085e-07	3.1085e-07	3.1085e-07	3.1085e-07	24.3455	23.2469	3.1085e-07	3.1085e-07	3.1085e-07	3.1085e-07	3.1085e-07	2054.3	1042.43	1946.99	1832.43	1941.71	1280.46	3.1085e-07	3.1085e-07	3.1085e-07	3.1085e-07	3.1085e-07
4.01_400.1096m/z	400.11	4.01412	neg	CHONDROSINE	43949	Unclassified	Unclassified	Unclassified			39.2	0	M+FA-H	C12H21NO11	-0.126145	115.495	93.9249	70.2011	115.089	67.669	3.1085e-07	3.1085e-07	3.1085e-07	3.1085e-07	3.1085e-07	3.1085e-07	3.1085e-07	301.984	3.1085e-07	3.1085e-07	3.1085e-07	3.1085e-07	1010.44	863.726	450.028	978.257	543.228	203.051	3.1085e-07	3.1085e-07	14.3435	3.1085e-07	20.7965	3.1085e-07	3.1085e-07	3.1085e-07	3.1085e-07	3.1085e-07	3.1085e-07
4.58_382.1142m/z	382.114	4.58245	neg	1H-Indol-3-ylacetyl-myo-inositol	HMDB0031182	Organoheterocyclic compounds	Indoles and derivatives	Indolyl carboxylic acids and derivatives	*		39.2	0	M+FA-H	C16H19NO7	-0.459085	242.396	168.107	215.144	198.941	240.413	444.929	716.142	573.349	687.743	570.977	363.038	47.0111	115.241	67.8184	3.1085e-07	141.672	88.6469	145.142	108.229	154.903	197.561	83.232	3.1085e-07	807.375	719.74	652.696	744.797	578.481	297.542	52.592	132.969	19.2604	26.755	78.8939
4.73_131.0491m/z	131.049	4.73283	pos	1-Phenyl-1,2-propanedione	HMDB0035243	Benzenoids	Benzene and substituted derivatives	Phenylpropanes	**	C17268	39.2	0	M+H-H2O	C9H8O2	-0.277795	263.136	399.31	318.776	361.595	464.648	3.1085e-07	3.1085e-07	3.1085e-07	3.1085e-07	3.1085e-07	3.1085e-07	3.1085e-07	425.044	3.1085e-07	3.1085e-07	41.4468	3.1085e-07	3653.54	1026.82	2697.73	4808	2044.18	2415.12	3.1085e-07	3.1085e-07	3.1085e-07	3.1085e-07	3.1085e-07	3.1085e-07	3.1085e-07	3.1085e-07	3.1085e-07	3.1085e-07	3.1085e-07
4.75_387.1661m/z	387.166	4.75103	neg	Jasmolone glucoside	HMDB0032870	Organic oxygen compounds	Organooxygen compounds	Carbohydrates and carbohydrate conjugates	*		39.2	0	M+FA-H	C17H26O7	-0.0120854	696.553	670.02	805.127	725.044	793.691	1001.59	1945.23	946.316	5719.17	321.166	2015.99	3.1085e-07	29.2181	3.1085e-07	3.1085e-07	3.1085e-07	3.1085e-07	3.1085e-07	3.1085e-07	3.1085e-07	36.1485	3.1085e-07	34.1939	5132.47	4143.51	1678.4	1449.38	1051.36	5238.71	3.1085e-07	85.5383	67.5569	28.3285	3.1085e-07
4.90_525.1823m/z	525.182	4.89863	neg	Dehydroanonaine	86908	Alkaloids and derivatives	Aporphines	Unclassified	*		39.2	0	2M-H	C17H13NO2	0.555208	345.799	164.963	311.735	282.397	490.632	1186.02	684.1	1332.28	2109.7	450.024	205.556	3.1085e-07	3.1085e-07	3.1085e-07	3.1085e-07	3.1085e-07	3.1085e-07	3.1085e-07	3.1085e-07	3.1085e-07	3.1085e-07	3.1085e-07	3.1085e-07	3417.49	3638.33	2679.16	990.618	964.536	492.782	3.1085e-07	3.1085e-07	3.1085e-07	3.1085e-07	3.1085e-07
4.92_242.1264n	241.119	4.91972	neg	N-Hydroxypentobarbital	1765	Unclassified	Unclassified	Unclassified			39.2	0	M-H, M+FA-H	C11H18N2O4	-1.21433	4743.35	4673.86	4774	4666.84	4684.71	28397.6	12144.5	5734.93	18612.5	12818.2	6195.32	2288.26	678.198	1335.33	1384.1	1600.22	2106.28	206.79	171.002	68.186	364.569	21.5136	55.9042	21415.7	21611.2	9169.04	10687.7	12692.6	5694.56	539.222	124.334	221.875	705.341	51.1305
5.05_251.0559m/z	251.056	5.04617	neg	Phloroglucinol	65724	Organoheterocyclic compounds	Pteridines and derivatives	Pterins and derivatives	**	C00268	39.2	0	2M-H	C6H6O3	-0.884076	176.385	176.925	189.155	192.55	176.992	123.666	373.962	252.002	226.541	136.615	369.384	111.654	265.008	161.665	274.467	232.196	235.758	206.81	235.863	313.482	220.644	228.667	134.967	64.6455	12.907	170.462	158.581	202.527	283.307	194.716	75.8447	301.262	238.724	178.176
5.18_350.1208n	368.155	5.1846	pos	Prodiamine	72645	Unclassified	Unclassified	Unclassified			39.2	0	M+NH4, M+Na, M+K	C13H17F3N4O4	1.77061	16055.8	16424.3	15626.7	16267.1	16867.7	840.062	366.526	362.208	859.672	727.903	222.33	7631.99	22424.2	4683.2	2361.24	6003.31	13866.7	234759	48080.1	23870.2	300330	27046.6	5101.65	94.4605	286.489	52.6524	3.1085e-07	51.6585	3.1085e-07	3.1085e-07	3.1085e-07	3.1085e-07	3.1085e-07	3.1085e-07
5.21_223.0244m/z	223.024	5.21478	neg	2-Furoic acid	HMDB0000617	Organoheterocyclic compounds	Furans	Furoic acid and derivatives	**	C01546	39.2	0	2M-H	C5H4O3	-1.94215	399.295	425.59	368.599	406.872	338.833	363.015	323.153	429.113	387.743	368.862	399.196	426.211	337.912	398.557	270.383	325.859	382.135	368.154	376.191	361.922	285.947	409.983	382.972	326.342	389.489	389.827	409.179	370.444	393.084	427.81	495.083	503.682	387.347	536.058
5.78_277.2271m/z	277.227	5.78308	pos	Etidocaine	66669	Unclassified	Unclassified	Unclassified			39.2	0	M+H	C17H28N2O	-1.17294	187.409	113.726	233.087	215.859	327.993	407.785	569.737	442.663	341.34	773.45	410.309	224.296	348.004	449.717	161.89	324.807	584.259	984.223	646.735	737.212	57.122	283.986	109.874	145.618	46.1224	154.22	147.894	93.0066	386.371	145.327	3.1085e-07	100.552	664.322	318.838
5.82_174.1850m/z	174.185	5.82427	pos	Menthol	HMDB0003352	Lipids and lipid-like molecules	Prenol lipids	Monoterpenoids	**	C00400	39.2	0	M+NH4	C10H20O	-1.58593	6088.43	5634.96	5471.22	5594.66	5797.23	3562.43	3783.59	4084.61	4426.54	4973.78	5473.38	8200.41	5559.62	6194.87	5818.09	6420.38	6700.79	5188.27	5521.3	4481.81	4980.18	6086.66	4989.07	4168.63	3532.65	4232.6	4733.11	5238.7	5708.18	5692.85	5776.27	6252.16	7205.53	7193.07
6.65_219.0657m/z	219.066	6.6487	neg	Catechol	HMDB0000957	Benzenoids	Phenols	Benzenediols	***	C15571	39.2	0	2M-H	C6H6O2	-2.46349	196.113	210.344	258.023	212.007	204.451	267.228	199.488	194.634	238.013	228.978	226.69	283.637	276.63	203.639	251.56	255.607	191.355	308.538	271.013	341.464	321.537	241.035	160.482	236.37	291.551	197.685	210.063	253.088	372.077	212.98	344.177	222.855	307.511	251.305
6.82_269.1758m/z	269.176	6.81745	neg	Linalyl butyrate	HMDB0030427	Lipids and lipid-like molecules	Prenol lipids	Monoterpenoids	*		39.2	0	M+FA-H	C14H24O2	0.0238646	212.061	253.045	197.199	222.531	223.257	491.965	258.791	490.411	97.9742	163.532	142.626	3.1085e-07	3.1085e-07	3.1085e-07	3.1085e-07	3.1085e-07	3.1085e-07	3.1085e-07	3.1085e-07	3.1085e-07	3.1085e-07	3.1085e-07	3.1085e-07	1655.54	2677.13	1896.42	1780	853.409	695.198	3.1085e-07	3.1085e-07	3.1085e-07	3.1085e-07	3.1085e-07
7.51_242.1759m/z	242.176	7.51352	neg	N-methylundec-10-enamide	65467	Unclassified	Unclassified	Unclassified			39.2	0	M+FA-H	C12H23NO	-1.54855	3351.27	2962.65	2954.41	2837.84	3160.93	2853.07	2571.68	2632.76	2573.43	3184.3	2518.21	2598.34	2505.68	2940.32	2494	2523.3	2656.81	3046.17	2460.92	2769.93	2618.4	2566.37	2269.74	3197.79	3282.86	2861.01	2713.55	2554.45	2788.56	2973.49	3250.99	2864.08	2925.63	3189.81
7.76_394.2434m/z	394.243	7.76372	pos	2,3-di-0-hexanoyl-alpha-glucopyranose	53893	Unclassified	Unclassified	Unclassified			39.2	0	M+NH4	C18H32O8	-0.507899	1222.11	1100.43	1156.26	1570.06	1706.18	925.241	1442.31	2375.16	1621.94	1905.16	2904.74	354.088	113.581	574.353	870.419	555.525	916.628	3.1085e-07	3.1085e-07	3.1085e-07	3.1085e-07	3.1085e-07	3.1085e-07	4188.33	4984.5	4617.49	3388.11	3010.45	3175.32	975.17	809.717	802.417	2472.31	749.181
8.71_608.4143m/z	608.414	8.70808	pos	Lasalocid A	LMPK09000002	Lipids and lipid-like molecules	Polyketides	Polyether antibiotics			39.2	0.182	M+NH4	C34H54O8	-2.34541	69589	91987.9	79022.8	72636.8	75411	544072	365747	96492	718903	320938	252891	3.1085e-07	3.1085e-07	3.1085e-07	3.1085e-07	3.1085e-07	3.1085e-07	3.1085e-07	3.1085e-07	3.1085e-07	3.1085e-07	3.1085e-07	3.1085e-07	14921.5	319.337	28117.1	31268.9	57150.9	47850.6	3.1085e-07	3.1085e-07	3.1085e-07	3.1085e-07	3.1085e-07
8.93_243.1599m/z	243.16	8.92692	neg	xi-Dihydro-5-octyl-2(3H)-furanone	87860	Organoheterocyclic compounds	Lactones	Gamma butyrolactones	*		39.2	0	M+FA-H	C12H22O2	-1.55193	3046.59	3130.34	2892.53	2848.9	3029.91	3127.31	3003.28	3056.75	2997.21	3050.6	3026.26	3217.85	3101.61	3430.28	3005.62	3004.01	2949.45	3037.49	2820.25	3302.85	2773.3	2757.41	2602.6	2853.89	3165.95	2968.4	2923.48	2792.46	3011.92	3221.52	3300.04	3111.61	3401.26	3118.68
9.03_307.1915m/z	307.191	9.03237	neg	alpha-Santalyl acetate	92176	Organic oxygen compounds	Organooxygen compounds	Carbohydrates and carbohydrate conjugates	**	C00124	39.2	0	M+FA-H	C17H26O2	-0.0650612	1968.69	1625.64	1862.86	1875.29	1786.82	5533.46	3196.36	5251.67	3392.8	5690.3	1890.93	3.1085e-07	3.1085e-07	3.1085e-07	3.1085e-07	3.1085e-07	3.1085e-07	3.1085e-07	3.1085e-07	3.1085e-07	3.1085e-07	3.1085e-07	3.1085e-07	9176.44	14311.8	9501.55	7817.31	4102.68	3729.13	2174.19	184.644	455.701	529.838	64.8386
9.26_311.1864m/z	311.186	9.26443	neg	4-Hydroxy-3-methoxy-2,10-bisaboladien-9-one	HMDB0033917	Lipids and lipid-like molecules	Prenol lipids	Sesquiterpenoids	*		39.2	0	M+FA-H	C16H26O3	-0.14304	1588.39	1547.89	1483.32	1496.15	1557.17	5000.82	3701.13	2328.15	4274.28	2677.7	2172.23	384.097	299.407	128.458	799.191	464.775	514.567	240.077	29.9292	109.874	656.897	63.5845	24.3249	6240.93	6000.11	3127.99	3906.08	4302.94	3129.25	332.885	793.781	643.246	1087.14	1042.55
9.52_309.2071m/z	309.207	9.51763	neg	Shyobunyl acetate	HMDB0036153	Lipids and lipid-like molecules	Prenol lipids	Sesquiterpenoids	*		39.2	0	M+FA-H	C17H28O2	0.0119879	2682.15	2796.52	2838.7	2655.33	2751.54	9787.62	4508.32	5071.42	9285.71	7135.57	3284.52	85.2819	22.1157	85.0322	20.9025	3.1085e-07	56.5238	3.1085e-07	3.1085e-07	3.1085e-07	3.1085e-07	3.1085e-07	3.1085e-07	11367.4	15317.4	8224.24	10443.8	6743.54	5804.14	1486.39	178.276	314.994	1670.44	79.4228
9.56_267.1602m/z	267.16	9.55982	neg	Rishitin	HMDB0035593	Organic oxygen compounds	Organooxygen compounds	Alcohols and polyols	*	C09715	39.2	0	M+FA-H	C14H22O2	0.0237132	1592.42	1577.74	1585.27	1408.4	1453.84	5984.58	3037.18	2419.08	4902.47	4981.97	2032.56	691.99	216.567	1294.65	2035.49	1180.69	1062.87	18.1423	3.1085e-07	3.1085e-07	3.1085e-07	22.5429	183.275	4674.62	4726.92	3200.22	5598.11	2916.08	2666.24	2027.52	679.716	880.009	1649.92	371.18
9.62_604.3831m/z	604.383	9.62005	pos	6,8a-Seco-6,8a-deoxy-5-oxoavermectin ''2a'' aglycone	63699	Unclassified	Unclassified	Unclassified			39.2	0	M+NH4	C34H50O8	-2.15276	166266	244016	232582	250168	258348	285381	484612	364862	459807	477111	761779	3.1085e-07	3.1085e-07	3.1085e-07	3.1085e-07	3.1085e-07	3.1085e-07	3.1085e-07	3.1085e-07	3.1085e-07	3.1085e-07	3.1085e-07	3.1085e-07	13589.5	10152.6	9257.07	5886.75	11093.8	16049.4	321.987	3.1085e-07	381.033	13230.3	243.619
9.79_622.3231m/z	622.323	9.79218	neg	(3a,5b,7a,12a)-24-[(carboxymethyl)amino]-1,12-dihydroxy-24-oxocholan-3-yl-b-D-Glucopyranosiduronic a	6693	Unclassified	Unclassified	Unclassified			39.2	0	M-H2O-H	C32H51NO12	-0.260387	2624.49	3125.83	3052.63	3366.4	3160.98	30551.3	34067	3123.55	39086.8	21525.6	24184.2	3.1085e-07	3.1085e-07	3.1085e-07	3.1085e-07	3.1085e-07	3.1085e-07	3.1085e-07	3.1085e-07	3.1085e-07	3.1085e-07	3.1085e-07	3.1085e-07	359.499	149.884	3.1085e-07	3.1085e-07	377.835	264.406	3.1085e-07	3.1085e-07	3.1085e-07	3.1085e-07	3.1085e-07
0.02_170.1668n	193.158	0.0207833	pos	undecanal	75342	Organic oxygen compounds	Organooxygen compounds	Carbonyl compounds	*		39.1	0	M+H, M+Na	C11H22O	-1.81428	30882.3	30037.5	29147	28396.8	24532.1	21323.4	24363.1	27065.3	19028.7	17384.2	30721.9	46698.7	33116.9	40342.1	39856.6	31688	26243.5	27296.7	25341.3	24535.1	27320	26283.7	25533.3	19522.6	18465.9	22209.1	25082.5	23406	25888.5	33603.7	33808.2	31209.2	35931.9	37504.4
0.67_238.0232m/z	238.023	0.668983	neg	Phosphocreatinine	HMDB0041624	Organic acids and derivatives	Carboxylic acids and derivatives	Amino acids, peptides, and analogues			39.1	0	M+FA-H	C4H8N3O4P	-1.42893	3551.51	3552.87	3910.47	3500.68	3730.95	1526.81	1445.21	1333.74	2014.79	2341.56	2108.92	4106.44	8676.44	4409.18	4755.26	8080.61	6393.18	7981.44	5920.93	5942.95	8374.77	4641.27	4275.46	1398.39	1398.44	1744.76	1900.91	2404.04	2905.55	1702.36	2510.69	2430.57	3553.64	1807.73
0.78_309.0131m/z	309.013	0.777183	neg	Fluorodifen	68807	Unclassified	Unclassified	Unclassified			39.1	0	M-H2O-H	C13H7F3N2O5	0.74764	10323.2	7065.03	9137.63	4872.86	6691.46	1202.73	4140.06	6098.64	1173.45	3035.15	10913.3	11231.2	1906.88	12447	10795	6074.06	16508.8	4101.7	3.1085e-07	1480.99	3.1085e-07	3.1085e-07	3.1085e-07	942.12	3.1085e-07	2277.82	2295.48	2312.53	6199.2	5812.68	10759.5	6130.18	7692.18	10784.6
0.82_186.0759m/z	186.076	0.815617	pos	Vanillic acid	HMDB0000484	Benzenoids	Benzene and substituted derivatives	Benzoic acids and derivatives	***	C06672	39.1	0	M+NH4	C8H8O4	-1.24552	29072.1	44636	33424.2	32662	35629	15424.8	19560	19337	18617.7	17547.1	23567.9	38413.6	38733.2	46954.6	46223.3	53275.1	55823.5	37585.5	50109.5	52633.2	51827.8	56894.6	53611.5	18575.8	18687.2	19219.1	22267.1	23809.8	21912.3	27671.5	28495	27058.2	36737.9	30199.1
0.83_157.0130m/z	157.013	0.832633	pos	Aconitic acid	HMDB0000072	Organic acids and derivatives	Carboxylic acids and derivatives	Tricarboxylic acids and derivatives	***	C00417	39.1	0	M+H-H2O	C6H6O6	-1.08289	1103.79	732.664	736.84	1041.87	722.253	2785.02	2176.62	2491.47	1671.09	1790.03	2006.46	462.771	643.878	4281.15	1535.22	2337.82	1903.85	3.1085e-07	3.1085e-07	3.1085e-07	3.1085e-07	3.1085e-07	3.1085e-07	3018.67	2257.79	3219.75	2500.72	2573.69	2189.33	1983.37	2906.56	3436.6	2795.93	965.068
1.10_292.0789n	310.113	1.09888	pos	6-[(3-carboxy-2-methylprop-2-en-1-yl)oxy]-3,4,5-trihydroxyoxane-2-carboxylic acid	HMDB0128928	Organic acids and derivatives	Carboxylic acids and derivatives	Amino acids, peptides, and analogues			39.1	0	M+H, M+NH4	C11H16O9	-1.68352	47090.4	61272.2	45089.7	49890.7	58252.1	65628	50133.9	23693.5	49696.3	33461.7	29063.8	62983.7	57356.7	67789.5	85849	68395.7	96134.4	53729.3	64691.6	41204.3	31247.7	17160.3	12322.8	18420	22592.9	14742.6	23277.9	11524.9	11353	4666.59	52867.1	32164.5	7057.68	63266.8
1.12_218.0900n	219.097	1.11592	pos	N-gamma-L-Glutamyl-D-alanine	91446	Organic acids and derivatives	Carboxylic acids and derivatives	Amino acids, peptides, and analogues	*		39.1	0	M+H-H2O, M+H	C8H14N2O5	-1.42086	24374.2	35839.6	35197.5	33358	43754.4	10193	7306.18	6787.47	8601.39	8510.28	5672.76	9179.92	39172.3	9141.15	8791.27	14032.3	12217.7	95329.8	76289.9	90170.3	105141	61784.3	101655	11021.7	11252.7	9416.11	13876	14274.1	10349.4	12412.6	38302.6	42192.4	12992.4	23990.8
10.00_239.1286m/z	239.129	10.003	neg	Neocnidilide	HMDB0034450	Organoheterocyclic compounds	Isobenzofurans	Unclassified	*	C17002	39.1	0	M+FA-H	C12H18O2	-1.56219	1829.36	1723.14	1715.79	1627.12	1604.56	2490.47	3110.95	2471.31	2674.63	2435.28	2527.01	3186.59	2291.24	3031.24	2785.44	3400.46	2806.85	2844.41	2840.95	2533.71	2365.48	1749.44	2505.34	2507.73	2592.31	2561.46	2527.45	2554.72	2788.98	2831.7	2768.39	3166.88	2517.92	3135.08
11.79_250.1447m/z	250.145	11.794	neg	Heptopargil	72875	Unclassified	Unclassified	Unclassified			39.1	0	M+FA-H	C13H19NO	-0.619954	3115.2	2996.18	2842.99	2620	2902.98	1945.25	2004.24	1855.27	2008.27	2110.07	1887.98	2200.3	2269.73	2355.59	2295.97	2898.45	2694	2211.37	2228.44	2380.61	2500.22	2175.82	2486.34	1956.62	2095.52	2066.59	2322.75	2049.59	2086.75	2838.76	2736.55	2090.29	2301.85	2055.66
12.11_126.1026m/z	126.103	12.1083	pos	2,5-Dimethylpyrazine	90594	Organoheterocyclic compounds	Diazines	Pyrazines	*		39.1	0	M+NH4	C6H8N2	0.175799	2775.83	2378.82	2333.23	2402.19	2523.82	1765.76	1873.12	2000.25	1668.74	1796.05	1889.12	3136.03	2350.95	2897.03	2641.33	2674.76	2510.25	2363.71	2193.23	2099.14	2351.54	2311.14	2101.37	1600.02	1527.44	1677.07	2097.95	2056.75	2103.64	2761.57	2860.41	2517.07	2819.69	2908.59
12.52_335.1511m/z	335.151	12.5234	pos	Amifloxacin	HMDB0041826	Organoheterocyclic compounds	Quinolines and derivatives	Quinoline carboxylic acids			39.1	0	M+H	C16H19FN4O3	-0.740148	5239.81	10560.5	11906.5	13598.8	14028.7	8031.48	6805.38	3919.66	9436.15	9135.85	10531.1	6933.18	6284.77	5679.98	5664.05	5168.15	6548.35	7226.01	8098.63	6827.92	10106.6	9547.06	10963.3	11037.1	8058.81	7635.3	15579	17953.2	13539.5	2474.13	5173.22	5771.91	8240.23	7023.95
12.54_126.1026m/z	126.103	12.5439	pos	2,6-Dimethylpyrazine	HMDB0035248	Organoheterocyclic compounds	Diazines	Pyrazines	*		39.1	0	M+NH4	C6H8N2	0.0719862	3568.48	3337.21	3638.35	3660.58	3693.12	2470.39	2747.92	2922.33	2495.8	2571.89	3073.44	4446.47	3501.33	4291.58	4117.63	3826.71	3933.52	3408.4	3177.09	3163.41	3106.31	3371.86	3186.51	2349.32	2241.06	2645.18	2929.6	2800.19	3077.89	4105.83	4150.26	4003.46	4219.49	4218.94
12.96_126.1026m/z	126.103	12.9596	pos	2,3-Dimethylpyrazine	88870	Organoheterocyclic compounds	Diazines	Pyrazines	*		39.1	0	M+NH4	C6H8N2	0.154271	1708.68	1753.15	1660.82	1556.28	1685.1	1336.92	1284.76	1617.9	1233.92	1154.91	1425.82	2401.07	1729.1	2079.11	1939.06	2119.29	1942.7	1708.01	1659.47	1613.09	1648.24	1651.43	1548.87	1255.32	1018.19	1302.31	1685.28	1424.71	1738.12	1963.93	1728.1	1859.03	1892.36	2082.66
13.52_128.1070m/z	128.107	13.5192	pos	2-Ethyl-5-methylfuran	HMDB0029728	Organoheterocyclic compounds	Heteroaromatic compounds	Unclassified			39.1	0	M+NH4	C7H10O	0.198534	3010.69	2882.04	2675.39	2653.61	2624.26	2060.8	2392.37	2577.04	2103.12	2091.19	2806.74	4037.95	2932.37	3359.41	3447.47	3191.1	3118.74	2813.12	2608.24	2629.12	2702.23	2698.88	2639.17	1900.98	1793.75	2001.16	2415.08	2346.94	2551.75	3256.75	3049.85	2996.9	3213.79	3341.91
15.41_297.2664n	298.274	15.415	pos	Cassine	68143	Unclassified	Unclassified	Unclassified			39.1	0	M+H, M+K	C18H35NO2	-1.16445	3632.09	3359.58	3586.68	4684.99	4722.83	2125.2	2858.21	2724.34	1811.63	2218.14	2922.01	3899.02	2828.72	4175.33	4321.14	5779.25	4743.07	4013.86	3411.48	3263.02	2031.25	2698.96	2563.67	2603.39	2283.27	2475.27	2548.66	2526.76	2740.02	5368.98	5777.51	4645.04	10480.6	10334.4
15.54_134.0711m/z	134.071	15.543	pos	2-Aminobenzimidazole	68671	Unclassified	Unclassified	Unclassified			39.1	0	M+H	C7H7N3	-1.13058	165.392	136.739	58.3949	93.9241	86.6556	89.0377	152.805	71.9004	144.002	91.4688	119.217	229.995	110.534	167.796	156.604	149.745	165.337	93.5546	114.214	108.273	111.729	109.063	84.9935	96.963	60.0183	93.9114	72.4772	111.944	60.7403	147.938	101.213	136.8	137.458	50.7299
16.00_156.1148n	139.112	16.0006	pos	2-Nonenoic acid	HMDB0031271	Lipids and lipid-like molecules	Fatty Acyls	Fatty acids and conjugates	*		39.1	0	M+H-H2O, M+H	C9H16O2	-1.51697	70435.1	66422.5	68197.4	62273.4	58181.8	44299.9	53272.3	53886.4	46455.2	47111.4	58883.4	110447	84843.6	89598.9	70801	67432	68005.3	63130.1	58130.3	59754.3	62984.5	61766.7	66768.3	44615.3	41846.6	50204	52671	53329.6	59730.6	79707.5	78033.6	75773.7	90880.8	96340.9
2.30_297.1190m/z	297.119	2.30482	neg	2,3-Butanediol glucoside	95284	Organic oxygen compounds	Organooxygen compounds	Carbohydrates and carbohydrate conjugates	*		39.1	0	M+FA-H	C10H20O7	-0.532896	1756	1601.45	1764.85	1605.57	1826.51	884.686	1498.64	2166.87	1267.17	2007.47	619.478	542.292	4553.57	596.525	108.641	1697.75	804.239	7624.39	7883.25	6168	6970.83	6566.23	3854.44	821.581	673.011	751.339	813.23	706.07	637.872	159.429	206.531	115.145	124.623	199.087
2.37_275.0086m/z	275.009	2.36803	neg	Fosfomycin	HMDB0014966	Organic acids and derivatives	Organic phosphonic acids and derivatives	Organic phosphonic acids	**	C06454	39.1	0	2M-H	C3H7O4P	-1.87033	889.003	845.933	975.326	910.014	850.778	1974.83	446.886	33.6365	2266.08	719.896	890.122	3.1085e-07	753.932	3.1085e-07	3.1085e-07	3.1085e-07	3.1085e-07	2222.69	1748.13	1942.46	3970.76	2316.69	3088.4	996.604	1117.58	217.914	1881.45	3391.53	859.595	3.1085e-07	3.1085e-07	3.1085e-07	3.1085e-07	3.1085e-07
2.39_180.9896m/z	180.99	2.39127	pos	Dihydroxyacetone Phosphate Acyl Ester	62468	Organic oxygen compounds	Organooxygen compounds	Carbonyl compounds	**	C03372	39.1	0	M+H-H2O	C4H7O7P	-0.269951	26379.2	34084.9	33536.7	28892.9	24299.2	17604.9	20899.1	22512	21740.3	21678.9	29443.2	41271.3	32599.6	36246.7	33194.7	38927.4	35752.8	29408.3	28787.6	27640.8	32235.5	35044	30827.6	20954.5	19135.4	23720.8	27503	26096.9	28749.2	36570.6	36931.3	34884.5	38411.7	38123.2
3.25_288.1565m/z	288.156	3.25422	neg	Lysyl-Proline	HMDB0028959	Organic acids and derivatives	Carboxylic acids and derivatives	Amino acids, peptides, and analogues			39.1	0	M+FA-H	C11H21N3O3	-0.146434	590.201	558.058	572.639	581.914	547.744	2783.74	1491.03	953.434	1735.09	1239.52	606.601	299.591	63.5627	291.809	297.744	144.473	202.601	3.1085e-07	3.1085e-07	3.1085e-07	3.1085e-07	3.1085e-07	3.1085e-07	2270.24	2477.86	1428.01	1337.14	1429.83	906.299	423.688	163.037	303.542	349.654	58.9331
3.30_281.1142m/z	281.114	3.29645	neg	N-Carboxytocainide	2865	Unclassified	Unclassified	Unclassified			39.1	0	M+FA-H	C12H16N2O3	-0.469334	1891.58	1800.95	1744.26	1836.76	1810.86	747.318	1273.07	932.707	1673.8	1375.63	1059.71	1164.3	4432.68	740.787	1217.9	1805.26	1584.35	8172.31	6901.22	7465.41	9523.55	6259.19	9254.98	860.944	704.399	797.822	493.482	348.607	538.413	162.01	56.6516	112.227	254.05	15.8183
3.78_237.1230m/z	237.123	3.78023	pos	AAPH	64879	Unclassified	Unclassified	Unclassified			39.1	0	M+K	C8H18N6	2.84447	1279.72	1440.71	1158.51	1201.04	1560.79	232.982	119.296	141.559	483.051	480.269	519.505	3.1085e-07	3.1085e-07	67.6069	142.632	56.3432	3.1085e-07	652.039	121.449	297.283	1443.17	376.286	732.253	127.585	223.768	85.8208	36.9768	264.42	108.3	3.1085e-07	762.1	873.951	3.1085e-07	2519.73
4.14_293.1144m/z	293.114	4.14055	neg	6-Hydroxymelatonin	HMDB0004081	Organoheterocyclic compounds	Indoles and derivatives	Hydroxyindoles	**	C05643	39.1	0	M+FA-H	C13H16N2O3	0.446522	916.52	874.234	898.266	907.147	935.093	1540.88	1602.61	2086.15	1031.03	958.893	354.258	273.4	1.9568	1250.73	1123.24	345.952	494.307	0.163944	1.35714	2.01451	0.854576	3.485	2.03203	2009.36	2208.39	2696.46	845.32	580.777	729.619	960.698	774.724	1213.75	1069.65	709.67
4.14_317.0876m/z	317.088	4.14055	neg	Arbutin	43989	Organic oxygen compounds	Organooxygen compounds	Carbohydrates and carbohydrate conjugates	**	C06186	39.1	0	M+FA-H	C12H16O7	-0.586474	196.208	169.068	181.61	196.972	149.686	3.1085e-07	3.1085e-07	3.1085e-07	3.1085e-07	3.1085e-07	3.1085e-07	39.1777	356.747	143.107	214.596	96.951	151.81	232.054	684.262	404.377	278.167	274.95	253.98	3.1085e-07	3.1085e-07	10.9777	3.1085e-07	3.1085e-07	3.1085e-07	3.1085e-07	3.1085e-07	3.1085e-07	3.1085e-07	3.1085e-07
4.16_279.0985m/z	279.099	4.16163	neg	5-Methoxy-DL-tryptophan	103475	Unclassified	Unclassified	Unclassified			39.1	0	M+FA-H	C12H14N2O3	-0.455631	707.19	710.791	581.051	676.72	697.4	1551.54	1522.4	1680.86	1134.39	897.963	382.176	215.917	18.0789	566.225	791.802	374.774	494.216	102.575	39.1392	3.1085e-07	69.1478	27.5243	3.1085e-07	2049.16	2137.06	2284.15	801.163	604.991	771.174	772.952	392.062	510.257	768.321	396.739
4.45_341.1339m/z	341.134	4.44983	pos	Gamma-glutamyl-Arginine	86035	Unclassified	Unclassified	Unclassified			39.1	0	M+K	C11H22N6O4	1.5572	3400.66	3526.73	3858.84	3063.74	3480.14	6257.2	6435.05	8206.55	8842.92	6786.39	6323.04	938.229	845.398	1074.03	1443.07	1398.04	961.038	1571.67	1086.46	1174.82	2434.35	1367.26	958.977	5624.64	6688.91	6957.44	5884.85	4832.51	3493.94	600.609	1702.14	1057.76	906.583	1789.46
4.48_293.1506m/z	293.151	4.47738	neg	2-Piperidinecarboxamide, N-(3-hydroxy-2,6-dimethylphenyl)-, (S)-	2384	Unclassified	Unclassified	Unclassified			39.1	0	M+FA-H	C14H20N2O2	-0.272479	705.714	591.661	566.893	641.603	661.101	772.906	528.606	654.025	552.569	671.412	251.674	488.416	83.36	1094.57	1022.36	595.963	628.346	3.1085e-07	3.1085e-07	3.1085e-07	3.1085e-07	3.1085e-07	3.1085e-07	512.397	950.545	976.247	318.663	336.929	417.276	185.33	645.908	990.086	420.435	756.035
4.75_209.0812m/z	209.081	4.75103	neg	N4-Phosphoagmatine	65821	Unclassified	Unclassified	Unclassified			39.1	0	M-H	C5H15N4O3P	1.48198	264.985	335.583	319.51	338.878	349.873	3.1085e-07	6.36796	3.1085e-07	3.1085e-07	3.1085e-07	3.1085e-07	413.884	854.505	702.182	742.272	313.382	632.278	1543.08	1447.1	1572.93	1768.57	947.961	861.055	28.1039	39.8428	28.7105	3.1085e-07	9.67523	11.3088	3.1085e-07	31.367	43.2386	12.1578	28.783
4.81_363.1662m/z	363.166	4.81427	neg	Soman	66663	Unclassified	Unclassified	Unclassified			39.1	0	2M-H	C7H16FO2P	-2.61759	73.2971	76.8053	100.733	180.515	127.713	674.048	691.885	672.589	843.86	564.941	434.533	3.1085e-07	3.1085e-07	3.1085e-07	3.1085e-07	3.1085e-07	3.1085e-07	3.1085e-07	3.1085e-07	3.1085e-07	3.1085e-07	3.1085e-07	3.1085e-07	729.543	566.459	620.092	498.212	649.72	208.594	3.1085e-07	3.1085e-07	3.1085e-07	3.1085e-07	3.1085e-07
4.92_437.1452m/z	437.145	4.91972	neg	Marmesin rhamnoside	94123	Phenylpropanoids and polyketides	Coumarins and derivatives	Furanocoumarins	*		39.1	0	M+FA-H	C20H24O8	-0.257519	305.934	447.555	342.929	409.952	412.809	597.474	246.524	222.424	308.341	104.66	176.791	157.948	265.796	183.205	414.1	150.926	128.181	358.298	140.936	221.018	352.297	372.925	231.626	631.477	794.279	130.106	411.288	224.984	288.983	663.766	955.113	1374.72	857.423	1132.01
4.96_500.1692m/z	500.169	4.95793	pos	Fluconazole glucuronide	2709	Unclassified	Unclassified	Unclassified			39.1	0	M+NH4	C19H20F2N6O7	-1.6438	10147	10548.6	11367.6	11224.8	11700.6	3.1085e-07	103.594	3.1085e-07	3.1085e-07	3.1085e-07	3.1085e-07	181.652	32027.3	412.987	3.1085e-07	4044.14	764.602	88129.9	71128.5	94459.7	97936.5	28391.4	20473.4	3.1085e-07	3.1085e-07	3.1085e-07	3.1085e-07	3.1085e-07	3.1085e-07	3.1085e-07	3.1085e-07	3.1085e-07	3.1085e-07	3.1085e-07
5.05_248.0926m/z	248.093	5.04617	neg	Isosalsolidine	95910	Organoheterocyclic compounds	Isoquinolines and derivatives	Unclassified	*		39.1	0	M+FA-H	C12H13NO2	-1.11847	55.8255	62.4388	83.3784	49.2522	86.1334	3.1085e-07	3.1085e-07	3.1085e-07	3.1085e-07	3.1085e-07	3.1085e-07	3.1085e-07	152.79	3.1085e-07	3.1085e-07	3.1085e-07	3.1085e-07	839.403	342.669	543.063	1106.2	467.744	196.08	3.1085e-07	3.1085e-07	3.1085e-07	3.1085e-07	3.1085e-07	3.1085e-07	3.1085e-07	3.1085e-07	3.1085e-07	3.1085e-07	3.1085e-07
5.09_261.1343m/z	261.134	5.08832	neg	Butyl butyryllactate	HMDB0037137	Lipids and lipid-like molecules	Fatty Acyls	Fatty acid esters			39.1	0	M+FA-H	C11H20O4	-0.218133	303.545	309.552	321.125	348.557	351.062	767.06	901.422	1689.84	377.286	569.404	646.03	3.1085e-07	3.1085e-07	19.5794	40.3787	3.1085e-07	3.1085e-07	3.1085e-07	3.1085e-07	3.1085e-07	3.1085e-07	3.1085e-07	3.1085e-07	1337.32	1724.56	2495.92	752.505	964.219	796.549	61.7508	12.2398	87.3222	106.606	3.1085e-07
5.10_278.0308m/z	278.031	5.10198	pos	N'-Phosphoguanidinoethyl methyl phosphate	66196	Unclassified	Unclassified	Unclassified			39.1	0	M+H	C4H13N3O7P2	2.4544	913.607	842.408	1042.57	552.868	435.337	1506.85	1388.94	515.901	1638.32	1089.53	2352.6	3.1085e-07	104.611	3.1085e-07	3.1085e-07	3.1085e-07	3.1085e-07	490.958	182.99	655.96	1316.25	2455.85	2739.14	775.92	683.667	724.725	1350.24	1001.99	597.417	3.1085e-07	3.1085e-07	3.1085e-07	3.1085e-07	3.1085e-07
5.12_277.1180m/z	277.118	5.1226	pos	8,9,10,11-Tetrafluoro-8E,10E-dodecadien-1-ol	LMFA05000168	Lipids and lipid-like molecules	Fatty Acyls	Fatty alcohols			39.1	0	M+Na	C12H18F4O	-2.33871	1430.35	2009.55	1746.58	1984.77	1775.38	5909.2	2864.05	1403.81	2428.72	2246.86	1131.01	971.424	147.454	885.085	735.871	577.884	948.828	496.517	74.2408	293.205	984.579	202.428	383.622	4103.15	4007.85	2568.44	1837.07	2199.97	1567.4	449.945	191.793	350.565	617.653	3.1085e-07
5.33_174.1406n	197.128	5.32967	pos	5,7alpha-Dihydro-1,4,4,7a-tetramethyl-4H-indene	HMDB0036683	Hydrocarbons	Unsaturated hydrocarbons	Branched unsaturated hydrocarbons	*		39.1	0	M+H, M+Na	C13H18	-1.21937	4950.67	4271.03	4364.77	4276.28	3942.22	2832.82	3222.64	3541.45	3311.8	3268.61	4042.85	5710.15	4551.87	4821.73	5230.64	5160.77	4770.92	4860.42	4373.44	4457.64	5216.87	4534.21	4268.97	2721.2	2465.24	2641.02	3402.66	3222.2	3201.44	4469.98	4567.25	4021.99	4536.09	4328.62
5.49_359.2075m/z	359.207	5.48875	neg	2S-hydroxy-3-(10Z-tetradecenoyloxy)-propanoic acid	LMFA07010692	Lipids and lipid-like molecules	Fatty Acyls	Fatty esters			39.1	0	M+FA-H	C17H30O5	-0.131523	1012.84	1214.42	1190.55	1072.99	1157.85	2596.42	1645.43	2304.25	2712.6	3681.62	1311.37	63.1469	3.1085e-07	78.2897	3.1085e-07	3.1085e-07	36.3676	3.1085e-07	3.1085e-07	3.1085e-07	3.1085e-07	3.1085e-07	3.1085e-07	5546.79	7635.77	4985.25	4583.54	3555.58	2581.6	1360.55	304.955	590.562	1154.94	82.5031
5.76_125.0960m/z	125.096	5.76283	neg	N(tele)-methylhistaminium	HMDB0062574	Organic nitrogen compounds	Organonitrogen compounds	Amines			39.1	0	M-H	C6H12N3+	0.863412	86.2599	82.1162	66.5389	90.903	72.3324	130.498	113.555	117.183	156.41	186.986	162.474	33.5065	49.2695	27.7768	57.9413	38.8312	90.0748	16.1371	45.4039	21.2041	7.97957	12.686	34.4204	107.805	166.935	181.984	240.484	294.25	330.484	45.6246	49.2044	29.2894	51.0597	39.4207
5.91_283.1185m/z	283.119	5.91043	neg	2,2,4,4,-Tetramethyl-6-(1-oxopropyl)-1,3,5-cyclohexanetrione	89065	Lipids and lipid-like molecules	Prenol lipids	Monoterpenoids	*		39.1	0	M+FA-H	C13H18O4	-0.852916	1748.45	1738.71	1749.73	1844.23	1715.75	3184.84	2512.2	2448.65	3743.23	2131.03	1629.5	1660.63	2065.15	2350.17	2366.29	1528.44	2826.19	587.592	875.32	986.423	646.918	1210.27	1667.02	3182.51	3540.08	2213.92	1700.95	1579.55	973.59	226.297	717.788	485.373	271.712	808.439
6.20_205.1312n	206.138	6.19655	pos	Pantothenol	LMFA08020198	Organic oxygen compounds	Organooxygen compounds	Alcohols and polyols	**	C05944	39.1	1.67	M+H, M+Na	C9H19NO4	-1.25435	23043.5	22234.9	19694.3	18173.1	21026.3	16338.5	17392.8	18772.1	16993.8	18543.7	23379.4	26365.6	22422.5	25699.6	24330	26856.6	24870.7	18711.4	19339.4	17646.7	19747.3	19348.2	18580	13923	13637.3	16002.4	15702.2	16331.1	17426.6	22227.2	23364.4	21548.1	24698.1	25021.9
6.70_259.1902m/z	259.19	6.69585	pos	Dibutyl adipate	69913	Unclassified	Unclassified	Unclassified			39.1	0	M+H	C14H26O4	-0.904578	1374.21	1234.43	1393.61	1395.72	1329.8	2129.37	1762.15	1710.44	3535.28	3227.88	2361.22	619.393	519.893	691.656	738.947	742.491	911.5	219.933	267.825	221.182	267.4	266.937	238.92	2185.49	2094.85	1747.28	2347.81	2972.73	2485.11	847.546	669.073	766.913	813.262	1006.07
6.93_260.2004m/z	260.2	6.92567	pos	(Z,Z)-2,9,16-Heptadecatriene-4,6-diyn-8-ol	88613	Lipids and lipid-like molecules	Fatty Acyls	Fatty alcohols	*		39.1	0	M+NH4	C17H22O	-1.90175	5701.74	4584.37	5929.51	5937.68	6459.97	4789.16	5410.68	6087.79	3800.43	4243.65	3195.43	4781.17	4105.1	4818.64	3719.59	2297.37	2107.05	3457.63	2412.57	3158.93	2861.99	2544.44	3636.24	5780.47	6919.08	7271.64	6993.05	10712.6	6701.37	6610.48	5981.13	6318	6931.8	7273.86
7.18_269.1759m/z	269.176	7.17607	neg	Ethyl (2E,6Z)-dodecadienoate	87348	Lipids and lipid-like molecules	Fatty Acyls	Fatty acid esters	*		39.1	0	M+FA-H	C14H24O2	0.0968645	514.369	508.277	537.373	544.145	469.612	3322.65	806.242	1296.81	837.264	1725.89	626.203	22.925	26.3098	3.1085e-07	3.1085e-07	3.1085e-07	3.1085e-07	3.1085e-07	3.1085e-07	3.1085e-07	3.1085e-07	3.1085e-07	3.1085e-07	2284.29	2572.53	2297.43	2483.05	971.482	1101.31	129.732	3.1085e-07	3.1085e-07	16.0796	3.1085e-07
7.28_390.2133m/z	390.213	7.28142	neg	O-sebacoylcarnitine	LMFA07070100	Lipids and lipid-like molecules	Fatty Acyls	Fatty esters			39.1	0	M+FA-H	C17H31NO6	-0.00703996	2627.88	2803.49	2546.58	2913.95	2686.2	5075.69	4960.65	5777.01	9241.14	7426.6	4751.16	405.515	115.939	520.906	1040.19	548.368	833.901	3.1085e-07	3.1085e-07	3.1085e-07	3.1085e-07	3.1085e-07	3.1085e-07	18256.5	23559.1	15860.5	7960.48	7394.7	5166.8	1014.21	180.617	324.202	1181.76	244.817
8.44_192.1380m/z	192.138	8.43572	pos	4-Methyl-2-phenyl-2-pentenal	92232	Benzenoids	Benzene and substituted derivatives	Phenylacetaldehydes	*		39.1	0	M+NH4	C12H14O	-1.7358	7155.53	5252.65	5087.02	4847.02	4773.32	4031.17	3939.95	4730.07	3697.89	4401	5324.27	7526.94	5472.17	6816.04	6257.83	5920.09	5852.81	4800.27	4868.02	4694.96	4408.58	4959.77	4455.16	3472.73	3400.24	3915.95	4276.06	4224.33	4629.18	5972.62	6237.93	5401.91	6294.91	6061.99
0.02_142.0991n	143.106	0.0207833	pos	3Z-Hexenyl acetate	LMFA07010181	Organic acids and derivatives	Carboxylic acids and derivatives	Carboxylic acid derivatives	**	C19757	39	0	M+H-H2O, M+H	C8H14O2	-1.68239	47862	50167	45639.6	47956.7	40220.8	30141.9	35174	46350.1	31074.9	28855.2	38370.8	99061.6	68686.9	75632.6	75894	50114.8	47282.1	42053.6	41357.8	41224	45375.6	42187.3	43327.6	31052.9	29916.7	36152.2	38512.4	37671.8	42680.7	53028.3	54403.2	51496.5	58139.5	61930
0.71_407.1055m/z	407.105	0.713467	pos	N-Acetylneuraminic acid 9-phosphate	HMDB0004381	Organic oxygen compounds	Organooxygen compounds	Carbohydrates and carbohydrate conjugates	**	C06241	39	4.83	M+NH4	C11H20NO12P	-1.72537	26726.7	26730.2	31716.6	24994.4	29586.5	1908.05	1612.87	1334.57	2807.28	3241.94	3405.83	16182.5	56210.8	12489.1	19640.8	11168.8	10360.8	118035	82157.8	108972	91037.4	90769.6	113772	1335.13	1327.92	1792.61	4306.71	5997.59	4130.77	17046.6	14994.5	21200.9	39535.1	9845.03
0.75_191.0661m/z	191.066	0.747517	pos	Carglumic acid	HMDB0015673	Organic acids and derivatives	Carboxylic acids and derivatives	Amino acids, peptides, and analogues	**	C05829	39	0	M+H	C6H10N2O5	-0.773132	2505.69	4187.8	3083.19	2529.63	3196.19	5002.91	5846.36	4036.54	5549.59	5221	6378.04	4294.14	1203.01	3831.09	2547.68	1382.23	5978.03	717.712	3.1085e-07	1411.76	502.161	1535.32	1115.98	6534.43	6163.87	6659.8	6032.7	7420.29	5477.94	1919.46	3.1085e-07	3.1085e-07	1224.41	3.1085e-07
0.99_226.9959m/z	226.996	0.9932	neg	2-Oxo-4-phosphonobutanoate	63606	Unclassified	Unclassified	Unclassified			39	0	M+FA-H	C4H7O6P	-1.93647	422.304	429.586	393.871	461.399	511.924	3.1085e-07	115.294	141.494	3.1085e-07	113.933	189.088	5824.85	617.781	12137.4	10272.6	10488.3	9292.62	3.1085e-07	3.1085e-07	3.1085e-07	65.402	3.1085e-07	3.1085e-07	41.2336	3.1085e-07	79.3534	96.9234	130.234	294.977	1208.93	1253.47	1462.29	1575.23	2399.33
1.10_146.0215n	129.018	1.09888	pos	3-Oxoglutaric acid	HMDB0013701	Organic acids and derivatives	Keto acids and derivatives	Short-chain keto acids and derivatives	***		39	0	M+H-H2O, M+H	C5H6O5	-0.452965	32830.1	40707.9	38755.4	39942.1	48065.9	21257.8	20407.7	14679.4	15732.8	15171.7	17444.5	64677.5	48595.3	66623.4	80893.4	76379.4	83012.9	33817.2	47590	34758	22721.7	23318.8	22302.1	11101.1	12494.7	12205.8	13556.8	11351.4	10341.9	14987.6	41033.2	35959.8	19692.6	51731.4
1.33_171.0054m/z	171.005	1.33273	pos	(2S)-2-Phospholactate	72896	Unclassified	Unclassified	Unclassified			39	0	M+H	C3H7O6P	0.518556	3101.81	3040.7	3290.54	3460.96	3257.82	2162.6	2883.43	2995.13	2829.84	3003.39	3915.87	4639.79	3119.13	3627.45	3639.57	3774.03	3624.53	2622.31	2873.05	2511.24	2923.52	3177.56	2460.76	2694.92	2369.18	2780.84	2958.1	2567.78	3451.73	4441.39	4788.22	3938.18	4523.65	4767.68
1.50_324.2165m/z	324.216	1.49507	pos	Capsiate	HMDB0034780	Benzenoids	Phenols	Methoxyphenols	*	C20203	39	0	M+NH4	C18H26O4	-1.50415	2.46016e+06	2.75668e+06	2.82155e+06	3.01139e+06	3.01275e+06	1.78997e+06	2.17704e+06	2.45094e+06	1.68089e+06	1.56299e+06	1.98225e+06	3.93665e+06	2.97584e+06	3.3345e+06	3.27167e+06	2.61246e+06	2.32681e+06	2.31639e+06	2.27892e+06	2.30629e+06	2.26729e+06	2.4645e+06	2.50773e+06	1.77545e+06	1.65623e+06	2.04772e+06	2.24806e+06	2.27781e+06	2.45658e+06	3.39836e+06	3.55116e+06	3.38775e+06	3.97122e+06	4.01842e+06
10.28_468.3081m/z	468.308	10.2805	pos	PA(19:1(9Z)/0:0)	82344	Lipids and lipid-like molecules	Glycerophospholipids	Glycerophosphates			39	0	M+NH4	C22H43O7P	-0.881372	4675.88	4008.25	3692.27	4108.35	4332.67	78.0644	456.55	81.2111	174.802	8.24095	274.074	11609.5	10138.1	11208.4	15859.9	5695.53	5833.38	6021.29	7774.08	7043.27	3070.31	4113.46	18874.4	3.1085e-07	3.1085e-07	87.0482	206.362	3.1085e-07	657.632	721.25	821.962	1313.94	1219.14	1123.37
10.59_434.9886m/z	434.989	10.5928	neg	FOSFOSAL	44294	Unclassified	Unclassified	Unclassified			39	0	2M-H	C7H7O6P	-0.459211	2052.4	1914.73	2017.86	2206.75	2031.72	1843.89	1842.22	1933	1961.97	2038.88	2046.01	2184.77	1982.47	2232.81	2234.76	2090.73	2159.98	2149.59	1970.26	1936.49	2290.59	1965.34	2217.45	2117.82	2083.17	2032.63	1949.76	1971.23	2268.63	2268.38	2298.36	2389.39	2395.33	2334.94
10.62_345.2632m/z	345.263	10.618	pos	DG(8:0/0:0/8:0)	HMDB0092900	Lipids and lipid-like molecules	Glycerolipids	Diradylglycerols			39	0	M+H	C19H36O5	-1.06218	1242.88	1137.74	1144.88	947.391	1030.92	1010.65	1064.01	850.022	803.26	944.193	1233.81	1507.35	1083.48	1454.12	1096.75	1293.48	1153.03	1344.48	840.281	966.737	801.867	785.651	1143.6	796.461	693.431	812.506	935.26	1278.15	876.121	1036.06	1127.16	1307.77	1216.12	1231.39
10.87_343.2263m/z	343.226	10.8701	pos	Macrophorin A	86989	Organic oxygen compounds	Organooxygen compounds	Carbonyl compounds	*		39	0	M+H-H2O	C22H32O4	-1.22651	2558.27	2003.1	1915.83	2404.94	2319.09	3284.65	3450.35	3711.2	4069.13	5951	3482.42	1582.07	461.592	1292.63	375.775	881.811	689.225	207.766	185.622	398.988	203.954	151.095	103.766	5390.92	5944.2	4335	4472.3	6571.04	3537.26	910.071	2377.51	1852.12	1709.63	1488.66
10.98_396.2620n	397.269	10.9757	pos	13,14-dihydro-15(R,S)-hydroxy-16,16-difluoro Prostaglandin E1-d4	96535	Unclassified	Unclassified	Unclassified			39	0.00105	M+H, M+K, M+Na	C20H30D4F2O5	-1.46336	117323	110983	110998	113121	114407	475.213	129.99	428.262	483.836	162.413	109.632	522467	224970	146675	226147	191590	238335	192144	128209	146070	395998	86336.8	35312.2	1418.24	813.269	142.87	1547.49	157.896	198.049	214958	226960	38079.7	162481	20677
11.04_276.1228m/z	276.123	11.0388	pos	(±)-Ribaline	HMDB0033345	Organoheterocyclic compounds	Quinolines and derivatives	Dihydrofuranoquinolines	*		39	0	M+H	C15H17NO4	-0.789801	585.882	1194.84	974.254	1431.27	1442.89	3.1085e-07	3.1085e-07	3.1085e-07	3.1085e-07	3.1085e-07	3.1085e-07	1397.24	1329.21	1559.94	1256.97	423.376	485.369	1749.58	2042.45	1603.82	576.956	815.047	2411.59	3.1085e-07	3.1085e-07	3.1085e-07	3.1085e-07	3.1085e-07	41.0408	506.226	490.336	551.542	254.832	315.753
11.52_586.9748m/z	586.975	11.5198	neg	2-Deoxy-D-ribose 1,5-bisphosphate	66127	Unclassified	Unclassified	Unclassified			39	0	2M-H	C5H12O10P2	1.52924	1029.62	1048.82	1402.04	1245.78	1572.81	1167.39	1112.65	1399.78	967.613	808.677	959.183	1377.36	940.929	1152.94	1300.8	1124.48	1090.29	1224.2	856.768	1538.13	1228.52	1307.82	1107.65	1477.79	1300.43	1275.28	1104.25	958.772	1045.62	1176.66	1077.61	1034.15	1022.15	1242.04
11.73_228.2319m/z	228.232	11.7332	pos	(Z)-8-Tetradecenal	HMDB0032526	Lipids and lipid-like molecules	Fatty Acyls	Fatty aldehydes			39	1.79	M+NH4	C14H26O	-1.47475	53741.8	55057.6	55218	54846.7	52653.3	38273.1	49178.3	48182.8	36767.1	43020.8	48550	65581.5	50113.4	64811.6	61376.5	70119.8	62450.4	60779.9	53218.9	55730.2	49453.4	52619	55334.3	41825.5	39162	46068	46076.3	44636.1	55683.3	63188.2	68536.5	60111.4	82519.2	80453.2
12.52_375.2678m/z	375.268	12.5234	pos	6k-PGF1α-d4	3825	Unclassified	Unclassified	Unclassified			39	0	M+H	C20H30D4O6	-0.369536	1841.9	1593.31	1557.05	1225.25	1336.19	4095.81	4599.31	4192.3	4405.12	5875.81	4108.45	3.1085e-07	3.1085e-07	3.1085e-07	3.1085e-07	3.1085e-07	3.1085e-07	3.1085e-07	3.1085e-07	3.1085e-07	3.1085e-07	3.1085e-07	3.1085e-07	5183.71	4236.21	4934.9	6235.04	5148.07	3742.23	3.1085e-07	3.1085e-07	3.1085e-07	3.1085e-07	3.1085e-07
13.39_227.0151m/z	227.015	13.3948	pos	Bismuth	HMDB0002196	Homogeneous metal compounds	Homogeneous post-transition metal compounds	Unclassified		C15471	39	0	M+NH4	Bi+3	4.18598	8374.37	10327.4	9461.62	9978.76	9066.7	6257.94	6966.05	7410.9	7263.73	7081.73	9590.48	12430.1	9062.83	11025.3	10706.5	10894.5	11013.1	10125.6	8655.76	8781.26	9315.09	8955.82	9222.99	6599.33	6233.14	7374.59	8502.72	8358.64	8798.51	11569.2	10859.1	11418.5	11662.5	11692.1
15.23_452.9981m/z	452.998	15.2333	neg	Nitroglycerin	HMDB0014865	Organic oxygen compounds	Organic oxoanionic compounds	Organic nitrates		C07455	39	0	2M-H	C3H5N3O9	0.539191	1096.93	960.737	746.235	1171.17	1078.61	1324.36	1184.89	1100.3	1645.21	1384.92	1164.78	1282.04	1200.53	1085.21	930.218	1593.53	1512.57	1307.79	1568.18	1594.46	1652.54	1987.18	1578.86	1109.44	1137.65	1248.69	700.533	1321.95	1492.22	1476.11	1301.16	1522.81	1043.18	855.186
15.44_341.2318m/z	341.232	15.4363	pos	Idebenone Metabolite (1,4-Benzenediol, 2-(10-hydroxydecyl)-5,6-dimethoxy-3-methyl-)	763	Unclassified	Unclassified	Unclassified			39	0	M+H	C19H32O5	-1.19591	751.137	977.372	956.344	711.863	696.73	506.808	666.472	884.47	999.703	708.626	1227.03	1539.48	1231.48	1133.28	1212.67	1060.67	975.713	937.762	911.305	717.712	762.199	1252.04	576.322	748.57	806.213	653.852	808.097	972.466	692.952	799.739	839.107	1031.21	558.423	303.704
2.20_150.0409m/z	150.041	2.19967	neg	2-Amino-3-hydroxypropanoic acid	LMFA01100045	Organic acids and derivatives	Carboxylic acids and derivatives	Amino acids, peptides, and analogues	**	C00065	39	0	M+FA-H	C3H7NO3	0.567744	315.531	345.382	325.626	306.553	345.375	609.894	474.588	464.665	516.096	532.781	321.21	335.793	415.934	334.492	410.439	304.051	405.815	298.867	373.187	330.583	377.739	250.458	297.467	566.042	746.632	479.105	447.922	459.386	365.55	171.746	114.967	185.524	221.672	58.3955
2.26_411.0118m/z	411.012	2.26285	neg	dIDP	HMDB0003536	Nucleosides, nucleotides, and analogues	Purine nucleotides	Purine deoxyribonucleotides	**	C01344	39	0	M-H	C10H14N4O10P2	1.38879	881.956	916.289	1071.98	887.199	1021.44	1066.38	1005.62	948.367	1020.17	1125.22	861.507	958.738	1123.22	889.107	969.351	781.348	1123.69	682.581	618.235	633.001	825.348	561.364	427.455	1430.57	1629.49	1173.26	898.074	1038.05	975.887	534.103	440.315	522.399	601.296	297.736
2.35_345.1420n	346.149	2.35412	pos	4,5-DIDEMETHYLSIMMONDSIN	84952	Unclassified	Unclassified	Unclassified			39	1.61	M+H, M+Na, M+H-H2O	C15H23NO8	-0.984295	29987.4	31642.6	29175.3	33937	32263.1	30524.7	17201.5	29537.9	65672.5	6474.66	12603.3	16938.9	26292.2	12050	18190.7	18788.7	17765	33017.1	39970.4	33455.9	32104.2	39562.9	37288.3	23965.7	23921	16594.1	28176.2	23444.7	19759.6	11504.6	11288.3	21055.8	23575.8	23716.8
2.35_376.0663m/z	376.066	2.34703	neg	Deoxyadenosine monophosphate	HMDB0000905	Nucleosides, nucleotides, and analogues	Purine nucleotides	Purine deoxyribonucleotides	**	C00360	39	0	M+FA-H	C10H14N5O6P	-0.267539	1372.93	1576.35	1741.75	1667.13	1794.25	4011.99	2616.89	2212.08	5048.4	6181.97	2910.8	1052.46	978.938	229.951	779.333	1506.66	1795.38	38.397	160.668	3.1085e-07	348.194	3.1085e-07	3.1085e-07	5983.19	5420.6	2640.44	4375.02	5742.56	4133.76	340.382	331.756	589.728	651.241	350.225
3.44_203.0555m/z	203.055	3.44423	neg	2-Ketobutyric acid	HMDB0000005	Organic acids and derivatives	Keto acids and derivatives	Short-chain keto acids and derivatives	**	C00109	39	0	2M-H	C4H6O3	-3.11849	751.286	829.05	848.608	897.912	782.033	162.597	228.169	183.277	158.273	116.262	194.841	1869.43	2114.67	2300.95	3291.8	2439.67	2851.29	1135.11	1733.81	1963.7	1205.69	1479.01	1625.47	333.27	337.417	306.549	243.57	241.093	234.971	472.423	674.079	798.545	659.084	665.185
4.01_317.0628m/z	317.063	4.01412	neg	5-Carboxy-2'-deoxyuridine	HMDB0060774	Nucleosides, nucleotides, and analogues	Pyrimidine nucleosides	Pyrimidine 2'-deoxyribonucleosides			39	0	M+FA-H	C10H12N2O7	0.615966	267.805	345.193	373.483	327.261	280.671	320.251	271.614	355.371	322.509	268.806	262.172	198.581	307.667	170.3	178.505	170.848	302.752	521.661	301.115	344.114	413.362	238.059	185.085	511.27	510.947	493.591	498.966	526.756	360.983	3.1085e-07	31.1142	3.1085e-07	16.455	35.9854
4.10_423.1638n	446.147	4.0984	pos	Carbidopa-levodopa	66560	Unclassified	Unclassified	Unclassified			39	0	M+H, M+Na	C19H25N3O8	-0.929711	2421.48	2251.56	2280.65	2704.71	2803.96	1945.2	1783.66	1650.79	1261.89	664.181	108.089	311.944	3011.09	1281.41	1789.41	1390.35	1084.01	22701.3	8110.57	15467.5	19068.3	6752.65	5471.53	1817.15	2105.05	2205.33	811.455	912.392	593.588	1527.16	722.406	1393.65	1040.42	669.619
4.20_351.1658m/z	351.166	4.19852	pos	Tryptophyl-Glutamate	HMDB0029082	Organic acids and derivatives	Carboxylic acids and derivatives	Amino acids, peptides, and analogues			39	0	M+NH4	C16H19N3O5	-1.46097	930.694	956.845	920.855	949.976	748.523	3276.51	2049.39	1095.9	1523.56	1322.04	805.768	847.275	229.058	620.896	578.269	486.957	535.808	3.1085e-07	146.715	3.1085e-07	3.1085e-07	3.1085e-07	3.1085e-07	2481.81	2590.5	1899.47	1030.7	1269.54	1058.39	1574.01	279.557	786.789	873.54	245.907
4.24_463.1054m/z	463.105	4.23802	pos	farnesyl triphosphate	53847	Lipids and lipid-like molecules	Prenol lipids	Isoprenoids		C03115	39	0	M+H	C15H29O10P3	1.68508	4146.92	2746.52	3836.95	3919.65	5420.85	3318.03	2192.91	5783.71	4030.56	3061.4	1466.42	1415.63	4472.84	1510.04	1440.15	3589.25	3425.59	11835.9	5759.11	5402.92	13634.4	5937.61	1898.01	10743	6833.7	8440.31	7389.95	9377.88	5641.47	3.1085e-07	3.1085e-07	3.1085e-07	3.1085e-07	3.1085e-07
4.75_413.1452m/z	413.145	4.75103	neg	4-Hydroxy-3-prenylbenzoic acid glucoside	HMDB0039891	Organic oxygen compounds	Organooxygen compounds	Carbohydrates and carbohydrate conjugates	*		39	0	M+FA-H	C18H24O8	-0.296205	404.797	170.145	311.325	254.922	313.687	3.1085e-07	3.1085e-07	105.944	51.2795	24.6367	3.1085e-07	203.796	536.745	492.524	603.291	242.503	404.65	965.488	1493.13	1277.51	1485.66	759.592	791.782	21.4749	3.1085e-07	79.2653	50.1929	3.1085e-07	35.781	3.1085e-07	75.7249	3.1085e-07	3.1085e-07	30.5363
4.75_447.1507m/z	447.151	4.75103	neg	Benzyl beta-primeveroside	95612	Organic oxygen compounds	Organooxygen compounds	Carbohydrates and carbohydrate conjugates	*		39	0	M+FA-H	C18H26O10	-0.170453	3172.19	3086.6	3273.4	3351.49	3349.15	917.884	1765.8	2224.86	2193.17	3776.22	3049.23	3362.3	4493.19	3965.08	6349.03	2445.2	4598.14	4051.72	5612.8	7078.65	4459.27	4865.56	5617.18	1560.13	270.407	2648.05	2224.6	1697.15	1754.61	1161.52	1631.26	2056.45	1596.87	1780.68
4.77_259.1298m/z	259.13	4.77212	neg	d-Dethiobiotin	3351	Lipids and lipid-like molecules	Fatty Acyls	Fatty acids and conjugates	**	C01909	39	0	M+FA-H	C10H18N2O3	-0.635859	211.086	233.047	213.981	238.586	238.899	481.937	224.437	325.901	963.29	618.315	445.704	65.5031	19.8543	23.3495	22.4348	3.1085e-07	43.5774	3.1085e-07	24.3357	3.1085e-07	3.1085e-07	3.1085e-07	3.1085e-07	1033.74	944.227	253.22	332.458	813.104	275.399	73.5556	31.7688	41.6031	3.1085e-07	13.781
4.86_425.1567m/z	425.157	4.85557	pos	Citroside A	86922	Lipids and lipid-like molecules	Prenol lipids	Terpene glycosides	*		39	0	M+K	C19H30O8	-1.39517	10297.6	15193.7	12265.4	14415.5	15174.7	17900.1	15276.9	16338.4	19400.1	13722.5	12660.4	5662.58	9875.01	4523.58	6960.04	10625.1	10057	11893.4	12574.1	15562.7	16064	17237.4	20025.5	20237.5	17180.8	15319	15519.7	12775.1	7107.99	1549.44	2141.8	2298.17	2532.09	3027.84
4.92_300.1564m/z	300.156	4.91972	neg	L-Pyrrolysine	71131	Unclassified	Unclassified	Unclassified			39	0	M+FA-H	C12H21N3O3	-0.292216	230.681	279.703	254.194	227.347	221.126	918.959	585.519	465.185	947.554	795.857	557.66	3.1085e-07	3.1085e-07	3.1085e-07	3.1085e-07	3.1085e-07	3.1085e-07	3.1085e-07	3.1085e-07	3.1085e-07	3.1085e-07	3.1085e-07	3.1085e-07	1287.11	1230.57	960.865	1165.37	1468.92	859.662	14.1546	3.1085e-07	3.1085e-07	3.1085e-07	3.1085e-07
4.94_246.0981m/z	246.098	4.94078	neg	N-(3-hydroxy-pentanoyl)-homoserine lactone	LMFA08030032	Lipids and lipid-like molecules	Fatty Acyls	Fatty amides			39	0	M+FA-H	C9H15NO4	-1.16517	576.274	520.098	523.32	487.572	517.462	723.112	965.345	1094.53	1379.97	1293.83	750.396	18.688	126.423	15.9296	34.1173	21.9208	113.796	47.9721	103.346	112.701	107.792	46.2106	61.1014	1251.27	1055.96	1450.12	1725.64	1454.51	1793.03	347.885	665.123	620.532	788.619	363.504
5.00_231.0271m/z	231.027	5.004	neg	D-Ribitol 5-phosphate	63137	Unclassified	Unclassified	Unclassified			39	0	M-H	C5H13O8P	-1.69911	175.117	210.718	176.113	229.283	184.778	1026.26	581.459	354.977	1243.64	592.628	595.939	3.1085e-07	3.1085e-07	3.1085e-07	3.1085e-07	3.1085e-07	3.1085e-07	3.1085e-07	3.1085e-07	3.1085e-07	3.1085e-07	3.1085e-07	3.1085e-07	365.065	127.481	464.986	453.221	151.432	263.76	3.1085e-07	3.1085e-07	3.1085e-07	3.1085e-07	3.1085e-07
5.11_275.1038m/z	275.104	5.1094	neg	(1xi,3xi)-1,2,3,4-Tetrahydro-1-methyl-beta-carboline-3-carboxylic acid	92737	Alkaloids and derivatives	Harmala alkaloids	Unclassified	*		39	0	M+FA-H	C13H14N2O2	0.440068	507.032	338.433	323.365	415.244	385.938	2550.61	1233.71	628.679	1009.01	894.949	359.072	336.452	32.6771	185.134	267.448	83.7259	229.814	168.5	3.1085e-07	29.9407	226.914	38.8189	80.6486	1717.5	1871.17	1066.05	687.007	762.525	384.758	115.835	22.3546	42.5932	151.883	3.1085e-07
5.57_239.0534m/z	239.053	5.57308	neg	Temozolomide	HMDB0014991	Organoheterocyclic compounds	Imidazotetrazines	Unclassified			39	0	M+FA-H	C6H6N6O2	-0.327918	209.664	220.136	172.74	208.197	149.943	3.1085e-07	3.1085e-07	3.1085e-07	3.1085e-07	3.1085e-07	34.7767	319.932	636.277	370.177	377.212	747.869	622.486	298.248	544.348	530.921	371.215	308.409	635.881	3.1085e-07	3.1085e-07	3.1085e-07	3.1085e-07	3.1085e-07	3.1085e-07	3.1085e-07	19.6711	124.713	66.4535	3.1085e-07
5.99_183.1489m/z	183.149	5.98827	pos	Hordenine	HMDB0004366	Benzenoids	Benzene and substituted derivatives	Phenethylamines	**	C06199	39	0	M+NH4	C10H15NO	-1.45657	3923.3	3480.89	3266.53	2899.3	3264.15	2483.09	3901.34	2506.03	2046.9	3399.1	2783.54	2528.73	2624.26	3661.96	2244.61	2591.14	3809.16	3143.91	2825.83	3444.38	2195.54	3943.65	2754.9	2410.33	3372.35	2931.7	2708.68	2496.37	4316.16	3894	3937.87	3233.93	7967.79	5776.94
6.08_343.2125m/z	343.212	6.07918	neg	8E-Heptadecenedioic acid	74925	Lipids and lipid-like molecules	Fatty Acyls	Fatty Acids and Conjugates			39	0	M+FA-H	C17H30O4	-0.542018	4602.04	4922.47	5009.07	4710.03	5054.44	11871.2	7842.6	9688.64	12181.3	13740.5	5049.11	105.421	24.4705	220.502	163.657	3.1085e-07	3.1085e-07	3.1085e-07	3.1085e-07	3.1085e-07	3.1085e-07	3.1085e-07	3.1085e-07	20692.5	28698.8	20996.1	16297.8	17531	13201.7	4611.04	1359.22	1909.42	2378.27	616.588
6.34_202.2162m/z	202.216	6.3408	pos	2-Dodecanone	HMDB0031019	Organic oxygen compounds	Organooxygen compounds	Carbonyl compounds	*	C14996	39	0	M+NH4	C12H24O	-1.64784	4813.82	4600.77	4438.91	4200.67	4589.57	3587.67	3890.65	4254.89	3507.17	3836.74	4579.86	6437.28	4831.03	6103.67	5876.86	4754.24	5099.97	4222.13	4184.23	4095.26	4245.65	4203.11	4489.84	3217.77	3080.19	3747.98	3818.42	3995.79	4615.9	5261.65	5921.63	5248.29	5493.84	5218.59
7.24_246.1697m/z	246.17	7.2395	pos	2-Methylbutyroylcarnitine	HMDB0000378	Lipids and lipid-like molecules	Fatty Acyls	Fatty acid esters	***		39	0	M+H	C12H23NO4	-1.17103	1875.7	1447.01	1670.4	1539.54	1471.42	1651.77	2396.75	2358.47	1990.59	4037.07	3057.88	1308.98	1188.52	1376.07	1215.64	1166.27	768.945	693.779	744.1	706.967	697.65	761.919	730.69	1928.86	1607.12	2164.19	2862.15	3561.48	2246.23	944.836	932.451	828.125	937.064	1113.65
7.62_227.1284m/z	227.128	7.61897	neg	2,3-Hexanedione	HMDB0031491	Organic oxygen compounds	Organooxygen compounds	Carbonyl compounds	*		39	0	2M-H	C6H10O2	-2.03468	1363.1	1231.68	1261.87	1238.27	1376.92	3779.5	1885.43	1039.72	3453.8	2741.82	1102.29	1367.77	2782.07	1368.54	1758.16	1367.41	1759.53	1010.13	1836.79	1291.92	858.152	2069.15	3968.77	1851.67	2187.97	1383.86	1706.47	2599.9	942.55	281.307	158.116	222.584	246.244	126.834
7.70_232.1903m/z	232.19	7.70075	pos	3-Oxododecanoic acid	HMDB0010727	Organic acids and derivatives	Keto acids and derivatives	Medium-chain keto acids and derivatives		C02367	39	0	M+NH4	C12H22O3	-1.82474	607.662	557.526	486.85	417.633	558.307	115.446	187.444	150.263	144.181	271.594	323.618	604.922	327.852	490.58	455.211	448.075	417.509	370.744	220.346	551.432	166.912	226.348	121.137	153.111	195.337	256.431	167.58	250.072	188.153	348.828	349.137	447.044	288.902	456.241
7.77_331.2392m/z	331.239	7.76672	neg	Edrophonium	HMDB0015145	Benzenoids	Benzene and substituted derivatives	Aniline and substituted anilines		C06976	39	0	2M-H	C10H16NO+	0.444451	1124.27	1050.2	1087.21	1148.93	1132.9	1310.62	1789.42	2270.71	2218.21	2266.25	2320.92	269.768	31.27	282.654	672.986	339.653	530.926	3.1085e-07	3.1085e-07	3.1085e-07	3.1085e-07	3.1085e-07	3.1085e-07	4848.27	6446.97	4629.03	3069.66	2802.13	2804.67	725.517	535.742	434.191	1376.39	437.483
9.64_227.1284m/z	227.128	9.64428	neg	4-Methyl-2,3-pentanedione	HMDB0031559	Organic oxygen compounds	Organooxygen compounds	Carbonyl compounds	*		39	0	2M-H	C6H10O2	-1.92505	419.844	350.786	412.165	393.449	343.756	437.563	401.401	390.258	436.737	498.251	455.739	447.133	340.206	423.838	465.699	481.441	252.299	345.425	180.934	439.158	360.231	236.754	130.035	412.112	478.815	284.021	259.206	407.035	544.969	298.767	486.01	416.277	583.653	420.221
9.77_354.9834m/z	354.983	9.77103	neg	D-Ribulose 1,5-bisphosphate	63255	Unclassified	Unclassified	Unclassified			39	0	M+FA-H	C5H12O11P2	-0.783144	3285.8	3423.55	3751.48	3689.75	3431.9	3721.68	4012.72	3679.1	3815.38	3779.49	3420.78	3483.16	3403.51	3489.14	3313.4	3440.03	3344.98	3321.33	3392.04	3178.38	2810.39	3517.78	3260.47	3460.03	3849.04	3543.75	3552.63	3213.21	3411.05	3907.07	4060.3	3899.11	4104.25	4107.11
9.79_606.3986m/z	606.399	9.78727	pos	25-Hydroxyvitamin D2 25-(beta-glucuronide)	HMDB0010360	Lipids and lipid-like molecules	Steroids and steroid derivatives	Vitamin D and derivatives			39	0	M+NH4	C34H52O8	-2.41263	29123.3	37338.8	41009.4	42185	44811	100534	149840	28648.5	185685	120340	190451	3.1085e-07	3.1085e-07	3.1085e-07	3.1085e-07	3.1085e-07	3.1085e-07	3.1085e-07	3.1085e-07	3.1085e-07	3.1085e-07	3.1085e-07	3.1085e-07	5479.77	1795.05	1970.15	2639.45	5807.07	7285.21	3.1085e-07	3.1085e-07	3.1085e-07	3.1085e-07	3.1085e-07
0.00_152.0837n	153.091	0.00211667	pos	4-Ethyl-2-methoxyphenol	94711	Benzenoids	Phenols	Methoxyphenols	*		38.9	0	M+H-H2O, M+H	C9H12O2	-0.433323	60959.3	85926.2	68086.8	67822.5	50646.8	40448.9	50799	56686.7	42431.4	41959.3	59325.6	92612.9	69103.3	82304	81461.8	64918.1	61792.7	55020.8	58924.6	62268.2	73280.1	69648.2	73949.7	48942.7	48316.9	56484.1	58656.6	55927.6	62972.6	84622.5	89321	85087.3	91154.4	93510.2
0.00_170.1304n	153.127	0.00211667	pos	Isodecenoic acid	34722	Benzenoids	Phenols	Methoxyphenols	**	C06866	38.9	0	M+H, M+Na, M+H-H2O	C10H18O2	-1.62301	106920	118615	101008	100566	85138.8	68356	80266	101858	72960.1	70499.4	101111	219451	152208	172651	162909	122227	118553	97696.7	94980.6	96929.5	105418	99586.8	103164	73703.3	70837.8	83452.8	87486.5	85003.6	94275.5	122183	128371	120693	133298	137237
0.47_220.1464m/z	220.146	0.471117	neg	Alchorneine	68389	Unclassified	Unclassified	Unclassified			38.9	0	M-H	C12H19N3O	3.70404	24451.8	30048.6	15099.6	30276.5	32087.1	16006.5	27624.3	24676.8	28693.8	913.804	18326.5	33852.5	29418.4	28587.8	29292.4	30396.1	28426.2	26772.1	3.1085e-07	15263.8	24009.1	23445.2	21660.3	25339.9	16811.4	28064.9	26031.9	27131.2	17.9053	32756.8	22803.2	31285.7	29224.1	32126
0.76_326.1091m/z	326.109	0.760167	neg	N-(1-Deoxy-1-fructosyl)threonine	HMDB0037843	Organic oxygen compounds	Organooxygen compounds	Carbohydrates and carbohydrate conjugates			38.9	0	M+FA-H	C10H19NO8	-0.62259	23752.8	22581.2	19344.2	20956.5	16121.8	3.1085e-07	498.12	636.275	690.143	3.1085e-07	3.1085e-07	3.1085e-07	37661.6	3.1085e-07	3.1085e-07	3.1085e-07	3.1085e-07	142309	93008.8	148892	124350	235014	206594	3.1085e-07	542.047	3.1085e-07	3.1085e-07	3.1085e-07	3.1085e-07	3.1085e-07	3.1085e-07	3.1085e-07	3.1085e-07	3.1085e-07
0.78_288.0840n	289.091	0.78155	pos	Phlorin	HMDB0035589	Organic oxygen compounds	Organooxygen compounds	Carbohydrates and carbohydrate conjugates	*		38.9	0	M+H-H2O, M+H	C12H16O8	-1.64564	310112	306151	319455	339629	383467	34132.6	77639	101516	21373	47620.6	144965	549269	471585	481424	427062	495791	450737	616514	531230	564797	554636	527664	460787	55001.6	22526	72470.8	74128.4	95593.3	107965	321476	283571	302941	348264	358165
0.85_131.1178m/z	131.118	0.849667	pos	N-Acetylputrescine	3252	Organic acids and derivatives	Carboximidic acids and derivatives	Carboximidic acids	**	C02714	38.9	0	M+H	C6H14N2O	-0.52547	4771.32	3764.65	4043.81	3900.03	4468.39	2121.06	1971.66	3194.52	1572.22	1358.82	1754.37	3423.55	5041.2	3495.85	1187.44	4301.25	3551.41	7828.92	8549.46	10358.7	8299.45	7253.63	5501.99	2271.16	2726.68	3132.02	2309.2	2515.84	1768.85	981.787	764.323	1500.32	1247.66	975.648
0.85_205.1180m/z	205.118	0.849667	pos	2-Keto-6-acetamidocaproate	62815	Organic acids and derivatives	Keto acids and derivatives	Medium-chain keto acids and derivatives	**	C05548	38.9	0	M+NH4	C8H13NO4	-1.62747	29229.1	27172.4	28667.5	28385.7	33502.9	22045.4	18662.4	21912.4	25908.2	18648.7	21264.1	20513.4	24591.7	18057.9	20989.6	26536.4	18902.3	29776.9	24997.5	25758.1	26492.4	24839.4	27574.3	18525.5	24664.3	21079.2	21471.2	24408.3	18091.6	15491.9	23015.2	25667.1	20342.4	27520.1
0.85_349.0905m/z	349.09	0.84575	neg	7-Cyano-7-deazaguanine	71122	Unclassified	Unclassified	Unclassified			38.9	0	2M-H	C7H5N5O	-2.99837	1046.78	1312.33	1121.19	1415.52	2166.72	607.395	1183.19	1300.52	1342.48	2178.51	1311.01	4096.97	1391.13	4833.44	3396.94	1907.45	2561.01	3.1085e-07	3.1085e-07	1634.9	797.868	3.1085e-07	1827.79	1311.59	2082.01	1623.59	1356.16	1807.5	2688.59	4003.19	2151.93	5323.66	7110.32	2547.01
[truncated: 3,483 more rows]
[truncated: 7 more columns]
