# Supplementary material for: Identification of Key Gene Networks Controlling Soluble Sugar and Organic Acid Metabolism During Oriental Melon Fruit Development by Integrated Analysis of Metabolic and Transcriptomic Analyses
Source: Front Plant Sci. 2022 May 12;13:830517. doi: 10.3389/fpls.2022.830517 (PMC9135470; doi:10.3389/fpls.2022.830517)
Supplement: Supplementary Table 3 — Extremely enriched KEGG pathways of DAMs among different comparison groups. The analysis criterion is p < 0.05. [file Table_3.XLSX]

## Sheet: Fruits
AFS1 vs. BFS1 (10)
ID Annotation	Annotation	in set	set	in background	background	RichFactor	p-value	-lg(p-value)	FDR correction	Matching IDs	URL
cmo00310	Lysine degradation	5	38	50	3608	0.1	0.000148258	3.82898	0.00726462	C00026 C00322 C00431 C03793 C04076	https://www.genome.jp/kegg-bin/show_pathway?cmo00310/cmo:C00026%09red/cmo:C00322%09blue/cmo:C00431%09red/cmo:C03793%09red/cmo:C04076%09blue
cmo02010	ABC transporters	5	38	93	3608	0.0537634	0.00261588	2.58238	0.0481045	C00059 C00140 C00208 C00378 C00719	https://www.genome.jp/kegg-bin/show_pathway?cmo02010/cmo:C00059%09red/cmo:C00140%09blue/cmo:C00208%09blue/cmo:C00378%09blue/cmo:C00719%09red
cmo00250	Alanine, aspartate and glutamate metabolism	3	38	28	3608	0.107143	0.00294517	2.53089	0.0481045	C00026 C00152 C00158	https://www.genome.jp/kegg-bin/show_pathway?cmo00250/cmo:C00026%09red/cmo:C00152%09red/cmo:C00158%09red
cmo00300	Lysine biosynthesis	3	38	35	3608	0.0857143	0.00559289	2.25236	0.0685129	C00026 C00322 C04076	https://www.genome.jp/kegg-bin/show_pathway?cmo00300/cmo:C00026%09red/cmo:C00322%09blue/cmo:C04076%09blue
cmo00380	Tryptophan metabolism	4	38	83	3608	0.0481928	0.0106032	1.97456	0.103911	C00078 C00322 C00331 C00643	https://www.genome.jp/kegg-bin/show_pathway?cmo00380/cmo:C00078%09blue/cmo:C00322%09blue/cmo:C00331%09blue/cmo:C00643%09blue
cmo00970	Aminoacyl-tRNA biosynthesis	3	38	52	3608	0.0576923	0.0167031	1.7772	0.127499	C00078 C00123 C00152	https://www.genome.jp/kegg-bin/show_pathway?cmo00970/cmo:C00078%09blue/cmo:C00123%09blue/cmo:C00152%09red
cmo00020	Citrate cycle (TCA cycle)	2	38	20	3608	0.1	0.0182141	1.73959	0.127499	C00026 C00158	https://www.genome.jp/kegg-bin/show_pathway?cmo00020/cmo:C00026%09red/cmo:C00158%09red
cmo00220	Arginine biosynthesis	2	38	23	3608	0.0869565	0.0237784	1.62382	0.145643	C00026 C01250	https://www.genome.jp/kegg-bin/show_pathway?cmo00220/cmo:C00026%09red/cmo:C01250%09blue
cmo00591	Linoleic acid metabolism	2	38	28	3608	0.0714286	0.0343772	1.46373	0.187165	C14829 C14835	https://www.genome.jp/kegg-bin/show_pathway?cmo00591/cmo:C14829%09blue/cmo:C14835%09blue
cmo00590	Arachidonic acid metabolism	3	38	75	3608	0.04	0.0432725	1.36379	0.212035	C05953 C14773 C14794	https://www.genome.jp/kegg-bin/show_pathway?cmo00590/cmo:C05953%09blue/cmo:C14773%09blue/cmo:C14794%09blue
AFS2 vs. AFS1 (17)
ID Annotation	Annotation	in set	set	in background	background	RichFactor	p-value	-lg(p-value)	FDR correction	Matching IDs	URL
cmo02010	ABC transporters	11	61	93	3608	0.11828	2.65761e-07	6.57551	1.54141e-05	C00049 C00059 C00089 C00135 C00140 C00208 C00212 C00719 C01487 C01606 C02273	https://www.genome.jp/kegg-bin/show_pathway?cmo02010/cmo:C00049%09red/cmo:C00059%09blue/cmo:C00089%09red/cmo:C00135%09red/cmo:C00140%09red/cmo:C00208%09red/cmo:C00212%09red/cmo:C00719%09red/cmo:C01487%09red/cmo:C01606%09red/cmo:C02273%09blue
cmo00052	Galactose metabolism	6	61	46	3608	0.130435	0.000100686	3.99703	0.00291988	C00089 C00118 C00492 C00984 C01613 C05401	https://www.genome.jp/kegg-bin/show_pathway?cmo00052/cmo:C00089%09red/cmo:C00118%09blue/cmo:C00492%09red/cmo:C00984%09red/cmo:C01613%09red/cmo:C05401%09blue
cmo00030	Pentose phosphate pathway	5	61	35	3608	0.142857	0.000257287	3.58958	0.00497421	C00118 C00198 C00221 C00258 C05382	https://www.genome.jp/kegg-bin/show_pathway?cmo00030/cmo:C00118%09blue/cmo:C00198%09blue/cmo:C00221%09red/cmo:C00258%09blue/cmo:C05382%09red
cmo00710	Carbon fixation in photosynthetic organisms	4	61	23	3608	0.173913	0.000515033	3.28816	0.00746798	C00049 C00118 C00149 C05382	https://www.genome.jp/kegg-bin/show_pathway?cmo00710/cmo:C00049%09red/cmo:C00118%09blue/cmo:C00149%09blue/cmo:C05382%09red
cmo00250	Alanine, aspartate and glutamate metabolism	4	61	28	3608	0.142857	0.00111792	2.95159	0.0129678	C00042 C00049 C00152 C00158	https://www.genome.jp/kegg-bin/show_pathway?cmo00250/cmo:C00042%09red/cmo:C00049%09red/cmo:C00152%09blue/cmo:C00158%09red
cmo00260	Glycine, serine and threonine metabolism	5	61	50	3608	0.1	0.0013826	2.8593	0.0133651	C00049 C00114 C00258 C00719 C03232	https://www.genome.jp/kegg-bin/show_pathway?cmo00260/cmo:C00049%09red/cmo:C00114%09red/cmo:C00258%09blue/cmo:C00719%09red/cmo:C03232%09red
cmo00564	Glycerophospholipid metabolism	5	61	52	3608	0.0961538	0.00165264	2.78182	0.0136933	C00114 C00416 C00588 C00670 C04230	https://www.genome.jp/kegg-bin/show_pathway?cmo00564/cmo:C00114%09red/cmo:C00416%09red/cmo:C00588%09blue/cmo:C00670%09red/cmo:C04230%09red
cmo00020	Citrate cycle (TCA cycle)	3	61	20	3608	0.15	0.00427178	2.36939	0.0309704	C00042 C00149 C00158	https://www.genome.jp/kegg-bin/show_pathway?cmo00020/cmo:C00042%09red/cmo:C00149%09blue/cmo:C00158%09red
cmo00310	Lysine degradation	4	61	50	3608	0.08	0.00953348	2.02075	0.061438	C00042 C00322 C00408 C04076	https://www.genome.jp/kegg-bin/show_pathway?cmo00310/cmo:C00042%09red/cmo:C00322%09red/cmo:C00408%09blue/cmo:C04076%09red
cmo00051	Fructose and mannose metabolism	4	61	54	3608	0.0740741	0.0124521	1.90476	0.0711631	C00118 C00464 C01355 C01487	https://www.genome.jp/kegg-bin/show_pathway?cmo00051/cmo:C00118%09blue/cmo:C00464%09red/cmo:C01355%09red/cmo:C01487%09red
cmo00770	Pantothenate and CoA biosynthesis	3	61	30	3608	0.1	0.0134964	1.86978	0.0711631	C00049 C00864 C06010	https://www.genome.jp/kegg-bin/show_pathway?cmo00770/cmo:C00049%09red/cmo:C00864%09blue/cmo:C06010%09red
cmo00410	beta-Alanine metabolism	3	61	32	3608	0.09375	0.0160996	1.79318	0.0778148	C00049 C00135 C00864	https://www.genome.jp/kegg-bin/show_pathway?cmo00410/cmo:C00049%09red/cmo:C00135%09red/cmo:C00864%09blue
cmo00630	Glyoxylate and dicarboxylate metabolism	4	61	62	3608	0.0645161	0.0198763	1.70166	0.084924	C00042 C00149 C00158 C00258	https://www.genome.jp/kegg-bin/show_pathway?cmo00630/cmo:C00042%09red/cmo:C00149%09blue/cmo:C00158%09red/cmo:C00258%09blue
cmo00300	Lysine biosynthesis	3	61	35	3608	0.0857143	0.0204989	1.68827	0.084924	C00049 C00322 C04076	https://www.genome.jp/kegg-bin/show_pathway?cmo00300/cmo:C00049%09red/cmo:C00322%09red/cmo:C04076%09red
cmo00561	Glycerolipid metabolism	3	61	38	3608	0.0789474	0.0254963	1.59352	0.0985858	C00258 C00416 C05401	https://www.genome.jp/kegg-bin/show_pathway?cmo00561/cmo:C00258%09blue/cmo:C00416%09red/cmo:C05401%09blue
cmo00900	Terpenoid backbone biosynthesis	3	61	45	3608	0.0666667	0.0394761	1.40367	0.143101	C00118 C01107 C04216	https://www.genome.jp/kegg-bin/show_pathway?cmo00900/cmo:C00118%09blue/cmo:C01107%09blue/cmo:C04216%09blue
cmo00340	Histidine metabolism	3	61	47	3608	0.0638298	0.0440575	1.35598	0.150314	C00049 C00135 C01929	https://www.genome.jp/kegg-bin/show_pathway?cmo00340/cmo:C00049%09red/cmo:C00135%09red/cmo:C01929%09red
AFS2 vs. BFS2 (16)
ID Annotation	Annotation	in set	set	in background	background	RichFactor	p-value	-lg(p-value)	FDR correction	Matching IDs	URL
cmo00052	Galactose metabolism	6	53	46	3608	0.130435	4.49447e-05	4.34732	0.00135335	C00089 C00118 C00492 C00880 C00984 C01613	https://www.genome.jp/kegg-bin/show_pathway?cmo00052/cmo:C00089%09red/cmo:C00118%09blue/cmo:C00492%09red/cmo:C00880%09red/cmo:C00984%09red/cmo:C01613%09red
cmo02010	ABC transporters	8	53	93	3608	0.0860215	4.92128e-05	4.30792	0.00135335	C00049 C00089 C00135 C00140 C00208 C00212 C00719 C01487	https://www.genome.jp/kegg-bin/show_pathway?cmo02010/cmo:C00049%09red/cmo:C00089%09red/cmo:C00135%09red/cmo:C00140%09red/cmo:C00208%09red/cmo:C00212%09red/cmo:C00719%09red/cmo:C01487%09red
cmo00230	Purine metabolism	7	53	95	3608	0.0736842	0.000402542	3.39519	0.00664469	C00147 C00206 C00212 C00242 C00330 C00362 C00387	https://www.genome.jp/kegg-bin/show_pathway?cmo00230/cmo:C00147%09red/cmo:C00206%09blue/cmo:C00212%09red/cmo:C00242%09red/cmo:C00330%09red/cmo:C00362%09red/cmo:C00387%09red
cmo00250	Alanine, aspartate and glutamate metabolism	4	53	28	3608	0.142857	0.000654672	3.18398	0.00664469	C00042 C00049 C00158 C03406	https://www.genome.jp/kegg-bin/show_pathway?cmo00250/cmo:C00042%09red/cmo:C00049%09red/cmo:C00158%09red/cmo:C03406%09red
cmo00310	Lysine degradation	5	53	50	3608	0.1	0.000724875	3.13974	0.00664469	C00042 C00322 C02727 C03793 C04076	https://www.genome.jp/kegg-bin/show_pathway?cmo00310/cmo:C00042%09red/cmo:C00322%09red/cmo:C02727%09blue/cmo:C03793%09red/cmo:C04076%09red
cmo00260	Glycine, serine and threonine metabolism	5	53	50	3608	0.1	0.000724875	3.13974	0.00664469	C00049 C00114 C00258 C00719 C03232	https://www.genome.jp/kegg-bin/show_pathway?cmo00260/cmo:C00049%09red/cmo:C00114%09red/cmo:C00258%09blue/cmo:C00719%09red/cmo:C03232%09blue
cmo00300	Lysine biosynthesis	4	53	35	3608	0.114286	0.00155159	2.80922	0.012191	C00049 C00322 C01251 C04076	https://www.genome.jp/kegg-bin/show_pathway?cmo00300/cmo:C00049%09red/cmo:C00322%09red/cmo:C01251%09blue/cmo:C04076%09red
cmo00020	Citrate cycle (TCA cycle)	3	53	20	3608	0.15	0.00286035	2.54358	0.0196649	C00042 C00149 C00158	https://www.genome.jp/kegg-bin/show_pathway?cmo00020/cmo:C00042%09red/cmo:C00149%09blue/cmo:C00158%09red
cmo00710	Carbon fixation in photosynthetic organisms	3	53	23	3608	0.130435	0.00430757	2.36577	0.026324	C00049 C00118 C00149	https://www.genome.jp/kegg-bin/show_pathway?cmo00710/cmo:C00049%09red/cmo:C00118%09blue/cmo:C00149%09blue
cmo00564	Glycerophospholipid metabolism	4	53	52	3608	0.0769231	0.00667386	2.17562	0.0367062	C00114 C00416 C00670 C04230	https://www.genome.jp/kegg-bin/show_pathway?cmo00564/cmo:C00114%09red/cmo:C00416%09red/cmo:C00670%09red/cmo:C04230%09red
cmo00051	Fructose and mannose metabolism	4	53	54	3608	0.0740741	0.00762965	2.1175	0.0381482	C00118 C00464 C01355 C01487	https://www.genome.jp/kegg-bin/show_pathway?cmo00051/cmo:C00118%09blue/cmo:C00464%09red/cmo:C01355%09red/cmo:C01487%09red
cmo00620	Pyruvate metabolism	3	53	31	3608	0.0967742	0.0100658	1.99715	0.0461348	C00042 C00149 C01251	https://www.genome.jp/kegg-bin/show_pathway?cmo00620/cmo:C00042%09red/cmo:C00149%09blue/cmo:C01251%09blue
cmo00630	Glyoxylate and dicarboxylate metabolism	4	53	62	3608	0.0645161	0.0123464	1.90846	0.0522347	C00042 C00149 C00158 C00258	https://www.genome.jp/kegg-bin/show_pathway?cmo00630/cmo:C00042%09red/cmo:C00149%09blue/cmo:C00158%09red/cmo:C00258%09blue
cmo00030	Pentose phosphate pathway	3	53	35	3608	0.0857143	0.0140649	1.85186	0.0552552	C00118 C00221 C00258	https://www.genome.jp/kegg-bin/show_pathway?cmo00030/cmo:C00118%09blue/cmo:C00221%09red/cmo:C00258%09blue
cmo00220	Arginine biosynthesis	2	53	23	3608	0.0869565	0.0440006	1.35654	0.157953	C00049 C03406	https://www.genome.jp/kegg-bin/show_pathway?cmo00220/cmo:C00049%09red/cmo:C03406%09red
cmo00760	Nicotinate and nicotinamide metabolism	3	53	55	3608	0.0545455	0.0459499	1.33771	0.157953	C00042 C00049 C00455	https://www.genome.jp/kegg-bin/show_pathway?cmo00760/cmo:C00042%09red/cmo:C00049%09red/cmo:C00455%09red
AFS3 vs. AFS1 (22)
ID Annotation	Annotation	in set	set	in background	background	RichFactor	p-value	-lg(p-value)	FDR correction	Matching IDs	URL
cmo02010	ABC transporters	11	62	93	3608	0.11828	3.16298e-07	6.4999	1.86616e-05	C00025 C00049 C00051 C00059 C00089 C00135 C00140 C00208 C01487 C01606 C02273	https://www.genome.jp/kegg-bin/show_pathway?cmo02010/cmo:C00025%09red/cmo:C00049%09red/cmo:C00051%09red/cmo:C00059%09blue/cmo:C00089%09red/cmo:C00135%09red/cmo:C00140%09red/cmo:C00208%09red/cmo:C01487%09red/cmo:C01606%09red/cmo:C02273%09blue
cmo00250	Alanine, aspartate and glutamate metabolism	6	62	28	3608	0.214286	5.65145e-06	5.24784	0.000166718	C00025 C00042 C00049 C00152 C00158 C03794	https://www.genome.jp/kegg-bin/show_pathway?cmo00250/cmo:C00025%09red/cmo:C00042%09red/cmo:C00049%09red/cmo:C00152%09blue/cmo:C00158%09red/cmo:C03794%09red
cmo00052	Galactose metabolism	7	62	46	3608	0.152174	9.91856e-06	5.00355	0.000195065	C00089 C00118 C00492 C00880 C00984 C01613 C05401	https://www.genome.jp/kegg-bin/show_pathway?cmo00052/cmo:C00089%09red/cmo:C00118%09blue/cmo:C00492%09red/cmo:C00880%09red/cmo:C00984%09red/cmo:C01613%09red/cmo:C05401%09blue
cmo00030	Pentose phosphate pathway	5	62	35	3608	0.142857	0.000277911	3.55609	0.00409919	C00118 C00198 C00221 C00258 C05382	https://www.genome.jp/kegg-bin/show_pathway?cmo00030/cmo:C00118%09blue/cmo:C00198%09blue/cmo:C00221%09red/cmo:C00258%09blue/cmo:C05382%09red
cmo00710	Carbon fixation in photosynthetic organisms	4	62	23	3608	0.173913	0.000548225	3.26104	0.00627386	C00049 C00118 C00149 C05382	https://www.genome.jp/kegg-bin/show_pathway?cmo00710/cmo:C00049%09red/cmo:C00118%09blue/cmo:C00149%09blue/cmo:C05382%09red
cmo00270	Cysteine and methionine metabolism	6	62	63	3608	0.0952381	0.000638019	3.19517	0.00627386	C00019 C00049 C00051 C00059 C02291 C02989	https://www.genome.jp/kegg-bin/show_pathway?cmo00270/cmo:C00019%09red/cmo:C00049%09red/cmo:C00051%09red/cmo:C00059%09blue/cmo:C02291%09red/cmo:C02989%09red
cmo00310	Lysine degradation	5	62	50	3608	0.1	0.00148831	2.82731	0.0125443	C00042 C00322 C00408 C00449 C04076	https://www.genome.jp/kegg-bin/show_pathway?cmo00310/cmo:C00042%09red/cmo:C00322%09red/cmo:C00408%09blue/cmo:C00449%09red/cmo:C04076%09red
cmo00300	Lysine biosynthesis	4	62	35	3608	0.114286	0.00277844	2.5562	0.020491	C00049 C00322 C00449 C04076	https://www.genome.jp/kegg-bin/show_pathway?cmo00300/cmo:C00049%09red/cmo:C00322%09red/cmo:C00449%09red/cmo:C04076%09red
cmo00480	Glutathione metabolism	4	62	38	3608	0.105263	0.00376921	2.42375	0.0229038	C00025 C00051 C00127 C03740	https://www.genome.jp/kegg-bin/show_pathway?cmo00480/cmo:C00025%09red/cmo:C00051%09red/cmo:C00127%09red/cmo:C03740%09red
cmo00630	Glyoxylate and dicarboxylate metabolism	5	62	62	3608	0.0806452	0.00388199	2.41095	0.0229038	C00025 C00042 C00149 C00158 C00258	https://www.genome.jp/kegg-bin/show_pathway?cmo00630/cmo:C00025%09red/cmo:C00042%09red/cmo:C00149%09blue/cmo:C00158%09red/cmo:C00258%09blue
cmo00020	Citrate cycle (TCA cycle)	3	62	20	3608	0.15	0.00447314	2.34939	0.0239923	C00042 C00149 C00158	https://www.genome.jp/kegg-bin/show_pathway?cmo00020/cmo:C00042%09red/cmo:C00149%09blue/cmo:C00158%09red
cmo00230	Purine metabolism	6	62	95	3608	0.0631579	0.00532539	2.27365	0.0261832	C00059 C00362 C00387 C00499 C01367 C03794	https://www.genome.jp/kegg-bin/show_pathway?cmo00230/cmo:C00059%09blue/cmo:C00362%09red/cmo:C00387%09blue/cmo:C00499%09blue/cmo:C01367%09red/cmo:C03794%09red
cmo00220	Arginine biosynthesis	3	62	23	3608	0.130435	0.00669914	2.17398	0.0304038	C00025 C00049 C00327	https://www.genome.jp/kegg-bin/show_pathway?cmo00220/cmo:C00025%09red/cmo:C00049%09red/cmo:C00327%09red
cmo00970	Aminoacyl-tRNA biosynthesis	4	62	52	3608	0.0769231	0.0115608	1.93701	0.0454725	C00025 C00049 C00135 C00152	https://www.genome.jp/kegg-bin/show_pathway?cmo00970/cmo:C00025%09red/cmo:C00049%09red/cmo:C00135%09red/cmo:C00152%09blue
cmo00564	Glycerophospholipid metabolism	4	62	52	3608	0.0769231	0.0115608	1.93701	0.0454725	C00416 C00588 C00670 C04230	https://www.genome.jp/kegg-bin/show_pathway?cmo00564/cmo:C00416%09blue/cmo:C00588%09blue/cmo:C00670%09red/cmo:C04230%09red
cmo00051	Fructose and mannose metabolism	4	62	54	3608	0.0740741	0.0131655	1.88056	0.0485477	C00118 C00464 C01355 C01487	https://www.genome.jp/kegg-bin/show_pathway?cmo00051/cmo:C00118%09blue/cmo:C00464%09red/cmo:C01355%09red/cmo:C01487%09red
cmo00770	Pantothenate and CoA biosynthesis	3	62	30	3608	0.1	0.0141039	1.85066	0.0489487	C00049 C00864 C06010	https://www.genome.jp/kegg-bin/show_pathway?cmo00770/cmo:C00049%09red/cmo:C00864%09blue/cmo:C06010%09red
cmo00410	beta-Alanine metabolism	3	62	32	3608	0.09375	0.0168174	1.77424	0.0551237	C00049 C00135 C00864	https://www.genome.jp/kegg-bin/show_pathway?cmo00410/cmo:C00049%09red/cmo:C00135%09red/cmo:C00864%09blue
cmo00561	Glycerolipid metabolism	3	62	38	3608	0.0789474	0.0266011	1.5751	0.0826034	C00258 C00416 C05401	https://www.genome.jp/kegg-bin/show_pathway?cmo00561/cmo:C00258%09blue/cmo:C00416%09blue/cmo:C05401%09blue
cmo00261	Monobactam biosynthesis	3	62	39	3608	0.0769231	0.0284723	1.54558	0.0839933	C00019 C00049 C00059	https://www.genome.jp/kegg-bin/show_pathway?cmo00261/cmo:C00019%09red/cmo:C00049%09red/cmo:C00059%09blue
cmo00650	Butanoate metabolism	3	62	42	3608	0.0714286	0.0344963	1.46223	0.0969181	C00025 C00042 C06010	https://www.genome.jp/kegg-bin/show_pathway?cmo00650/cmo:C00025%09red/cmo:C00042%09red/cmo:C06010%09red
cmo00340	Histidine metabolism	3	62	47	3608	0.0638298	0.045885	1.33833	0.123055	C00025 C00049 C00135	https://www.genome.jp/kegg-bin/show_pathway?cmo00340/cmo:C00025%09red/cmo:C00049%09red/cmo:C00135%09red
AFS3 vs. AFS2 (16)
ID Annotation	Annotation	in set	set	in background	background	RichFactor	p-value	-lg(p-value)	FDR correction	Matching IDs	URL
cmo00250	Alanine, aspartate and glutamate metabolism	8	68	28	3608	0.285714	2.4116e-08	7.6177	1.39873e-06	C00025 C00049 C00122 C00152 C00158 C01042 C03406 C03794	https://www.genome.jp/kegg-bin/show_pathway?cmo00250/cmo:C00025%09red/cmo:C00049%09blue/cmo:C00122%09red/cmo:C00152%09blue/cmo:C00158%09blue/cmo:C01042%09red/cmo:C03406%09red/cmo:C03794%09red
cmo02010	ABC transporters	10	68	93	3608	0.107527	6.739e-06	5.1714	0.000195431	C00025 C00049 C00051 C00089 C00208 C00212 C00719 C01177 C01487 C01606	https://www.genome.jp/kegg-bin/show_pathway?cmo02010/cmo:C00025%09red/cmo:C00049%09blue/cmo:C00051%09red/cmo:C00089%09red/cmo:C00208%09red/cmo:C00212%09blue/cmo:C00719%09blue/cmo:C01177%09blue/cmo:C01487%09blue/cmo:C01606%09blue
cmo00220	Arginine biosynthesis	5	68	23	3608	0.217391	5.30286e-05	4.27549	0.00102522	C00025 C00049 C00122 C00624 C03406	https://www.genome.jp/kegg-bin/show_pathway?cmo00220/cmo:C00025%09red/cmo:C00049%09blue/cmo:C00122%09red/cmo:C00624%09red/cmo:C03406%09red
cmo00310	Lysine degradation	6	68	50	3608	0.12	0.000296767	3.52759	0.00430312	C00408 C00431 C00449 C02727 C03793 C04076	https://www.genome.jp/kegg-bin/show_pathway?cmo00310/cmo:C00408%09blue/cmo:C00431%09blue/cmo:C00449%09red/cmo:C02727%09red/cmo:C03793%09blue/cmo:C04076%09red
cmo00710	Carbon fixation in photosynthetic organisms	4	68	23	3608	0.173913	0.000780244	3.10777	0.00905083	C00049 C00118 C00149 C05382	https://www.genome.jp/kegg-bin/show_pathway?cmo00710/cmo:C00049%09blue/cmo:C00118%09blue/cmo:C00149%09red/cmo:C05382%09blue
cmo00270	Cysteine and methionine metabolism	6	68	63	3608	0.0952381	0.00104698	2.98006	0.0101208	C00019 C00049 C00051 C02291 C02989 C03232	https://www.genome.jp/kegg-bin/show_pathway?cmo00270/cmo:C00019%09red/cmo:C00049%09blue/cmo:C00051%09red/cmo:C02291%09red/cmo:C02989%09red/cmo:C03232%09blue
cmo00052	Galactose metabolism	5	68	46	3608	0.108696	0.00154447	2.81122	0.0127971	C00089 C00118 C00492 C00880 C00984	https://www.genome.jp/kegg-bin/show_pathway?cmo00052/cmo:C00089%09red/cmo:C00118%09blue/cmo:C00492%09red/cmo:C00880%09red/cmo:C00984%09blue
cmo00230	Purine metabolism	7	68	95	3608	0.0736842	0.00183534	2.73628	0.0133062	C00212 C00330 C00362 C00387 C00499 C01367 C03794	https://www.genome.jp/kegg-bin/show_pathway?cmo00230/cmo:C00212%09blue/cmo:C00330%09blue/cmo:C00362%09red/cmo:C00387%09blue/cmo:C00499%09blue/cmo:C01367%09red/cmo:C03794%09red
cmo00300	Lysine biosynthesis	4	68	35	3608	0.114286	0.00389233	2.40979	0.0250839	C00049 C00449 C01251 C04076	https://www.genome.jp/kegg-bin/show_pathway?cmo00300/cmo:C00049%09blue/cmo:C00449%09red/cmo:C01251%09blue/cmo:C04076%09red
cmo00020	Citrate cycle (TCA cycle)	3	68	20	3608	0.15	0.00580296	2.23635	0.0336572	C00122 C00149 C00158	https://www.genome.jp/kegg-bin/show_pathway?cmo00020/cmo:C00122%09red/cmo:C00149%09red/cmo:C00158%09blue
cmo00260	Glycine, serine and threonine metabolism	4	68	50	3608	0.08	0.0138607	1.85822	0.0730835	C00049 C00719 C02291 C03232	https://www.genome.jp/kegg-bin/show_pathway?cmo00260/cmo:C00049%09blue/cmo:C00719%09blue/cmo:C02291%09red/cmo:C03232%09blue
cmo00051	Fructose and mannose metabolism	4	68	54	3608	0.0740741	0.017996	1.74482	0.0869809	C00118 C00464 C01355 C01487	https://www.genome.jp/kegg-bin/show_pathway?cmo00051/cmo:C00118%09blue/cmo:C00464%09blue/cmo:C01355%09red/cmo:C01487%09blue
cmo00620	Pyruvate metabolism	3	68	31	3608	0.0967742	0.0197464	1.70451	0.0880992	C00122 C00149 C01251	https://www.genome.jp/kegg-bin/show_pathway?cmo00620/cmo:C00122%09red/cmo:C00149%09red/cmo:C01251%09blue
cmo00660	C5-Branched dibasic acid metabolism	3	68	34	3608	0.0882353	0.0252578	1.5976	0.10464	C00025 C00490 C00651	https://www.genome.jp/kegg-bin/show_pathway?cmo00660/cmo:C00025%09red/cmo:C00490%09blue/cmo:C00651%09blue
cmo00500	Starch and sucrose metabolism	3	68	37	3608	0.0810811	0.0315149	1.50148	0.121857	C00089 C00092 C00208	https://www.genome.jp/kegg-bin/show_pathway?cmo00500/cmo:C00089%09red/cmo:C00092%09red/cmo:C00208%09red
cmo00480	Glutathione metabolism	3	68	38	3608	0.0789474	0.0337653	1.47153	0.122399	C00025 C00051 C03740	https://www.genome.jp/kegg-bin/show_pathway?cmo00480/cmo:C00025%09red/cmo:C00051%09red/cmo:C03740%09red
AFS3 vs. BFS3 (21)
ID Annotation	Annotation	in set	set	in background	background	RichFactor	p-value	-lg(p-value)	FDR correction	Matching IDs	URL
cmo02010	ABC transporters	11	72	93	3608	0.11828	1.52106e-06	5.81785	9.27849e-05	C00025 C00049 C00051 C00089 C00135 C00140 C00208 C00212 C00378 C01487 C01606	https://www.genome.jp/kegg-bin/show_pathway?cmo02010/cmo:C00025%09red/cmo:C00049%09blue/cmo:C00051%09red/cmo:C00089%09red/cmo:C00135%09red/cmo:C00140%09red/cmo:C00208%09red/cmo:C00212%09blue/cmo:C00378%09red/cmo:C01487%09red/cmo:C01606%09blue
cmo00310	Lysine degradation	7	72	50	3608	0.14	4.72777e-05	4.32534	0.00137082	C00042 C00322 C00408 C00449 C02727 C03793 C04076	https://www.genome.jp/kegg-bin/show_pathway?cmo00310/cmo:C00042%09red/cmo:C00322%09red/cmo:C00408%09blue/cmo:C00449%09red/cmo:C02727%09blue/cmo:C03793%09red/cmo:C04076%09red
cmo00220	Arginine biosynthesis	5	72	23	3608	0.217391	6.99899e-05	4.15496	0.00137082	C00025 C00049 C00077 C00327 C03406	https://www.genome.jp/kegg-bin/show_pathway?cmo00220/cmo:C00025%09red/cmo:C00049%09blue/cmo:C00077%09blue/cmo:C00327%09blue/cmo:C03406%09red
cmo00230	Purine metabolism	9	72	95	3608	0.0947368	8.98897e-05	4.04629	0.00137082	C00147 C00206 C00212 C00242 C00330 C00387 C01367 C03794 C06193	https://www.genome.jp/kegg-bin/show_pathway?cmo00230/cmo:C00147%09red/cmo:C00206%09blue/cmo:C00212%09blue/cmo:C00242%09red/cmo:C00330%09blue/cmo:C00387%09red/cmo:C01367%09red/cmo:C03794%09red/cmo:C06193%09red
cmo00250	Alanine, aspartate and glutamate metabolism	5	72	28	3608	0.178571	0.000189135	3.72323	0.00230745	C00025 C00042 C00049 C03406 C03794	https://www.genome.jp/kegg-bin/show_pathway?cmo00250/cmo:C00025%09red/cmo:C00042%09red/cmo:C00049%09blue/cmo:C03406%09red/cmo:C03794%09red
cmo00300	Lysine biosynthesis	5	72	35	3608	0.142857	0.000560421	3.25149	0.00569762	C00049 C00322 C00449 C01251 C04076	https://www.genome.jp/kegg-bin/show_pathway?cmo00300/cmo:C00049%09blue/cmo:C00322%09red/cmo:C00449%09red/cmo:C01251%09blue/cmo:C04076%09red
cmo00480	Glutathione metabolism	5	72	38	3608	0.131579	0.000827147	3.08242	0.00720799	C00025 C00051 C00077 C00127 C03740	https://www.genome.jp/kegg-bin/show_pathway?cmo00480/cmo:C00025%09red/cmo:C00051%09red/cmo:C00077%09blue/cmo:C00127%09red/cmo:C03740%09red
cmo00710	Carbon fixation in photosynthetic organisms	4	72	23	3608	0.173913	0.000969088	3.01364	0.0073893	C00049 C00118 C00149 C05382	https://www.genome.jp/kegg-bin/show_pathway?cmo00710/cmo:C00049%09blue/cmo:C00118%09blue/cmo:C00149%09blue/cmo:C05382%09blue
cmo00270	Cysteine and methionine metabolism	6	72	63	3608	0.0952381	0.00141544	2.84911	0.00959353	C00019 C00049 C00051 C02291 C02989 C03232	https://www.genome.jp/kegg-bin/show_pathway?cmo00270/cmo:C00019%09blue/cmo:C00049%09blue/cmo:C00051%09red/cmo:C02291%09red/cmo:C02989%09red/cmo:C03232%09blue
cmo00052	Galactose metabolism	5	72	46	3608	0.108696	0.00199582	2.69988	0.0121745	C00089 C00118 C00492 C00880 C00984	https://www.genome.jp/kegg-bin/show_pathway?cmo00052/cmo:C00089%09red/cmo:C00118%09blue/cmo:C00492%09red/cmo:C00880%09red/cmo:C00984%09red
cmo00030	Pentose phosphate pathway	4	72	35	3608	0.114286	0.00478382	2.32023	0.0265284	C00118 C00221 C00258 C05382	https://www.genome.jp/kegg-bin/show_pathway?cmo00030/cmo:C00118%09blue/cmo:C00221%09red/cmo:C00258%09blue/cmo:C05382%09blue
cmo00260	Glycine, serine and threonine metabolism	4	72	50	3608	0.08	0.0168167	1.77426	0.0823975	C00049 C00258 C02291 C03232	https://www.genome.jp/kegg-bin/show_pathway?cmo00260/cmo:C00049%09blue/cmo:C00258%09blue/cmo:C02291%09red/cmo:C03232%09blue
cmo00970	Aminoacyl-tRNA biosynthesis	4	72	52	3608	0.0769231	0.0191892	1.71694	0.0823975	C00025 C00049 C00123 C00135	https://www.genome.jp/kegg-bin/show_pathway?cmo00970/cmo:C00025%09red/cmo:C00049%09blue/cmo:C00123%09red/cmo:C00135%09red
cmo04122	Sulfur relay system	2	72	11	3608	0.181818	0.0192275	1.71608	0.0823975	C00019 C00378	https://www.genome.jp/kegg-bin/show_pathway?cmo04122/cmo:C00019%09blue/cmo:C00378%09red
cmo00770	Pantothenate and CoA biosynthesis	3	72	30	3608	0.1	0.0210364	1.67703	0.0823975	C00049 C00864 C06010	https://www.genome.jp/kegg-bin/show_pathway?cmo00770/cmo:C00049%09blue/cmo:C00864%09red/cmo:C06010%09red
cmo00051	Fructose and mannose metabolism	4	72	54	3608	0.0740741	0.0217599	1.66234	0.0823975	C00118 C00464 C01355 C01487	https://www.genome.jp/kegg-bin/show_pathway?cmo00051/cmo:C00118%09blue/cmo:C00464%09red/cmo:C01355%09red/cmo:C01487%09red
cmo00620	Pyruvate metabolism	3	72	31	3608	0.0967742	0.0229632	1.63897	0.0823975	C00042 C00149 C01251	https://www.genome.jp/kegg-bin/show_pathway?cmo00620/cmo:C00042%09red/cmo:C00149%09blue/cmo:C01251%09blue
cmo00410	beta-Alanine metabolism	3	72	32	3608	0.09375	0.0249832	1.60235	0.0846653	C00049 C00135 C00864	https://www.genome.jp/kegg-bin/show_pathway?cmo00410/cmo:C00049%09blue/cmo:C00135%09red/cmo:C00864%09red
cmo00660	C5-Branched dibasic acid metabolism	3	72	34	3608	0.0882353	0.0293023	1.5331	0.0940757	C00025 C00490 C06010	https://www.genome.jp/kegg-bin/show_pathway?cmo00660/cmo:C00025%09red/cmo:C00490%09red/cmo:C06010%09red
cmo00630	Glyoxylate and dicarboxylate metabolism	4	72	62	3608	0.0645161	0.0340937	1.46733	0.103986	C00025 C00042 C00149 C00258	https://www.genome.jp/kegg-bin/show_pathway?cmo00630/cmo:C00025%09red/cmo:C00042%09red/cmo:C00149%09blue/cmo:C00258%09blue
cmo00240	Pyrimidine metabolism	4	72	65	3608	0.0615385	0.0395858	1.40246	0.114987	C00105 C00299 C01168 C02067	https://www.genome.jp/kegg-bin/show_pathway?cmo00240/cmo:C00105%09blue/cmo:C00299%09red/cmo:C01168%09blue/cmo:C02067%09red
BFS2 vs. BFS1 (12)
ID Annotation	Annotation	in set	set	in background	background	RichFactor	p-value	-lg(p-value)	FDR correction	Matching IDs	URL
cmo02010	ABC transporters	9	63	93	3608	0.0967742	2.55756e-05	4.59217	0.00130436	C00049 C00089 C00140 C00208 C00212 C00719 C01487 C01606 C02273	https://www.genome.jp/kegg-bin/show_pathway?cmo02010/cmo:C00049%09red/cmo:C00089%09red/cmo:C00140%09red/cmo:C00208%09red/cmo:C00212%09blue/cmo:C00719%09red/cmo:C01487%09red/cmo:C01606%09red/cmo:C02273%09blue
cmo00052	Galactose metabolism	6	63	46	3608	0.130435	0.000120869	3.91768	0.00308217	C00085 C00089 C00492 C00880 C00984 C05401	https://www.genome.jp/kegg-bin/show_pathway?cmo00052/cmo:C00085%09blue/cmo:C00089%09red/cmo:C00492%09red/cmo:C00880%09blue/cmo:C00984%09red/cmo:C05401%09blue
cmo00710	Carbon fixation in photosynthetic organisms	4	63	23	3608	0.173913	0.000582917	3.23439	0.00990958	C00049 C00085 C00149 C05382	https://www.genome.jp/kegg-bin/show_pathway?cmo00710/cmo:C00049%09red/cmo:C00085%09blue/cmo:C00149%09blue/cmo:C05382%09red
cmo00230	Purine metabolism	7	63	95	3608	0.0736842	0.00116586	2.93335	0.0148648	C00147 C00206 C00212 C00242 C00330 C00387 C00499	https://www.genome.jp/kegg-bin/show_pathway?cmo00230/cmo:C00147%09blue/cmo:C00206%09red/cmo:C00212%09blue/cmo:C00242%09blue/cmo:C00330%09blue/cmo:C00387%09blue/cmo:C00499%09blue
cmo00260	Glycine, serine and threonine metabolism	5	63	50	3608	0.1	0.00159987	2.79592	0.0163187	C00049 C00078 C00719 C02291 C03232	https://www.genome.jp/kegg-bin/show_pathway?cmo00260/cmo:C00049%09red/cmo:C00078%09blue/cmo:C00719%09red/cmo:C02291%09blue/cmo:C03232%09red
cmo00300	Lysine biosynthesis	4	63	35	3608	0.114286	0.00294648	2.5307	0.0250451	C00049 C00322 C01251 C04076	https://www.genome.jp/kegg-bin/show_pathway?cmo00300/cmo:C00049%09red/cmo:C00322%09red/cmo:C01251%09red/cmo:C04076%09red
cmo00220	Arginine biosynthesis	3	63	23	3608	0.130435	0.00700495	2.15459	0.0510361	C00049 C00327 C03406	https://www.genome.jp/kegg-bin/show_pathway?cmo00220/cmo:C00049%09red/cmo:C00327%09red/cmo:C03406%09blue
cmo00310	Lysine degradation	4	63	50	3608	0.08	0.0106638	1.97209	0.0622969	C00322 C00408 C03793 C04076	https://www.genome.jp/kegg-bin/show_pathway?cmo00310/cmo:C00322%09red/cmo:C00408%09blue/cmo:C03793%09blue/cmo:C04076%09red
cmo00250	Alanine, aspartate and glutamate metabolism	3	63	28	3608	0.107143	0.0121801	1.91435	0.0622969	C00049 C00152 C03406	https://www.genome.jp/kegg-bin/show_pathway?cmo00250/cmo:C00049%09red/cmo:C00152%09blue/cmo:C03406%09blue
cmo00970	Aminoacyl-tRNA biosynthesis	4	63	52	3608	0.0769231	0.0122151	1.9131	0.0622969	C00049 C00078 C00123 C00152	https://www.genome.jp/kegg-bin/show_pathway?cmo00970/cmo:C00049%09red/cmo:C00078%09blue/cmo:C00123%09blue/cmo:C00152%09blue
cmo00030	Pentose phosphate pathway	3	63	35	3608	0.0857143	0.0223226	1.65125	0.103496	C00198 C00221 C05382	https://www.genome.jp/kegg-bin/show_pathway?cmo00030/cmo:C00198%09blue/cmo:C00221%09red/cmo:C05382%09red
cmo00500	Starch and sucrose metabolism	3	63	37	3608	0.0810811	0.0258575	1.58741	0.109894	C00085 C00089 C00208	https://www.genome.jp/kegg-bin/show_pathway?cmo00500/cmo:C00085%09blue/cmo:C00089%09red/cmo:C00208%09red
BFS3 vs. BFS1 (20)
ID Annotation	Annotation	in set	set	in background	background	RichFactor	p-value	-lg(p-value)	FDR correction	Matching IDs	URL
cmo02010	ABC transporters	12	79	93	3608	0.129032	5.20303e-07	6.28374	3.06979e-05	C00025 C00049 C00051 C00089 C00135 C00140 C00208 C00212 C00719 C01487 C01606 C02273	https://www.genome.jp/kegg-bin/show_pathway?cmo02010/cmo:C00025%09red/cmo:C00049%09red/cmo:C00051%09red/cmo:C00089%09red/cmo:C00135%09red/cmo:C00140%09red/cmo:C00208%09red/cmo:C00212%09red/cmo:C00719%09red/cmo:C01487%09red/cmo:C01606%09red/cmo:C02273%09blue
cmo00220	Arginine biosynthesis	5	79	23	3608	0.217391	0.000109469	3.96071	0.00322934	C00025 C00049 C00077 C00327 C03406	https://www.genome.jp/kegg-bin/show_pathway?cmo00220/cmo:C00025%09red/cmo:C00049%09red/cmo:C00077%09red/cmo:C00327%09red/cmo:C03406%09blue
cmo00250	Alanine, aspartate and glutamate metabolism	5	79	28	3608	0.178571	0.000293435	3.53249	0.00577088	C00025 C00049 C00152 C00158 C03406	https://www.genome.jp/kegg-bin/show_pathway?cmo00250/cmo:C00025%09red/cmo:C00049%09red/cmo:C00152%09blue/cmo:C00158%09red/cmo:C03406%09blue
cmo00970	Aminoacyl-tRNA biosynthesis	6	79	52	3608	0.115385	0.000830577	3.08062	0.0113651	C00025 C00049 C00078 C00123 C00135 C00152	https://www.genome.jp/kegg-bin/show_pathway?cmo00970/cmo:C00025%09red/cmo:C00049%09red/cmo:C00078%09blue/cmo:C00123%09blue/cmo:C00135%09red/cmo:C00152%09blue
cmo00230	Purine metabolism	8	79	95	3608	0.0842105	0.000963145	3.01631	0.0113651	C00147 C00206 C00212 C00242 C00362 C00387 C00499 C01367	https://www.genome.jp/kegg-bin/show_pathway?cmo00230/cmo:C00147%09blue/cmo:C00206%09red/cmo:C00212%09red/cmo:C00242%09blue/cmo:C00362%09red/cmo:C00387%09blue/cmo:C00499%09blue/cmo:C01367%09red
cmo00480	Glutathione metabolism	5	79	38	3608	0.131579	0.00126279	2.89867	0.0115802	C00025 C00051 C00077 C00127 C03740	https://www.genome.jp/kegg-bin/show_pathway?cmo00480/cmo:C00025%09red/cmo:C00051%09red/cmo:C00077%09red/cmo:C00127%09red/cmo:C03740%09red
cmo00710	Carbon fixation in photosynthetic organisms	4	79	23	3608	0.173913	0.00137392	2.86204	0.0115802	C00049 C00085 C00149 C05382	https://www.genome.jp/kegg-bin/show_pathway?cmo00710/cmo:C00049%09red/cmo:C00085%09blue/cmo:C00149%09blue/cmo:C05382%09red
cmo00240	Pyrimidine metabolism	6	79	65	3608	0.0923077	0.00268874	2.57045	0.0197213	C00055 C00105 C00299 C00475 C01168 C02067	https://www.genome.jp/kegg-bin/show_pathway?cmo00240/cmo:C00055%09blue/cmo:C00105%09red/cmo:C00299%09blue/cmo:C00475%09blue/cmo:C01168%09red/cmo:C02067%09blue
cmo00052	Galactose metabolism	5	79	46	3608	0.108696	0.00300833	2.52167	0.0197213	C00085 C00089 C00492 C00984 C05401	https://www.genome.jp/kegg-bin/show_pathway?cmo00052/cmo:C00085%09blue/cmo:C00089%09red/cmo:C00492%09red/cmo:C00984%09red/cmo:C05401%09blue
cmo00260	Glycine, serine and threonine metabolism	5	79	50	3608	0.1	0.00434366	2.36214	0.0256276	C00049 C00078 C00719 C02291 C03232	https://www.genome.jp/kegg-bin/show_pathway?cmo00260/cmo:C00049%09red/cmo:C00078%09blue/cmo:C00719%09red/cmo:C02291%09blue/cmo:C03232%09red
cmo00270	Cysteine and methionine metabolism	5	79	63	3608	0.0793651	0.0115557	1.9372	0.0619808	C00019 C00049 C00051 C02291 C03232	https://www.genome.jp/kegg-bin/show_pathway?cmo00270/cmo:C00019%09red/cmo:C00049%09red/cmo:C00051%09red/cmo:C02291%09blue/cmo:C03232%09red
cmo00340	Histidine metabolism	4	79	47	3608	0.0851064	0.0186182	1.73006	0.0915395	C00025 C00049 C00135 C01929	https://www.genome.jp/kegg-bin/show_pathway?cmo00340/cmo:C00025%09red/cmo:C00049%09red/cmo:C00135%09red/cmo:C01929%09red
cmo00591	Linoleic acid metabolism	3	79	28	3608	0.107143	0.0223324	1.65107	0.0964508	C01595 C14829 C14835	https://www.genome.jp/kegg-bin/show_pathway?cmo00591/cmo:C01595%09red/cmo:C14829%09blue/cmo:C14835%09blue
cmo00310	Lysine degradation	4	79	50	3608	0.08	0.0228866	1.64042	0.0964508	C00322 C00408 C02727 C04076	https://www.genome.jp/kegg-bin/show_pathway?cmo00310/cmo:C00322%09red/cmo:C00408%09blue/cmo:C02727%09red/cmo:C04076%09red
cmo00564	Glycerophospholipid metabolism	4	79	52	3608	0.0769231	0.0260383	1.58439	0.0993557	C00416 C00588 C00670 C04230	https://www.genome.jp/kegg-bin/show_pathway?cmo00564/cmo:C00416%09blue/cmo:C00588%09blue/cmo:C00670%09red/cmo:C04230%09red
cmo00330	Arginine and proline metabolism	5	79	78	3608	0.0641026	0.0269439	1.56954	0.0993557	C00019 C00025 C00077 C00436 C05932	https://www.genome.jp/kegg-bin/show_pathway?cmo00330/cmo:C00019%09red/cmo:C00025%09red/cmo:C00077%09red/cmo:C00436%09red/cmo:C05932%09blue
cmo00410	beta-Alanine metabolism	3	79	32	3608	0.09375	0.0317732	1.49794	0.110272	C00049 C00135 C00864	https://www.genome.jp/kegg-bin/show_pathway?cmo00410/cmo:C00049%09red/cmo:C00135%09red/cmo:C00864%09blue
cmo00300	Lysine biosynthesis	3	79	35	3608	0.0857143	0.0400224	1.3977	0.12428	C00049 C00322 C04076	https://www.genome.jp/kegg-bin/show_pathway?cmo00300/cmo:C00049%09red/cmo:C00322%09red/cmo:C04076%09red
cmo00030	Pentose phosphate pathway	3	79	35	3608	0.0857143	0.0400224	1.3977	0.12428	C00198 C00221 C05382	https://www.genome.jp/kegg-bin/show_pathway?cmo00030/cmo:C00198%09blue/cmo:C00221%09red/cmo:C05382%09red
cmo00500	Starch and sucrose metabolism	3	79	37	3608	0.0810811	0.0460673	1.33661	0.135898	C00085 C00089 C00208	https://www.genome.jp/kegg-bin/show_pathway?cmo00500/cmo:C00085%09blue/cmo:C00089%09red/cmo:C00208%09red
BFS3 vs. BFS2 (17)
ID Annotation	Annotation	in set	set	in background	background	RichFactor	p-value	-lg(p-value)	FDR correction	Matching IDs	URL
cmo00220	Arginine biosynthesis	6	52	23	3608	0.26087	5.58614e-07	6.25289	2.90479e-05	C00025 C00049 C00077 C00327 C00437 C03406	https://www.genome.jp/kegg-bin/show_pathway?cmo00220/cmo:C00025%09red/cmo:C00049%09red/cmo:C00077%09red/cmo:C00327%09red/cmo:C00437%09red/cmo:C03406%09red
cmo02010	ABC transporters	9	52	93	3608	0.0967742	5.02219e-06	5.29911	0.000130577	C00025 C00049 C00051 C00140 C00212 C00378 C01177 C01487 C01606	https://www.genome.jp/kegg-bin/show_pathway?cmo02010/cmo:C00025%09red/cmo:C00049%09red/cmo:C00051%09red/cmo:C00140%09blue/cmo:C00212%09red/cmo:C00378%09blue/cmo:C01177%09blue/cmo:C01487%09blue/cmo:C01606%09blue
cmo00250	Alanine, aspartate and glutamate metabolism	4	52	28	3608	0.142857	0.000608504	3.21574	0.0105474	C00025 C00049 C00158 C03406	https://www.genome.jp/kegg-bin/show_pathway?cmo00250/cmo:C00025%09red/cmo:C00049%09red/cmo:C00158%09red/cmo:C03406%09red
cmo00300	Lysine biosynthesis	4	52	35	3608	0.114286	0.00144439	2.84032	0.0163204	C00049 C00322 C01251 C04076	https://www.genome.jp/kegg-bin/show_pathway?cmo00300/cmo:C00049%09red/cmo:C00322%09blue/cmo:C01251%09blue/cmo:C04076%09red
cmo00480	Glutathione metabolism	4	52	38	3608	0.105263	0.00197234	2.70502	0.0163204	C00025 C00051 C00077 C03740	https://www.genome.jp/kegg-bin/show_pathway?cmo00480/cmo:C00025%09red/cmo:C00051%09red/cmo:C00077%09red/cmo:C03740%09red
cmo00230	Purine metabolism	6	52	95	3608	0.0631579	0.00217815	2.66191	0.0163204	C00212 C00242 C00330 C00362 C00387 C01367	https://www.genome.jp/kegg-bin/show_pathway?cmo00230/cmo:C00212%09red/cmo:C00242%09blue/cmo:C00330%09red/cmo:C00362%09red/cmo:C00387%09blue/cmo:C01367%09red
cmo00240	Pyrimidine metabolism	5	52	65	3608	0.0769231	0.00219698	2.65817	0.0163204	C00105 C00299 C00475 C01168 C02067	https://www.genome.jp/kegg-bin/show_pathway?cmo00240/cmo:C00105%09red/cmo:C00299%09blue/cmo:C00475%09blue/cmo:C01168%09red/cmo:C02067%09blue
cmo00710	Carbon fixation in photosynthetic organisms	3	52	23	3608	0.130435	0.00408066	2.38927	0.0265243	C00049 C00149 C00231	https://www.genome.jp/kegg-bin/show_pathway?cmo00710/cmo:C00049%09red/cmo:C00149%09blue/cmo:C00231%09red
cmo00310	Lysine degradation	4	52	50	3608	0.08	0.00541817	2.26615	0.031305	C00322 C02727 C03793 C04076	https://www.genome.jp/kegg-bin/show_pathway?cmo00310/cmo:C00322%09blue/cmo:C02727%09red/cmo:C03793%09red/cmo:C04076%09red
cmo04122	Sulfur relay system	2	52	11	3608	0.181818	0.0103125	1.98663	0.0536252	C00019 C00378	https://www.genome.jp/kegg-bin/show_pathway?cmo04122/cmo:C00019%09red/cmo:C00378%09blue
cmo00630	Glyoxylate and dicarboxylate metabolism	4	52	62	3608	0.0645161	0.0115608	1.93701	0.0546511	C00025 C00149 C00158 C00258	https://www.genome.jp/kegg-bin/show_pathway?cmo00630/cmo:C00025%09red/cmo:C00149%09blue/cmo:C00158%09red/cmo:C00258%09blue
cmo00030	Pentose phosphate pathway	3	52	35	3608	0.0857143	0.0133566	1.8743	0.0578788	C00221 C00231 C00258	https://www.genome.jp/kegg-bin/show_pathway?cmo00030/cmo:C00221%09blue/cmo:C00231%09red/cmo:C00258%09blue
cmo00330	Arginine and proline metabolism	4	52	78	3608	0.0512821	0.0249806	1.6024	0.0999226	C00019 C00025 C00077 C00436	https://www.genome.jp/kegg-bin/show_pathway?cmo00330/cmo:C00019%09red/cmo:C00025%09red/cmo:C00077%09red/cmo:C00436%09red
cmo00340	Histidine metabolism	3	52	47	3608	0.0638298	0.0293309	1.53267	0.108943	C00025 C00049 C01929	https://www.genome.jp/kegg-bin/show_pathway?cmo00340/cmo:C00025%09red/cmo:C00049%09red/cmo:C01929%09blue
cmo00020	Citrate cycle (TCA cycle)	2	52	20	3608	0.1	0.0328036	1.48408	0.113719	C00149 C00158	https://www.genome.jp/kegg-bin/show_pathway?cmo00020/cmo:C00149%09blue/cmo:C00158%09red
cmo00970	Aminoacyl-tRNA biosynthesis	3	52	52	3608	0.0576923	0.0380261	1.41992	0.116315	C00025 C00049 C00123	https://www.genome.jp/kegg-bin/show_pathway?cmo00970/cmo:C00025%09red/cmo:C00049%09red/cmo:C00123%09blue
cmo00564	Glycerophospholipid metabolism	3	52	52	3608	0.0576923	0.0380261	1.41992	0.116315	C00416 C00670 C04230	https://www.genome.jp/kegg-bin/show_pathway?cmo00564/cmo:C00416%09blue/cmo:C00670%09red/cmo:C04230%09red
