# Supplementary material for: Identification of Key Gene Networks Controlling Soluble Sugar and Organic Acid Metabolism During Oriental Melon Fruit Development by Integrated Analysis of Metabolic and Transcriptomic Analyses
Source: Front Plant Sci. 2022 May 12;13:830517. doi: 10.3389/fpls.2022.830517 (PMC9135470; doi:10.3389/fpls.2022.830517)
Supplement: Supplementary Table 4 — Extremely enriched KEGG pathways of DEGs among different comparison groups. The analysis criterion is q-value ≤ 0.001. [file Table_4.XLSX]

## Sheet: Sheet1
AFS1 VS BFS1 (2)
id	Term	ListHits	ListTotal	PopHits	PopTotal	pValue	qValue	Enrichment_score	Gene	hyperlink_only_excel
ko00460	Cyanoamino acid metabolism	11	207	62	5129	4.9395e-06	0.000415598	4.39606	MELO3C002122.2; MELO3C004054.2; MELO3C004065.2; MELO3C009789.2; MELO3C012319.2; MELO3C015221.2; MELO3C016197.2; MELO3C017382.2; MELO3C018149.2; MELO3C020429.2; MELO3C030769.2	ko00460
ko00904	Diterpenoid biosynthesis	8	207	35	5129	6.75769e-06	0.000415598	5.66349	MELO3C000064.2; MELO3C003385.2; MELO3C005397.2; MELO3C013867.2; MELO3C022468.2; MELO3C028176.2; MELO3C030350.2; MELO3C030351.2	ko00904
AFS2 VS AFS1 (12)
id	Term	ListHits	ListTotal	PopHits	PopTotal	pValue	qValue	Enrichment_score	Gene	hyperlink_only_excel
ko00791	Atrazine degradation	1	1644	1	5129	0	0	3.11983	MELO3C011884.2	ko00791
ko00362	Benzoate degradation	3	1644	3	5129	0	0	3.11983	MELO3C019405.2; MELO3C024190.2; MELO3C026065.2	ko00362
ko00254	Aflatoxin biosynthesis	1	1644	1	5129	0	0	3.11983	MELO3C022793.2	ko00254
ko00020	Citrate cycle (TCA cycle)	38	1644	50	5129	2.58818e-11	1.2488e-09	2.37107	MELO3C002167.2; MELO3C002746.2; MELO3C003491.2; MELO3C006734.2; MELO3C006735.2; MELO3C007674.2; MELO3C007687.2; MELO3C007942.2; MELO3C007968.2; MELO3C010675.2; MELO3C011482.2; MELO3C012235.2; MELO3C013081.2; MELO3C013153.2; MELO3C014221.2; MELO3C014824.2; MELO3C015245.2; MELO3C016095.2; MELO3C016636.2; MELO3C017175.2; MELO3C017560.2; MELO3C017938.2; MELO3C018816.2; MELO3C018994.2; MELO3C019711.2;…	ko00020
ko01200	Carbon metabolism	144	1644	296	5129	3.27904e-10	1.26571e-08	1.51775	MELO3C000117.2; MELO3C000130.2; MELO3C001055.2; MELO3C001462.2; MELO3C002167.2; MELO3C002342.2; MELO3C002746.2; MELO3C003214.2; MELO3C003221.2; MELO3C003265.2; MELO3C003379.2; MELO3C003491.2; MELO3C004159.2; MELO3C004355.2; MELO3C004545.2; MELO3C004980.2; MELO3C005333.2; MELO3C005348.2; MELO3C005426.2; MELO3C005559.2; MELO3C005909.2; MELO3C005910.2; MELO3C006164.2; MELO3C006166.2; MELO3C006585.2;…	ko01200
ko03050	Proteasome	36	1644	53	5129	1.66114e-08	5.34333e-07	2.11913	MELO3C000256.2; MELO3C000762.2; MELO3C002335.2; MELO3C003185.2; MELO3C004083.2; MELO3C004218.2; MELO3C006187.2; MELO3C006517.2; MELO3C007920.2; MELO3C009183.2; MELO3C010960.2; MELO3C011172.2; MELO3C011449.2; MELO3C011880.2; MELO3C012807.2; MELO3C013757.2; MELO3C013760.2; MELO3C014086.2; MELO3C015296.2; MELO3C016262.2; MELO3C016738.2; MELO3C018868.2; MELO3C020453.2; MELO3C021745.2; MELO3C021746.2;…	ko03050
ko00071	Fatty acid degradation	27	1644	38	5129	1.54255e-07	4.25303e-06	2.21672	MELO3C004565.2; MELO3C005515.2; MELO3C005749.2; MELO3C006334.2; MELO3C006684.2; MELO3C009153.2; MELO3C010479.2; MELO3C010493.2; MELO3C011043.2; MELO3C012928.2; MELO3C014601.2; MELO3C017100.2; MELO3C017542.2; MELO3C018060.2; MELO3C019320.2; MELO3C020466.2; MELO3C021161.2; MELO3C021318.2; MELO3C021326.2; MELO3C021941.2; MELO3C022399.2; MELO3C023685.2; MELO3C024187.2; MELO3C024190.2; MELO3C026065.2;…	ko00071
ko00710	Carbon fixation in photosynthetic organisms	45	1644	78	5129	7.4162e-07	1.78916e-05	1.7999	MELO3C000117.2; MELO3C000130.2; MELO3C001462.2; MELO3C002342.2; MELO3C003214.2; MELO3C003491.2; MELO3C004980.2; MELO3C005333.2; MELO3C005348.2; MELO3C006585.2; MELO3C007674.2; MELO3C007687.2; MELO3C008219.2; MELO3C008879.2; MELO3C009438.2; MELO3C010686.2; MELO3C011129.2; MELO3C011682.2; MELO3C012252.2; MELO3C012301.2; MELO3C012604.2; MELO3C013000.2; MELO3C013203.2; MELO3C014752.2; MELO3C016095.2;…	ko00710
ko00010	Glycolysis / Gluconeogenesis	72	1644	143	5129	1.37735e-06	2.95365e-05	1.57082	MELO3C002342.2; MELO3C002746.2; MELO3C003214.2; MELO3C003491.2; MELO3C004001.2; MELO3C005293.2; MELO3C005333.2; MELO3C005396.2; MELO3C006055.2; MELO3C006734.2; MELO3C006735.2; MELO3C006964.2; MELO3C007227.2; MELO3C007421.2; MELO3C007677.2; MELO3C007687.2; MELO3C008219.2; MELO3C008879.2; MELO3C009145.2; MELO3C009438.2; MELO3C010493.2; MELO3C010936.2; MELO3C011043.2; MELO3C011104.2; MELO3C011367.2;…	ko00010
ko01212	Fatty acid metabolism	36	1644	65	5129	2.75019e-05	0.000530786	1.72791	MELO3C002373.2; MELO3C002722.2; MELO3C003221.2; MELO3C003265.2; MELO3C004565.2; MELO3C005515.2; MELO3C005558.2; MELO3C005749.2; MELO3C006334.2; MELO3C006684.2; MELO3C008681.2; MELO3C009153.2; MELO3C010479.2; MELO3C010710.2; MELO3C010727.2; MELO3C010739.2; MELO3C012928.2; MELO3C013920.2; MELO3C014644.2; MELO3C016419.2; MELO3C017583.2; MELO3C018060.2; MELO3C019320.2; MELO3C020466.2; MELO3C020514.2;…	ko01212
ko00280	Valine, leucine and isoleucine degradation	26	1644	44	5129	5.63594e-05	0.000970453	1.84354	MELO3C004545.2; MELO3C006334.2; MELO3C006679.2; MELO3C006684.2; MELO3C006734.2; MELO3C006735.2; MELO3C008063.2; MELO3C009117.2; MELO3C010493.2; MELO3C010776.2; MELO3C011705.2; MELO3C014017.2; MELO3C014601.2; MELO3C016959.2; MELO3C017100.2; MELO3C017542.2; MELO3C017571.2; MELO3C018060.2; MELO3C020466.2; MELO3C021247.2; MELO3C021276.2; MELO3C024190.2; MELO3C025757.2; MELO3C026045.2; MELO3C026065.2;…	ko00280
ko00680	Methane metabolism	30	1644	53	5129	6.0339e-05	0.000970453	1.76594	MELO3C003214.2; MELO3C005333.2; MELO3C005348.2; MELO3C009438.2; MELO3C011043.2; MELO3C011107.2; MELO3C011367.2; MELO3C011682.2; MELO3C013203.2; MELO3C013732.2; MELO3C015428.2; MELO3C017224.2; MELO3C017268.2; MELO3C017646.2; MELO3C018724.2; MELO3C018966.2; MELO3C019450.2; MELO3C020429.2; MELO3C020929.2; MELO3C021447.2; MELO3C021448.2; MELO3C022399.2; MELO3C024514.2; MELO3C024519.2; MELO3C025275.2;…	ko00680
AFS2 VS BFS2 (11)
id	Term	ListHits	ListTotal	PopHits	PopTotal	pValue	qValue	Enrichment_score	Gene	hyperlink_only_excel
ko00523	Polyketide sugar unit biosynthesis	1	882	1	5129	0	0	5.81519	MELO3C005621.2	ko00523
ko00791	Atrazine degradation	1	882	1	5129	0	0	5.81519	MELO3C011884.2	ko00791
ko04080	Neuroactive ligand-receptor interaction	1	882	1	5129	0	0	5.81519	MELO3C016017.2	ko04080
ko00254	Aflatoxin biosynthesis	1	882	1	5129	0	0	5.81519	MELO3C022793.2	ko00254
ko04075	Plant hormone signal transduction	86	882	281	5129	3.94534e-09	1.45189e-07	1.77974	MELO3C000885.2; MELO3C002143.2; MELO3C003299.2; MELO3C003408.2; MELO3C003412.2; MELO3C003696.2; MELO3C004381.2; MELO3C004382.2; MELO3C005156.2; MELO3C005298.2; MELO3C005476.2; MELO3C005761.2; MELO3C005913.2; MELO3C005991.2; MELO3C006033.2; MELO3C006430.2; MELO3C006476.2; MELO3C007457.2; MELO3C007582.2; MELO3C007596.2; MELO3C007893.2; MELO3C008128.2; MELO3C008478.2; MELO3C008672.2; MELO3C008885.2;…	ko04075
ko00260	Glycine, serine and threonine metabolism	36	882	89	5129	4.20852e-08	1.29061e-06	2.35221	MELO3C001345.2; MELO3C002444.2; MELO3C004421.2; MELO3C004640.2; MELO3C005112.2; MELO3C005578.2; MELO3C006165.2; MELO3C006166.2; MELO3C006735.2; MELO3C007698.2; MELO3C007772.2; MELO3C008386.2; MELO3C010162.2; MELO3C010686.2; MELO3C011367.2; MELO3C014478.2; MELO3C014479.2; MELO3C015500.2; MELO3C016197.2; MELO3C016527.2; MELO3C017520.2; MELO3C017571.2; MELO3C019203.2; MELO3C019542.2; MELO3C020929.2;…	ko00260
ko00906	Carotenoid biosynthesis	17	882	35	5129	3.52943e-06	9.27737e-05	2.82452	MELO3C004633.2; MELO3C005129.2; MELO3C005704.2; MELO3C006938.2; MELO3C007127.2; MELO3C014945.2; MELO3C016185.2; MELO3C016219.2; MELO3C016224.2; MELO3C017709.2; MELO3C017772.2; MELO3C017963.2; MELO3C022291.2; MELO3C023086.2; MELO3C024495.2; MELO3C024674.2; MELO3C027057.2	ko00906
ko00270	Cysteine and methionine metabolism	33	882	97	5129	1.4629e-05	0.000336466	1.97836	MELO3C004355.2; MELO3C005112.2; MELO3C005539.2; MELO3C006580.2; MELO3C007425.2; MELO3C007674.2; MELO3C008477.2; MELO3C009845.2; MELO3C010776.2; MELO3C010779.2; MELO3C011852.2; MELO3C012247.2; MELO3C012911.2; MELO3C013774.2; MELO3C013806.2; MELO3C014294.2; MELO3C014437.2; MELO3C015531.2; MELO3C016050.2; MELO3C016340.2; MELO3C017103.2; MELO3C017571.2; MELO3C019735.2; MELO3C020432.2; MELO3C021182.2;…	ko00270
ko00940	Phenylpropanoid biosynthesis	50	882	171	5129	2.4061e-05	0.000491914	1.70035	MELO3C002122.2; MELO3C002457.2; MELO3C003377.2; MELO3C003628.2; MELO3C003933.2; MELO3C003934.2; MELO3C005456.2; MELO3C006744.2; MELO3C007618.2; MELO3C007935.2; MELO3C008574.2; MELO3C009329.2; MELO3C009789.2; MELO3C010717.2; MELO3C011430.2; MELO3C012183.2; MELO3C012319.2; MELO3C013427.2; MELO3C014091.2; MELO3C014655.2; MELO3C014656.2; MELO3C014657.2; MELO3C014658.2; MELO3C015214.2; MELO3C015503.2;…	ko00940
ko00196	Photosynthesis - antenna proteins	11	882	21	5129	3.9997e-05	0.000735944	3.04605	MELO3C001992.2; MELO3C002727.2; MELO3C008358.2; MELO3C011865.2; MELO3C015536.2; MELO3C016556.2; MELO3C017180.2; MELO3C019677.2; MELO3C022113.2; MELO3C029936.2; MELO3C035770.2	ko00196
ko04540	Gap junction	8	882	13	5129	4.67616e-05	0.000782195	3.57858	MELO3C002130.2; MELO3C002830.2; MELO3C005673.2; MELO3C007673.2; MELO3C009203.2; MELO3C011016.2; MELO3C015098.2; MELO3C018025.2	ko04540
AFS3 VS AFS1 (16)
id	Term	ListHits	ListTotal	PopHits	PopTotal	pValue	qValue	Enrichment_score	Gene	hyperlink_only_excel
ko00965	Betalain biosynthesis	1	1849	1	5129	0	0	2.77393	MELO3C003277.2	ko00965
ko00523	Polyketide sugar unit biosynthesis	1	1849	1	5129	0	0	2.77393	MELO3C005621.2	ko00523
ko00791	Atrazine degradation	1	1849	1	5129	0	0	2.77393	MELO3C011884.2	ko00791
ko01053	Biosynthesis of siderophore group nonribosomal peptides	1	1849	1	5129	0	0	2.77393	MELO3C017156.2	ko01053
ko00362	Benzoate degradation	3	1849	3	5129	0	0	2.77393	MELO3C019405.2; MELO3C024190.2; MELO3C026065.2	ko00362
ko00254	Aflatoxin biosynthesis	1	1849	1	5129	0	0	2.77393	MELO3C022793.2	ko00254
ko00020	Citrate cycle (TCA cycle)	40	1849	50	5129	2.77672e-11	7.81447e-10	2.21915	MELO3C000258.2; MELO3C002167.2; MELO3C002746.2; MELO3C003491.2; MELO3C005968.2; MELO3C006734.2; MELO3C006735.2; MELO3C007674.2; MELO3C007942.2; MELO3C007968.2; MELO3C011482.2; MELO3C012035.2; MELO3C012235.2; MELO3C013081.2; MELO3C013153.2; MELO3C014221.2; MELO3C014824.2; MELO3C015245.2; MELO3C016636.2; MELO3C017175.2; MELO3C017560.2; MELO3C017586.2; MELO3C017938.2; MELO3C018816.2; MELO3C018994.2;…	ko00020
ko01200	Carbon metabolism	148	1849	296	5129	1.55861e-07	3.83807e-06	1.38697	MELO3C000258.2; MELO3C000483.2; MELO3C001055.2; MELO3C001462.2; MELO3C002167.2; MELO3C002342.2; MELO3C002444.2; MELO3C002746.2; MELO3C003214.2; MELO3C003221.2; MELO3C003265.2; MELO3C003379.2; MELO3C003491.2; MELO3C004159.2; MELO3C004355.2; MELO3C004545.2; MELO3C004980.2; MELO3C005081.2; MELO3C005310.2; MELO3C005333.2; MELO3C005348.2; MELO3C005559.2; MELO3C005909.2; MELO3C005910.2; MELO3C005968.2;…	ko01200
ko00196	Photosynthesis - antenna proteins	18	1849	21	5129	3.28587e-07	7.1924e-06	2.37766	MELO3C001992.2; MELO3C002727.2; MELO3C003238.2; MELO3C004214.2; MELO3C007152.2; MELO3C007154.2; MELO3C008358.2; MELO3C011865.2; MELO3C012912.2; MELO3C015076.2; MELO3C015536.2; MELO3C016556.2; MELO3C017180.2; MELO3C019677.2; MELO3C022113.2; MELO3C024206.2; MELO3C032881.2; MELO3C035770.2	ko00196
ko03050	Proteasome	36	1849	53	5129	5.32733e-07	1.04948e-05	1.88418	MELO3C000256.2; MELO3C000762.2; MELO3C002335.2; MELO3C003185.2; MELO3C004083.2; MELO3C004218.2; MELO3C006187.2; MELO3C006517.2; MELO3C007920.2; MELO3C009183.2; MELO3C010960.2; MELO3C011172.2; MELO3C011449.2; MELO3C011880.2; MELO3C012807.2; MELO3C013757.2; MELO3C013760.2; MELO3C014086.2; MELO3C015296.2; MELO3C016262.2; MELO3C016738.2; MELO3C018868.2; MELO3C020453.2; MELO3C021745.2; MELO3C021746.2;…	ko03050
ko00680	Methane metabolism	35	1849	53	5129	2.14443e-06	3.84049e-05	1.83184	MELO3C003214.2; MELO3C005081.2; MELO3C005333.2; MELO3C005348.2; MELO3C007772.2; MELO3C009438.2; MELO3C010431.2; MELO3C011043.2; MELO3C011107.2; MELO3C011367.2; MELO3C013009.2; MELO3C013732.2; MELO3C015428.2; MELO3C016197.2; MELO3C017224.2; MELO3C017268.2; MELO3C017646.2; MELO3C018724.2; MELO3C018966.2; MELO3C019450.2; MELO3C019542.2; MELO3C020429.2; MELO3C020929.2; MELO3C021447.2; MELO3C021448.2;…	ko00680
ko00071	Fatty acid degradation	27	1849	38	5129	2.40134e-06	3.9422e-05	1.97095	MELO3C004383.2; MELO3C004565.2; MELO3C005515.2; MELO3C005749.2; MELO3C006334.2; MELO3C006684.2; MELO3C009153.2; MELO3C010479.2; MELO3C010493.2; MELO3C011043.2; MELO3C012928.2; MELO3C014601.2; MELO3C017542.2; MELO3C018060.2; MELO3C019320.2; MELO3C020466.2; MELO3C021161.2; MELO3C021318.2; MELO3C021326.2; MELO3C021941.2; MELO3C022399.2; MELO3C023685.2; MELO3C024187.2; MELO3C024190.2; MELO3C026065.2;…	ko00071
ko00260	Glycine, serine and threonine metabolism	52	1849	89	5129	4.56242e-06	6.91383e-05	1.62072	MELO3C001055.2; MELO3C001345.2; MELO3C001462.2; MELO3C002444.2; MELO3C003386.2; MELO3C004421.2; MELO3C004640.2; MELO3C005112.2; MELO3C005577.2; MELO3C005578.2; MELO3C006164.2; MELO3C006165.2; MELO3C006734.2; MELO3C006735.2; MELO3C007772.2; MELO3C008386.2; MELO3C009117.2; MELO3C010427.2; MELO3C010431.2; MELO3C010686.2; MELO3C010754.2; MELO3C011107.2; MELO3C011367.2; MELO3C013732.2; MELO3C014479.2;…	ko00260
ko00590	Arachidonic acid metabolism	13	1849	15	5129	6.05295e-06	8.51737e-05	2.40407	MELO3C005666.2; MELO3C005667.2; MELO3C007789.2; MELO3C011352.2; MELO3C014348.2; MELO3C016951.2; MELO3C017361.2; MELO3C017400.2; MELO3C017729.2; MELO3C019955.2; MELO3C020721.2; MELO3C025493.2; MELO3C025494.2	ko00590
ko00630	Glyoxylate and dicarboxylate metabolism	47	1849	81	5129	1.54612e-05	0.000203058	1.60957	MELO3C000258.2; MELO3C000483.2; MELO3C001055.2; MELO3C001462.2; MELO3C002444.2; MELO3C003386.2; MELO3C005968.2; MELO3C006164.2; MELO3C006165.2; MELO3C006577.2; MELO3C006734.2; MELO3C006735.2; MELO3C007124.2; MELO3C007621.2; MELO3C007674.2; MELO3C007942.2; MELO3C010431.2; MELO3C010686.2; MELO3C010754.2; MELO3C011107.2; MELO3C012252.2; MELO3C013093.2; MELO3C016197.2; MELO3C017023.2; MELO3C017024.2;…	ko00630
ko01212	Fatty acid metabolism	38	1849	65	5129	6.57385e-05	0.000809405	1.62168	MELO3C002373.2; MELO3C002722.2; MELO3C003221.2; MELO3C003265.2; MELO3C004565.2; MELO3C005510.2; MELO3C005515.2; MELO3C005558.2; MELO3C005749.2; MELO3C006123.2; MELO3C006334.2; MELO3C006684.2; MELO3C008681.2; MELO3C009153.2; MELO3C009630.2; MELO3C010479.2; MELO3C010710.2; MELO3C010727.2; MELO3C010739.2; MELO3C012928.2; MELO3C013676.2; MELO3C013920.2; MELO3C014644.2; MELO3C017583.2; MELO3C018060.2;…	ko01212
AFS3 VS BFS3 (8)
id	Term	ListHits	ListTotal	PopHits	PopTotal	pValue	qValue	Enrichment_score	Gene	hyperlink_only_excel
ko00965	Betalain biosynthesis	1	1161	1	5129	0	0	4.41774	MELO3C003277.2	ko00965
ko00523	Polyketide sugar unit biosynthesis	1	1161	1	5129	0	0	4.41774	MELO3C005621.2	ko00523
ko00791	Atrazine degradation	1	1161	1	5129	0	0	4.41774	MELO3C011884.2	ko00791
ko04080	Neuroactive ligand-receptor interaction	1	1161	1	5129	0	0	4.41774	MELO3C016017.2	ko04080
ko01053	Biosynthesis of siderophore group nonribosomal peptides	1	1161	1	5129	0	0	4.41774	MELO3C017156.2	ko01053
ko01230	Biosynthesis of amino acids	88	1161	260	5129	7.87234e-06	0.000254539	1.49524	MELO3C002275.2; MELO3C002343.2; MELO3C002352.2; MELO3C003379.2; MELO3C003381.2; MELO3C003577.2; MELO3C004370.2; MELO3C004421.2; MELO3C004475.2; MELO3C005112.2; MELO3C005271.2; MELO3C005310.2; MELO3C005559.2; MELO3C006179.2; MELO3C006199.2; MELO3C006200.2; MELO3C006964.2; MELO3C007396.2; MELO3C007451.2; MELO3C007485.2; MELO3C007744.2; MELO3C007772.2; MELO3C007968.2; MELO3C008202.2; MELO3C009018.2;…	ko01230
ko03030	DNA replication	25	1161	52	5129	1.29849e-05	0.000359868	2.12392	MELO3C002044.2; MELO3C002892.2; MELO3C003638.2; MELO3C004448.2; MELO3C006248.2; MELO3C006995.2; MELO3C007144.2; MELO3C009479.2; MELO3C010507.2; MELO3C011176.2; MELO3C013436.2; MELO3C014503.2; MELO3C015926.2; MELO3C017228.2; MELO3C017458.2; MELO3C020860.2; MELO3C021434.2; MELO3C022319.2; MELO3C024596.2; MELO3C025142.2; MELO3C025615.2; MELO3C026749.2; MELO3C027184.2; MELO3C030998.2; MELO3C033806.2	ko03030
ko01200	Carbon metabolism	96	1161	296	5129	2.42707e-05	0.000588564	1.43278	MELO3C002343.2; MELO3C002350.2; MELO3C002746.2; MELO3C003215.2; MELO3C003265.2; MELO3C003379.2; MELO3C003381.2; MELO3C003577.2; MELO3C004159.2; MELO3C004370.2; MELO3C004430.2; MELO3C004545.2; MELO3C005081.2; MELO3C005271.2; MELO3C005310.2; MELO3C005559.2; MELO3C005910.2; MELO3C006123.2; MELO3C006200.2; MELO3C006261.2; MELO3C006964.2; MELO3C007124.2; MELO3C007621.2; MELO3C007772.2; MELO3C007968.2;…	ko01200
BFS2 VS BFS1 (19)
id	Term	ListHits	ListTotal	PopHits	PopTotal	pValue	qValue	Enrichment_score	Gene	hyperlink_only_excel
ko04080	Neuroactive ligand-receptor interaction	1	1042	1	5129	0	0	4.92226	MELO3C016017.2	ko04080
ko00944	Flavone and flavonol biosynthesis	1	1042	1	5129	0	0	4.92226	MELO3C017219.2	ko00944
ko00534	Glycosaminoglycan biosynthesis - heparan sulfate / heparin	1	1042	1	5129	0	0	4.92226	MELO3C034122.2	ko00534
ko00940	Phenylpropanoid biosynthesis	68	1042	171	5129	8.68164e-10	3.95015e-08	1.95739	MELO3C002457.2; MELO3C003275.2; MELO3C003933.2; MELO3C005809.2; MELO3C006862.2; MELO3C007545.2; MELO3C007618.2; MELO3C007702.2; MELO3C007805.2; MELO3C007868.2; MELO3C009362.2; MELO3C009674.2; MELO3C009741.2; MELO3C009789.2; MELO3C009924.2; MELO3C010717.2; MELO3C010719.2; MELO3C011872.2; MELO3C011964.2; MELO3C012183.2; MELO3C014091.2; MELO3C014224.2; MELO3C014227.2; MELO3C014652.2; MELO3C014654.2;…	ko00940
ko00500	Starch and sucrose metabolism	97	1042	281	5129	3.45561e-09	1.25784e-07	1.69914	MELO3C000620.2; MELO3C002316.2; MELO3C002317.2; MELO3C002449.2; MELO3C002694.2; MELO3C005197.2; MELO3C005293.2; MELO3C005363.2; MELO3C005395.2; MELO3C005396.2; MELO3C005434.2; MELO3C005751.2; MELO3C006208.2; MELO3C006362.2; MELO3C006552.2; MELO3C007768.2; MELO3C008101.2; MELO3C009287.2; MELO3C009445.2; MELO3C009674.2; MELO3C009789.2; MELO3C010006.2; MELO3C010017.2; MELO3C010186.2; MELO3C010300.2;…	ko00500
ko00520	Amino sugar and nucleotide sugar metabolism	54	1042	132	5129	1.23327e-08	3.74093e-07	2.01365	MELO3C002759.2; MELO3C005293.2; MELO3C005395.2; MELO3C005396.2; MELO3C005458.2; MELO3C005769.2; MELO3C005858.2; MELO3C006552.2; MELO3C006965.2; MELO3C007022.2; MELO3C007963.2; MELO3C007965.2; MELO3C007966.2; MELO3C008467.2; MELO3C009287.2; MELO3C009473.2; MELO3C010186.2; MELO3C010250.2; MELO3C010936.2; MELO3C011416.2; MELO3C014574.2; MELO3C014713.2; MELO3C015301.2; MELO3C016068.2; MELO3C016119.2;…	ko00520
ko01200	Carbon metabolism	95	1042	296	5129	2.97737e-07	7.74117e-06	1.57978	MELO3C000130.2; MELO3C000258.2; MELO3C000483.2; MELO3C001055.2; MELO3C002167.2; MELO3C002342.2; MELO3C003214.2; MELO3C003379.2; MELO3C003577.2; MELO3C004355.2; MELO3C004370.2; MELO3C004980.2; MELO3C005333.2; MELO3C005348.2; MELO3C006165.2; MELO3C006166.2; MELO3C006585.2; MELO3C006684.2; MELO3C006734.2; MELO3C007124.2; MELO3C007621.2; MELO3C007698.2; MELO3C007942.2; MELO3C007968.2; MELO3C007969.2;…	ko01200
ko00071	Fatty acid degradation	21	1042	38	5129	3.73857e-07	8.50524e-06	2.7202	MELO3C005515.2; MELO3C006334.2; MELO3C006684.2; MELO3C009153.2; MELO3C011043.2; MELO3C012928.2; MELO3C014601.2; MELO3C016290.2; MELO3C017100.2; MELO3C017542.2; MELO3C017590.2; MELO3C018060.2; MELO3C020466.2; MELO3C021326.2; MELO3C021941.2; MELO3C022399.2; MELO3C023685.2; MELO3C024187.2; MELO3C024190.2; MELO3C026553.2; MELO3C026554.2	ko00071
ko00710	Carbon fixation in photosynthetic organisms	34	1042	78	5129	7.07892e-07	1.43152e-05	2.1456	MELO3C000130.2; MELO3C000258.2; MELO3C000483.2; MELO3C002342.2; MELO3C003214.2; MELO3C003577.2; MELO3C004370.2; MELO3C004980.2; MELO3C005333.2; MELO3C005348.2; MELO3C006585.2; MELO3C008219.2; MELO3C008879.2; MELO3C009438.2; MELO3C011129.2; MELO3C012252.2; MELO3C012604.2; MELO3C013811.2; MELO3C015407.2; MELO3C017175.2; MELO3C018994.2; MELO3C020780.2; MELO3C021811.2; MELO3C022998.2; MELO3C023354.2;…	ko00710
ko04145	Phagosome	30	1042	70	5129	4.30725e-06	7.83919e-05	2.10954	MELO3C000065.2; MELO3C002130.2; MELO3C002388.2; MELO3C002830.2; MELO3C003677.2; MELO3C004568.2; MELO3C006283.2; MELO3C009336.2; MELO3C009887.2; MELO3C010983.2; MELO3C010992.2; MELO3C011225.2; MELO3C011354.2; MELO3C013122.2; MELO3C013334.2; MELO3C013437.2; MELO3C014458.2; MELO3C014723.2; MELO3C015098.2; MELO3C016112.2; MELO3C017109.2; MELO3C017801.2; MELO3C018532.2; MELO3C020964.2; MELO3C024284.2;…	ko04145
ko00360	Phenylalanine metabolism	27	1042	61	5129	5.35932e-06	8.86723e-05	2.17871	MELO3C003577.2; MELO3C003933.2; MELO3C004980.2; MELO3C005577.2; MELO3C005578.2; MELO3C009362.2; MELO3C011284.2; MELO3C011872.2; MELO3C013583.2; MELO3C014224.2; MELO3C014227.2; MELO3C014480.2; MELO3C015503.2; MELO3C017473.2; MELO3C017809.2; MELO3C017810.2; MELO3C017811.2; MELO3C017998.2; MELO3C019585.2; MELO3C020792.2; MELO3C020793.2; MELO3C022961.2; MELO3C023493.2; MELO3C024724.2; MELO3C025613.2;…	ko00360
ko00630	Glyoxylate and dicarboxylate metabolism	33	1042	81	5129	6.42031e-06	9.73747e-05	2.00537	MELO3C000130.2; MELO3C000258.2; MELO3C000483.2; MELO3C001055.2; MELO3C006165.2; MELO3C006166.2; MELO3C006734.2; MELO3C007124.2; MELO3C007621.2; MELO3C007698.2; MELO3C007942.2; MELO3C009956.2; MELO3C012252.2; MELO3C013093.2; MELO3C016197.2; MELO3C017024.2; MELO3C017175.2; MELO3C018816.2; MELO3C019243.2; MELO3C019711.2; MELO3C020429.2; MELO3C022681.2; MELO3C022684.2; MELO3C022998.2; MELO3C023371.2;…	ko00630
ko00330	Arginine and proline metabolism	25	1042	57	5129	1.3358e-05	0.000187012	2.15889	MELO3C003577.2; MELO3C004110.2; MELO3C004624.2; MELO3C004980.2; MELO3C006580.2; MELO3C006592.2; MELO3C007611.2; MELO3C007943.2; MELO3C008477.2; MELO3C009229.2; MELO3C009905.2; MELO3C011284.2; MELO3C011335.2; MELO3C014601.2; MELO3C017100.2; MELO3C017103.2; MELO3C017542.2; MELO3C020792.2; MELO3C020793.2; MELO3C021380.2; MELO3C021386.2; MELO3C022076.2; MELO3C026384.2; MELO3C031337.2; MELO3C034706.2	ko00330
ko00350	Tyrosine metabolism	21	1042	45	5129	1.58632e-05	0.000206222	2.29706	MELO3C000806.2; MELO3C001461.2; MELO3C002576.2; MELO3C002775.2; MELO3C003577.2; MELO3C004980.2; MELO3C005577.2; MELO3C005578.2; MELO3C006189.2; MELO3C011043.2; MELO3C011284.2; MELO3C013583.2; MELO3C014480.2; MELO3C017998.2; MELO3C022399.2; MELO3C022961.2; MELO3C023220.2; MELO3C023685.2; MELO3C025613.2; MELO3C026553.2; MELO3C026554.2	ko00350
ko00053	Ascorbate and aldarate metabolism	20	1042	43	5129	2.52586e-05	0.000306471	2.28943	MELO3C001633.2; MELO3C004609.2; MELO3C005708.2; MELO3C007923.2; MELO3C008467.2; MELO3C009453.2; MELO3C013014.2; MELO3C013136.2; MELO3C014601.2; MELO3C014737.2; MELO3C015430.2; MELO3C015640.2; MELO3C015643.2; MELO3C016068.2; MELO3C016551.2; MELO3C017100.2; MELO3C017542.2; MELO3C020719.2; MELO3C024527.2; MELO3C025552.2	ko00053
ko00270	Cysteine and methionine metabolism	36	1042	97	5129	3.4178e-05	0.000388775	1.82682	MELO3C000258.2; MELO3C003577.2; MELO3C004110.2; MELO3C004355.2; MELO3C004619.2; MELO3C004980.2; MELO3C006502.2; MELO3C006580.2; MELO3C007425.2; MELO3C007969.2; MELO3C008477.2; MELO3C009117.2; MELO3C009782.2; MELO3C010779.2; MELO3C011284.2; MELO3C011852.2; MELO3C013583.2; MELO3C013774.2; MELO3C013806.2; MELO3C014437.2; MELO3C015398.2; MELO3C015399.2; MELO3C015531.2; MELO3C015586.2; MELO3C016340.2;…	ko00270
ko00941	Flavonoid biosynthesis	13	1042	24	5129	4.71878e-05	0.000505187	2.66623	MELO3C003933.2; MELO3C009741.2; MELO3C010717.2; MELO3C010719.2; MELO3C011872.2; MELO3C014767.2; MELO3C017219.2; MELO3C019585.2; MELO3C023474.2; MELO3C025484.2; MELO3C027219.2; MELO3C030167.2; MELO3C035229.2	ko00941
ko00950	Isoquinoline alkaloid biosynthesis	13	1042	25	5129	8.73254e-05	0.000882957	2.55958	MELO3C000806.2; MELO3C001461.2; MELO3C002576.2; MELO3C002775.2; MELO3C003577.2; MELO3C004980.2; MELO3C005577.2; MELO3C005578.2; MELO3C011284.2; MELO3C013583.2; MELO3C014480.2; MELO3C017998.2; MELO3C025613.2	ko00950
ko04075	Plant hormone signal transduction	82	1042	281	5129	9.91988e-05	0.000950221	1.43639	MELO3C002143.2; MELO3C003035.2; MELO3C003299.2; MELO3C003408.2; MELO3C003473.2; MELO3C003599.2; MELO3C003763.2; MELO3C003768.2; MELO3C004489.2; MELO3C005336.2; MELO3C005476.2; MELO3C005672.2; MELO3C005761.2; MELO3C005991.2; MELO3C006371.2; MELO3C006476.2; MELO3C006477.2; MELO3C006593.2; MELO3C006693.2; MELO3C007582.2; MELO3C008287.2; MELO3C008314.2; MELO3C008672.2; MELO3C009136.2; MELO3C009181.2;…	ko04075
BFS3 VS BFS1 (14)
id	Term	ListHits	ListTotal	PopHits	PopTotal	pValue	qValue	Enrichment_score	Gene	hyperlink_only_excel
ko00471	D-Glutamine and D-glutamate metabolism	3	2221	3	5129	0	0	2.30932	MELO3C005444.2; MELO3C008802.2; MELO3C017628.2	ko00471
ko00791	Atrazine degradation	1	2221	1	5129	0	0	2.30932	MELO3C011884.2	ko00791
ko04215	Apoptosis - multiple species	2	2221	2	5129	0	0	2.30932	MELO3C016630.2; MELO3C022308.2	ko04215
ko01053	Biosynthesis of siderophore group nonribosomal peptides	1	2221	1	5129	0	0	2.30932	MELO3C017156.2	ko01053
ko00944	Flavone and flavonol biosynthesis	1	2221	1	5129	0	0	2.30932	MELO3C017219.2	ko00944
ko00362	Benzoate degradation	3	2221	3	5129	0	0	2.30932	MELO3C019405.2; MELO3C024190.2; MELO3C026065.2	ko00362
ko00254	Aflatoxin biosynthesis	1	2221	1	5129	0	0	2.30932	MELO3C022793.2	ko00254
ko00020	Citrate cycle (TCA cycle)	40	2221	50	5129	1.94866e-08	4.8473e-07	1.84746	MELO3C000258.2; MELO3C002167.2; MELO3C002746.2; MELO3C003491.2; MELO3C005968.2; MELO3C006734.2; MELO3C006735.2; MELO3C007674.2; MELO3C007687.2; MELO3C007942.2; MELO3C007968.2; MELO3C010675.2; MELO3C011482.2; MELO3C012035.2; MELO3C012235.2; MELO3C013081.2; MELO3C013153.2; MELO3C014221.2; MELO3C014824.2; MELO3C015245.2; MELO3C016095.2; MELO3C016636.2; MELO3C017175.2; MELO3C017586.2; MELO3C017938.2;…	ko00020
ko01200	Carbon metabolism	169	2221	296	5129	3.40336e-07	7.5252e-06	1.3185	MELO3C000258.2; MELO3C001055.2; MELO3C001462.2; MELO3C002167.2; MELO3C002342.2; MELO3C002343.2; MELO3C002350.2; MELO3C002444.2; MELO3C002746.2; MELO3C003214.2; MELO3C003215.2; MELO3C003221.2; MELO3C003265.2; MELO3C003379.2; MELO3C003381.2; MELO3C003491.2; MELO3C003577.2; MELO3C004159.2; MELO3C004355.2; MELO3C004430.2; MELO3C004545.2; MELO3C004980.2; MELO3C005081.2; MELO3C005310.2; MELO3C005333.2;…	ko01200
ko04145	Phagosome	48	2221	70	5129	5.03057e-06	0.000100108	1.58353	MELO3C000065.2; MELO3C000347.2; MELO3C002130.2; MELO3C002366.2; MELO3C002388.2; MELO3C003218.2; MELO3C004568.2; MELO3C005673.2; MELO3C005959.2; MELO3C007673.2; MELO3C008270.2; MELO3C009203.2; MELO3C009336.2; MELO3C009742.2; MELO3C009887.2; MELO3C010117.2; MELO3C010164.2; MELO3C010667.2; MELO3C010983.2; MELO3C010992.2; MELO3C011016.2; MELO3C011225.2; MELO3C011354.2; MELO3C013122.2; MELO3C013178.2;…	ko04145
ko03050	Proteasome	38	2221	53	5129	6.93216e-06	0.000125409	1.65574	MELO3C000762.2; MELO3C003185.2; MELO3C004083.2; MELO3C004218.2; MELO3C006187.2; MELO3C006517.2; MELO3C007918.2; MELO3C007920.2; MELO3C009183.2; MELO3C010960.2; MELO3C010970.2; MELO3C011172.2; MELO3C011449.2; MELO3C011880.2; MELO3C013344.2; MELO3C013757.2; MELO3C013760.2; MELO3C014086.2; MELO3C015296.2; MELO3C016262.2; MELO3C016738.2; MELO3C018868.2; MELO3C019587.2; MELO3C020453.2; MELO3C020972.2;…	ko03050
ko00196	Photosynthesis - antenna proteins	18	2221	21	5129	8.71126e-06	0.000144462	1.97942	MELO3C001992.2; MELO3C002727.2; MELO3C003238.2; MELO3C004214.2; MELO3C007152.2; MELO3C007154.2; MELO3C008358.2; MELO3C010859.2; MELO3C011865.2; MELO3C012912.2; MELO3C015076.2; MELO3C016556.2; MELO3C017180.2; MELO3C019677.2; MELO3C022113.2; MELO3C024206.2; MELO3C029936.2; MELO3C032881.2	ko00196
ko00071	Fatty acid degradation	28	2221	38	5129	3.42602e-05	0.000524444	1.7016	MELO3C002189.2; MELO3C004565.2; MELO3C005515.2; MELO3C005749.2; MELO3C006334.2; MELO3C006545.2; MELO3C006684.2; MELO3C009153.2; MELO3C010479.2; MELO3C010493.2; MELO3C011043.2; MELO3C012928.2; MELO3C014601.2; MELO3C016290.2; MELO3C017100.2; MELO3C017542.2; MELO3C017590.2; MELO3C018060.2; MELO3C019320.2; MELO3C020466.2; MELO3C021161.2; MELO3C021318.2; MELO3C021326.2; MELO3C021941.2; MELO3C023685.2;…	ko00071
ko01212	Fatty acid metabolism	43	2221	65	5129	5.6833e-05	0.000807841	1.5277	MELO3C002722.2; MELO3C003221.2; MELO3C003265.2; MELO3C004565.2; MELO3C005515.2; MELO3C005558.2; MELO3C005749.2; MELO3C006123.2; MELO3C006334.2; MELO3C006545.2; MELO3C006684.2; MELO3C008413.2; MELO3C008681.2; MELO3C009153.2; MELO3C009630.2; MELO3C010479.2; MELO3C010710.2; MELO3C010727.2; MELO3C010739.2; MELO3C011901.2; MELO3C012928.2; MELO3C013676.2; MELO3C013920.2; MELO3C014644.2; MELO3C015546.2;…	ko01212
