# Supplementary material for: Identification of Key Gene Networks Controlling Soluble Sugar and Organic Acid Metabolism During Oriental Melon Fruit Development by Integrated Analysis of Metabolic and Transcriptomic Analyses
Source: Front Plant Sci. 2022 May 12;13:830517. doi: 10.3389/fpls.2022.830517 (PMC9135470; doi:10.3389/fpls.2022.830517)
Supplement: Supplementary Table 5 — Correlation statistics of DEGs and DAMs related to sugar and organic acids metabolism. The data were screened from the two comparison groups of AFS2 vs. BFS2 and AFS3 vs. BFS3. [file Table_5.XLSX]

## Sheet: AFS1 vs. BFS1
category1	category2	Correlation	Pvalue	Type	Significance	AdjPvalue	gene_symbol	description
MELO3C017480.2	Ribose 1,5-bisphosphate	0.880254	0.02065	Group	*	0.101293	XTH22	Xyloglucan endotransglucosylase/hydrolase protein 22
MELO3C007297.2	Ribose 1,5-bisphosphate	0.870744	0.0239809	Group	*	0.101293	TSJT1	Stem-specific protein TSJT1
MELO3C021455.2	Ribose 1,5-bisphosphate	0.864278	0.0263805	Group	*	0.101293	At4g22758	Uncharacterized protein At4g22758
MELO3C026732.2	Ribose 1,5-bisphosphate	0.939975	0.00529638	Group	**	0.101293	ATJ8	Chaperone protein dnaJ 8, chloroplastic
MELO3C018025.2	9,10,13-TriHOME	0.828634	0.0415333	Group	*	0.0796272	TUBA	Tubulin alpha chain
MELO3C018729.2	Ribose 1,5-bisphosphate	0.893599	0.0163794	Group	*	0.101293
MELO3C018880.2	Ribose 1,5-bisphosphate	0.823002	0.0442199	Group	*	0.106487
MELO3C010763.2	Ribose 1,5-bisphosphate	0.828818	0.0414467	Group	*	0.106487		Vacuolar-processing enzyme
MELO3C009596.2	Ribose 1,5-bisphosphate	0.877727	0.0215119	Group	*	0.101293	At2g44130	F-box/kelch-repeat protein At2g44130
MELO3C016712.2	Ribose 1,5-bisphosphate	0.822504	0.0444611	Group	*	0.106487	TSJT1	Stem-specific protein TSJT1
MELO3C015118.2	Citric acid	0.879422	0.0209319	Group	*	0.982012
MELO3C002318.2	Ribose 1,5-bisphosphate	0.895902	0.0156906	Group	*	0.101293	BT1	BTB/POZ and TAZ domain-containing protein 1
MELO3C017754.2	Ribose 1,5-bisphosphate	0.847275	0.0332063	Group	*	0.101293	NAC083	NAC domain-containing protein 83
MELO3C001739.2	9,10,13-TriHOME	0.827216	0.0422024	Group	*	0.0796272
MELO3C015643.2	9,10,13-TriHOME	0.868735	0.0247147	Group	*	0.0666423		L-ascorbate oxidase
MELO3C009203.2	9,10,13-TriHOME	0.876945	0.0217823	Group	*	0.0622351	TUBB6	Tubulin beta-6 chain
MELO3C023110.2	9,10,13-TriHOME	0.8597	0.0281452	Group	*	0.0670124	RFS2	Probable galactinol--sucrose galactosyltransferase 2
MELO3C007786.2	Ribose 1,5-bisphosphate	0.821962	0.0447244	Group	*	0.106487
MELO3C023288.2	Ribose 1,5-bisphosphate	0.918749	0.00963429	Group	**	0.101293		(-)-alpha-terpineol synthase
MELO3C020752.2	Galactonic acid	0.823399	0.0440278	Group	*	0.0880556	SAUR50	Auxin-responsive protein SAUR50
MELO3C020752.2	9,10,13-TriHOME	0.901812	0.0139881	Group	*	0.0499575	SAUR50	Auxin-responsive protein SAUR50
MELO3C015238.2	Ribose 1,5-bisphosphate	0.847349	0.0331749	Group	*	0.101293	LTI6B	Hydrophobic protein LTI6B
MELO3C020942.2	Ribose 1,5-bisphosphate	0.911437	0.0114177	Group	*	0.101293	YPQ1	Probable vacuolar amino acid transporter YPQ1
MELO3C017271.2	Ribose 1,5-bisphosphate	0.811702	0.0498462	Group	*	0.113365	AAE17	Probable acyl-activating enzyme 17, peroxisomal
MELO3C009316.2	Galactonic acid	0.868483	0.0248077	Group	*	0.079216	ICR3	Interactor of constitutive active ROPs 3
MELO3C009316.2	9,10,13-TriHOME	0.920389	0.00925452	Group	**	0.0483051	ICR3	Interactor of constitutive active ROPs 3
MELO3C019363.2	Galactonic acid	0.94286	0.00480422	Group	**	0.0529085
MELO3C019363.2	9,10,13-TriHOME	0.985848	0.000299003	Group	***	0.0149502
MELO3C016746.2	Ribose 1,5-bisphosphate	0.825096	0.043212	Group	*	0.106487	CML27	Probable calcium-binding protein CML27
MELO3C026755.2	9,10,13-TriHOME	0.879011	0.0210719	Group	*	0.0622351	XTH5	Probable xyloglucan endotransglucosylase/hydrolase protein 5
MELO3C034398.2	Galactonic acid	0.903181	0.0136072	Group	*	0.0717607
MELO3C034398.2	9,10,13-TriHOME	0.861815	0.0273234	Group	*	0.0666423
MELO3C034398.2	N-Acetyl-D-glucosamine	0.910908	0.0115526	Group	*	0.251349
MELO3C006562.2	Ribose 1,5-bisphosphate	0.893875	0.0162962	Group	*	0.101293	BG	Basic 7S globulin
MELO3C016558.2	Ribose 1,5-bisphosphate	0.961651	0.00217781	Group	**	0.101293	CNGC4	Cyclic nucleotide-gated ion channel 4
MELO3C021766.2	9,10,13-TriHOME	0.863066	0.0268426	Group	*	0.0666423
MELO3C021766.2	N-Acetyl-D-glucosamine	0.913184	0.0109783	Group	*	0.251349
MELO3C023603.2	9,10,13-TriHOME	0.824906	0.0433027	Group	*	0.0796914	DIM	Delta(24)-sterol reductase
MELO3C004305.2	Ribose 1,5-bisphosphate	0.941972	0.00495323	Group	**	0.101293	Os08g0127700	Pre-mRNA-splicing factor SLU7
MELO3C002360.2	Ribose 1,5-bisphosphate	0.878791	0.0211469	Group	*	0.101293	At1g67340	F-box protein At1g67340
MELO3C026886.2	Ribose 1,5-bisphosphate	0.889259	0.0177162	Group	*	0.101293	DJA6	Chaperone protein dnaJ A6, chloroplastic
MELO3C026141.2	Citric acid	0.907762	0.0123695	Group	*	0.982012	ARF1	ADP-ribosylation factor
MELO3C026141.2	Ribose 1,5-bisphosphate	0.830013	0.0408875	Group	*	0.106487	ARF1	ADP-ribosylation factor
MELO3C023163.2	9,10,13-TriHOME	0.821252	0.0450707	Group	*	0.0796914	pgip	Polygalacturonase inhibitor
MELO3C015306.2	Ribose 1,5-bisphosphate	0.873211	0.0230941	Group	*	0.101293	At1g56220	Dormancy-associated protein homolog 3
MELO3C009926.2	N-Acetyl-D-glucosamine	0.86183	0.0273176	Group	*	0.314646	GASA14	Gibberellin-regulated protein 14
MELO3C005711.2	Ribose 1,5-bisphosphate	0.892678	0.0166591	Group	*	0.101293	HIPP39	Heavy metal-associated isoprenylated plant protein 39
MELO3C024885.2	Ribose 1,5-bisphosphate	0.834182	0.0389639	Group	*	0.106487
MELO3C007949.2	Ribose 1,5-bisphosphate	0.946733	0.00418044	Group	**	0.101293	STR15	Rhodanese-like domain-containing protein 15, chloroplastic
MELO3C006295.2	Ribose 1,5-bisphosphate	0.868502	0.0248007	Group	*	0.101293	ATJ20	Chaperone protein dnaJ 20, chloroplastic
MELO3C002192.2	Ribose 1,5-bisphosphate	0.850306	0.0319353	Group	*	0.101293	CYP87A3	Cytochrome P450 87A3
MELO3C032302.2	9,10,13-TriHOME	0.856377	0.0294599	Group	*	0.0674485
MELO3C028976.2	9,10,13-TriHOME	0.877443	0.0216098	Group	*	0.0622351
MELO3C023408.2	Ribose 1,5-bisphosphate	0.82502	0.0432485	Group	*	0.106487
MELO3C015638.2	Galactonic acid	0.841963	0.0354901	Group	*	0.0814159	YLS3	Protein YLS3
MELO3C015638.2	9,10,13-TriHOME	0.895425	0.0158322	Group	*	0.0545936	YLS3	Protein YLS3
MELO3C003138.2	Ribose 1,5-bisphosphate	0.914781	0.0105841	Group	*	0.101293	SPAC24B11.05	Uncharacterized protein C24B11.05
MELO3C010648.2	Ribose 1,5-bisphosphate	0.828834	0.0414391	Group	*	0.106487	AAP3	Amino acid permease 3
MELO3C009339.2	Ribose 1,5-bisphosphate	0.849087	0.0324436	Group	*	0.101293
MELO3C018906.2	Ribose 1,5-bisphosphate	0.877998	0.0214187	Group	*	0.101293	At5g47790	Protein phosphatase 1 regulatory inhibitor subunit PPP1R8 homolog
MELO3C021310.2	Ribose 1,5-bisphosphate	0.892288	0.016778	Group	*	0.101293
MELO3C023869.2	Ribose 1,5-bisphosphate	0.846755	0.0334267	Group	*	0.101293	TRP4	Telomere repeat-binding protein 4
MELO3C022975.2	Ribose 1,5-bisphosphate	0.933136	0.00655675	Group	**	0.101293	At4g14450	Uncharacterized protein At4g14450, chloroplastic
MELO3C017868.2	Galactonic acid	0.880419	0.0205945	Group	*	0.0760599	ADS3	Palmitoyl-monogalactosyldiacylglycerol delta-7 desaturase, chloroplastic
MELO3C017868.2	9,10,13-TriHOME	0.908602	0.0121487	Group	*	0.0499575	ADS3	Palmitoyl-monogalactosyldiacylglycerol delta-7 desaturase, chloroplastic
MELO3C017480.2	Galactonic acid	-0.958926	0.00249593	Group	**	0.0499187	XTH22	Xyloglucan endotransglucosylase/hydrolase protein 22
MELO3C017480.2	9,10,13-TriHOME	-0.996527	1.80666e-05	Group	***	0.00180666	XTH22	Xyloglucan endotransglucosylase/hydrolase protein 22
MELO3C009329.2	9,10,13-TriHOME	-0.854163	0.0303518	Group	*	0.0674485	PER21	Peroxidase 21
MELO3C007297.2	Galactonic acid	-0.8786	0.0212124	Group	*	0.0760599	TSJT1	Stem-specific protein TSJT1
MELO3C007297.2	9,10,13-TriHOME	-0.830797	0.0405226	Group	*	0.0794561	TSJT1	Stem-specific protein TSJT1
MELO3C021455.2	Galactonic acid	-0.892153	0.0168194	Group	*	0.0760599	At4g22758	Uncharacterized protein At4g22758
MELO3C021455.2	9,10,13-TriHOME	-0.923554	0.00854259	Group	**	0.0483051	At4g22758	Uncharacterized protein At4g22758
MELO3C026732.2	Galactonic acid	-0.948237	0.00394977	Group	**	0.0529085	ATJ8	Chaperone protein dnaJ 8, chloroplastic
MELO3C026732.2	9,10,13-TriHOME	-0.929325	0.0073159	Group	**	0.0483051	ATJ8	Chaperone protein dnaJ 8, chloroplastic
MELO3C018729.2	Galactonic acid	-0.916401	0.0101911	Group	*	0.067941
MELO3C018729.2	9,10,13-TriHOME	-0.867444	0.0251921	Group	*	0.0666423
MELO3C010763.2	Galactonic acid	-0.847505	0.0331091	Group	*	0.0814159		Vacuolar-processing enzyme
MELO3C010763.2	9,10,13-TriHOME	-0.811922	0.0497338	Group	*	0.0796914		Vacuolar-processing enzyme
MELO3C009596.2	Galactonic acid	-0.845645	0.0338994	Group	*	0.0814159	At2g44130	F-box/kelch-repeat protein At2g44130
MELO3C024820.2	Galactonic acid	-0.867022	0.0253491	Group	*	0.079216	EXL2	Protein EXORDIUM-like 2
MELO3C024820.2	9,10,13-TriHOME	-0.906612	0.0126748	Group	*	0.0499575	EXL2	Protein EXORDIUM-like 2
MELO3C016712.2	Galactonic acid	-0.924754	0.00827985	Group	**	0.0599637	TSJT1	Stem-specific protein TSJT1
MELO3C016712.2	9,10,13-TriHOME	-0.939276	0.00541917	Group	**	0.0403767	TSJT1	Stem-specific protein TSJT1
MELO3C015118.2	N-Acetyl-D-glucosamine	-0.905781	0.0128976	Group	*	0.251349
MELO3C011268.2	Galactonic acid	-0.869984	0.0242573	Group	*	0.079216	IAA17	Auxin-responsive protein IAA17
MELO3C011268.2	9,10,13-TriHOME	-0.838082	0.0372037	Group	*	0.0766257	IAA17	Auxin-responsive protein IAA17
MELO3C002318.2	Galactonic acid	-0.924226	0.00839492	Group	**	0.0599637	BT1	BTB/POZ and TAZ domain-containing protein 1
MELO3C002318.2	9,10,13-TriHOME	-0.965635	0.00175111	Group	**	0.0250159	BT1	BTB/POZ and TAZ domain-containing protein 1
MELO3C002318.2	N-Acetyl-D-glucosamine	-0.833859	0.0391112	Group	*	0.347751	BT1	BTB/POZ and TAZ domain-containing protein 1
MELO3C017754.2	Galactonic acid	-0.885018	0.0190713	Group	*	0.0760599	NAC083	NAC domain-containing protein 83
MELO3C017754.2	9,10,13-TriHOME	-0.881504	0.0202301	Group	*	0.0622351	NAC083	NAC domain-containing protein 83
MELO3C024799.2	Galactonic acid	-0.830702	0.0405663	Group	*	0.0838421	MYB73	Transcription factor MYB73
MELO3C024799.2	9,10,13-TriHOME	-0.837315	0.0375466	Group	*	0.0766257	MYB73	Transcription factor MYB73
MELO3C007786.2	Galactonic acid	-0.901135	0.0141784	Group	*	0.0717607
MELO3C007786.2	9,10,13-TriHOME	-0.943253	0.00473896	Group	**	0.0403767
MELO3C023288.2	Galactonic acid	-0.940007	0.00529085	Group	**	0.0529085		(-)-alpha-terpineol synthase
MELO3C023288.2	9,10,13-TriHOME	-0.968708	0.00145348	Group	**	0.0242247		(-)-alpha-terpineol synthase
MELO3C025757.2	Galactonic acid	-0.860204	0.0279482	Group	*	0.0814159	IVD	Isovaleryl-CoA dehydrogenase, mitochondrial
MELO3C025757.2	9,10,13-TriHOME	-0.902179	0.0138854	Group	*	0.0499575	IVD	Isovaleryl-CoA dehydrogenase, mitochondrial
MELO3C015238.2	Galactonic acid	-0.880769	0.0204765	Group	*	0.0760599	LTI6B	Hydrophobic protein LTI6B
MELO3C015238.2	9,10,13-TriHOME	-0.919991	0.00934606	Group	**	0.0483051	LTI6B	Hydrophobic protein LTI6B
MELO3C020942.2	Galactonic acid	-0.94146	0.00504015	Group	**	0.0529085	YPQ1	Probable vacuolar amino acid transporter YPQ1
MELO3C020942.2	9,10,13-TriHOME	-0.912516	0.0111454	Group	*	0.0499575	YPQ1	Probable vacuolar amino acid transporter YPQ1
MELO3C017271.2	Galactonic acid	-0.874238	0.0227297	Group	*	0.0783782	AAE17	Probable acyl-activating enzyme 17, peroxisomal
MELO3C017271.2	9,10,13-TriHOME	-0.961832	0.00215734	Group	**	0.0269667	AAE17	Probable acyl-activating enzyme 17, peroxisomal
MELO3C025111.2	Galactonic acid	-0.835719	0.0382655	Group	*	0.0814159	AAE5	Probable acyl-activating enzyme 5, peroxisomal
MELO3C025111.2	9,10,13-TriHOME	-0.862627	0.0270107	Group	*	0.0666423	AAE5	Probable acyl-activating enzyme 5, peroxisomal
MELO3C006866.2	Galactonic acid	-0.846167	0.0336766	Group	*	0.0814159	SDH	Sorbitol dehydrogenase
MELO3C006866.2	9,10,13-TriHOME	-0.813763	0.0487967	Group	*	0.0796914	SDH	Sorbitol dehydrogenase
MELO3C019363.2	Ribose 1,5-bisphosphate	-0.864022	0.026478	Group	*	0.101293
MELO3C026498.2	Galactonic acid	-0.829595	0.0410826	Group	*	0.0838421
MELO3C034398.2	Ribose 1,5-bisphosphate	-0.966989	0.0016166	Group	**	0.101293
MELO3C006562.2	Galactonic acid	-0.881842	0.0201173	Group	*	0.0760599	BG	Basic 7S globulin
MELO3C006562.2	9,10,13-TriHOME	-0.864648	0.0262405	Group	*	0.0666423	BG	Basic 7S globulin
MELO3C016558.2	Galactonic acid	-0.951133	0.00352364	Group	**	0.0529085	CNGC4	Cyclic nucleotide-gated ion channel 4
MELO3C016558.2	9,10,13-TriHOME	-0.943025	0.00477672	Group	**	0.0403767	CNGC4	Cyclic nucleotide-gated ion channel 4
MELO3C016558.2	N-Acetyl-D-glucosamine	-0.889648	0.0175944	Group	*	0.251349	CNGC4	Cyclic nucleotide-gated ion channel 4
MELO3C021766.2	Ribose 1,5-bisphosphate	-0.861364	0.0274976	Group	*	0.101293
MELO3C004305.2	Galactonic acid	-0.894408	0.0161357	Group	*	0.0760599	Os08g0127700	Pre-mRNA-splicing factor SLU7
MELO3C004305.2	9,10,13-TriHOME	-0.855188	0.0299375	Group	*	0.0674485	Os08g0127700	Pre-mRNA-splicing factor SLU7
MELO3C002360.2	Galactonic acid	-0.933188	0.00654661	Group	**	0.0545551	At1g67340	F-box protein At1g67340
MELO3C002360.2	9,10,13-TriHOME	-0.937967	0.00565274	Group	**	0.0403767	At1g67340	F-box protein At1g67340
MELO3C026886.2	Galactonic acid	-0.903687	0.0134676	Group	*	0.0717607	DJA6	Chaperone protein dnaJ A6, chloroplastic
MELO3C026886.2	9,10,13-TriHOME	-0.91116	0.0114882	Group	*	0.0499575	DJA6	Chaperone protein dnaJ A6, chloroplastic
MELO3C021281.2	Galactonic acid	-0.840466	0.0361465	Group	*	0.0814159	BXL1	Beta-D-xylosidase 1
MELO3C021281.2	9,10,13-TriHOME	-0.816266	0.047536	Group	*	0.0796914	BXL1	Beta-D-xylosidase 1
MELO3C026141.2	N-Acetyl-D-glucosamine	-0.906906	0.0125963	Group	*	0.251349	ARF1	ADP-ribosylation factor
MELO3C015306.2	Galactonic acid	-0.836718	0.0378148	Group	*	0.0814159	At1g56220	Dormancy-associated protein homolog 3
MELO3C015306.2	9,10,13-TriHOME	-0.918635	0.00966103	Group	**	0.0483051	At1g56220	Dormancy-associated protein homolog 3
MELO3C015306.2	N-Acetyl-D-glucosamine	-0.897724	0.0151558	Group	*	0.251349	At1g56220	Dormancy-associated protein homolog 3
MELO3C009926.2	Ribose 1,5-bisphosphate	-0.917063	0.0100325	Group	*	0.101293	GASA14	Gibberellin-regulated protein 14
MELO3C005711.2	Galactonic acid	-0.845555	0.033938	Group	*	0.0814159	HIPP39	Heavy metal-associated isoprenylated plant protein 39
MELO3C005711.2	9,10,13-TriHOME	-0.841106	0.0358651	Group	*	0.0763088	HIPP39	Heavy metal-associated isoprenylated plant protein 39
MELO3C005711.2	N-Acetyl-D-glucosamine	-0.859259	0.0283181	Group	*	0.314646	HIPP39	Heavy metal-associated isoprenylated plant protein 39
MELO3C024885.2	Galactonic acid	-0.841705	0.0356027	Group	*	0.0814159
MELO3C024885.2	9,10,13-TriHOME	-0.831378	0.040253	Group	*	0.0794561
MELO3C022321.2	Galactonic acid	-0.847691	0.0330302	Group	*	0.0814159	DPL1	Sphingosine-1-phosphate lyase
MELO3C022321.2	9,10,13-TriHOME	-0.882765	0.0198103	Group	*	0.0622351	DPL1	Sphingosine-1-phosphate lyase
MELO3C007949.2	Galactonic acid	-0.977916	0.000726183	Group	***	0.0363092	STR15	Rhodanese-like domain-containing protein 15, chloroplastic
MELO3C007949.2	9,10,13-TriHOME	-0.953084	0.00325004	Group	**	0.0361115	STR15	Rhodanese-like domain-containing protein 15, chloroplastic
MELO3C006295.2	Galactonic acid	-0.988198	0.000208102	Group	***	0.0208102	ATJ20	Chaperone protein dnaJ 20, chloroplastic
MELO3C006295.2	9,10,13-TriHOME	-0.974151	0.000993658	Group	***	0.0211159	ATJ20	Chaperone protein dnaJ 20, chloroplastic
MELO3C002192.2	Galactonic acid	-0.851008	0.031644	Group	*	0.0814159	CYP87A3	Cytochrome P450 87A3
MELO3C002192.2	9,10,13-TriHOME	-0.820591	0.045394	Group	*	0.0796914	CYP87A3	Cytochrome P450 87A3
MELO3C025347.2	Galactonic acid	-0.820232	0.0455703	Group	*	0.0893535	NYC1	Probable chlorophyll(ide) b reductase NYC1, chloroplastic
MELO3C026875.2	Galactonic acid	-0.85488	0.0300617	Group	*	0.0814159	WNK4	Probable serine/threonine-protein kinase WNK4
MELO3C026875.2	9,10,13-TriHOME	-0.889678	0.017585	Group	*	0.0586165	WNK4	Probable serine/threonine-protein kinase WNK4
MELO3C023408.2	Galactonic acid	-0.858566	0.0285909	Group	*	0.0814159
MELO3C015638.2	Ribose 1,5-bisphosphate	-0.858483	0.0286237	Group	*	0.101293	YLS3	Protein YLS3
MELO3C003138.2	Galactonic acid	-0.963732	0.00194917	Group	**	0.0487292	SPAC24B11.05	Uncharacterized protein C24B11.05
MELO3C003138.2	9,10,13-TriHOME	-0.981686	0.000500043	Group	***	0.0166681	SPAC24B11.05	Uncharacterized protein C24B11.05
MELO3C010648.2	Galactonic acid	-0.90052	0.0143521	Group	*	0.0717607	AAP3	Amino acid permease 3
MELO3C010648.2	9,10,13-TriHOME	-0.92369	0.00851272	Group	**	0.0483051	AAP3	Amino acid permease 3
MELO3C009339.2	Galactonic acid	-0.933989	0.0063924	Group	**	0.0545551
MELO3C009339.2	9,10,13-TriHOME	-0.942165	0.00492059	Group	**	0.0403767
MELO3C018906.2	Galactonic acid	-0.900855	0.0142573	Group	*	0.0717607	At5g47790	Protein phosphatase 1 regulatory inhibitor subunit PPP1R8 homolog
MELO3C018906.2	9,10,13-TriHOME	-0.905388	0.0130036	Group	*	0.0499575	At5g47790	Protein phosphatase 1 regulatory inhibitor subunit PPP1R8 homolog
MELO3C021310.2	Galactonic acid	-0.836054	0.038114	Group	*	0.0814159
MELO3C021310.2	9,10,13-TriHOME	-0.906563	0.0126879	Group	*	0.0499575
MELO3C021310.2	N-Acetyl-D-glucosamine	-0.924188	0.00840339	Group	**	0.251349
MELO3C023869.2	Galactonic acid	-0.878353	0.0212968	Group	*	0.0760599	TRP4	Telomere repeat-binding protein 4
MELO3C023869.2	9,10,13-TriHOME	-0.846463	0.0335508	Group	*	0.0729366	TRP4	Telomere repeat-binding protein 4
MELO3C022975.2	Galactonic acid	-0.964527	0.00186522	Group	**	0.0487292	At4g14450	Uncharacterized protein At4g14450, chloroplastic
MELO3C022975.2	9,10,13-TriHOME	-0.973351	0.00105579	Group	**	0.0211159	At4g14450	Uncharacterized protein At4g14450, chloroplastic
MELO3C018425.2	9,10,13-TriHOME	-0.812032	0.0496775	Group	*	0.0796914	MES3	Methylesterase 3
MELO3C017868.2	Ribose 1,5-bisphosphate	-0.869979	0.0242593	Group	*	0.101293	ADS3	Palmitoyl-monogalactosyldiacylglycerol delta-7 desaturase, chloroplastic

## Sheet: AFS2 vs. BFS2
category1	category2	Correlation	Pvalue	Type	Significance	AdjPvalue	gene_symbol	description
MELO3C018413.2	D-Glucose	0.87306	0.0231478	Group	*	0.0640056	AOS3	Allene oxide synthase 3
MELO3C026184.2	D-Glucose	0.868001	0.0249858	Group	*	0.0640056	SWEET10	Bidirectional sugar transporter SWEET10
MELO3C011129.2	Citric acid	0.975073	0.000924274	Group	***	0.0108508	ME1	NADP-dependent malic enzyme
MELO3C018413.2	Citric acid	0.968376	0.00148427	Group	**	0.0108508	AOS3	Allene oxide synthase 3
MELO3C009145.2	Citric acid	0.882686	0.0198365	Group	*	0.0251094	PDC1	Pyruvate decarboxylase 1
MELO3C026184.2	Citric acid	0.949262	0.00379626	Group	**	0.0122015	SWEET10	Bidirectional sugar transporter SWEET10
MELO3C010662.2	Malic acid	-0.967663	0.00155162	Group	**	0.00316656	PGL3	Polygalacturonase 1 beta-like protein 3
MELO3C009145.2	Malic acid	-0.872147	0.0234748	Group	*	0.0282828	PDC1	Pyruvate decarboxylase 1
MELO3C016494.2	Malic acid	-0.907778	0.0123651	Group	*	0.0171738	PG	Polygalacturonase
MELO3C026184.2	Malic acid	-0.993026	7.27828e-05	Group	***	0.00130237	SWEET10	Bidirectional sugar transporter SWEET10
MELO3C011129.2	Levan	0.905873	0.0128727	Group	*	0.037861	ME1	NADP-dependent malic enzyme
MELO3C018413.2	Levan	0.906016	0.0128343	Group	*	0.037861	AOS3	Allene oxide synthase 3
MELO3C010662.2	Levan	0.907997	0.0123075	Group	*	0.037861	PGL3	Polygalacturonase 1 beta-like protein 3
MELO3C009145.2	Levan	0.996647	1.68472e-05	Group	***	0.00168472	PDC1	Pyruvate decarboxylase 1
MELO3C007942.2	Levan	0.89072	0.0172605	Group	*	0.0420988	ACO1	Aconitate hydratase 1
MELO3C026184.2	Levan	0.832375	0.0397925	Group	*	0.0585183	SWEET10	Bidirectional sugar transporter SWEET10
MELO3C011129.2	D-(+)-Raffinose	0.877349	0.0216422	Group	*	0.055066	ME1	NADP-dependent malic enzyme
MELO3C018413.2	D-(+)-Raffinose	0.887066	0.018411	Group	*	0.055066	AOS3	Allene oxide synthase 3
MELO3C010662.2	D-(+)-Raffinose	0.853642	0.0305636	Group	*	0.0594653	PGL3	Polygalacturonase 1 beta-like protein 3
MELO3C009145.2	D-(+)-Raffinose	0.963819	0.0019399	Group	**	0.0349597	PDC1	Pyruvate decarboxylase 1
MELO3C007942.2	D-(+)-Raffinose	0.879186	0.0210124	Group	*	0.055066	ACO1	Aconitate hydratase 1
MELO3C026184.2	D-(+)-Raffinose	0.818638	0.0463558	Group	*	0.068901	SWEET10	Bidirectional sugar transporter SWEET10
MELO3C011129.2	Sucrose	0.882547	0.0198825	Group	*	0.074715	ME1	NADP-dependent malic enzyme
MELO3C018413.2	Sucrose	0.867745	0.0250805	Group	*	0.074715	AOS3	Allene oxide synthase 3
MELO3C009145.2	Sucrose	0.970152	0.00132307	Group	**	0.0661537	PDC1	Pyruvate decarboxylase 1
MELO3C007942.2	Sucrose	0.865984	0.0257371	Group	*	0.074715	ACO1	Aconitate hydratase 1
MELO3C016494.2	Sucrose	0.818149	0.0465976	Group	*	0.078979		Polygalacturonase
MELO3C011129.2	D-Galactose	0.9385	0.00555708	Group	**	0.0150919	ME1	NADP-dependent malic enzyme
MELO3C018413.2	D-Galactose	0.94742	0.00407432	Group	**	0.0138452	AOS3	Allene oxide synthase 3
MELO3C010662.2	D-Galactose	0.948591	0.00389638	Group	**	0.0138452	PGL3	Polygalacturonase 1 beta-like protein 3
MELO3C009145.2	D-Galactose	0.871083	0.023858	Group	*	0.0326821	PDC1	Pyruvate decarboxylase 1
MELO3C007942.2	D-Galactose	0.863973	0.0264967	Group	*	0.0346406	ACO1	Aconitate hydratase 1
MELO3C026184.2	D-Galactose	0.963862	0.00193533	Group	**	0.0103009	SWEET10	Bidirectional sugar transporter SWEET10
MELO3C007438.2	D-Maltose	0.888641	0.0179108	Group	*	0.373226
MELO3C009260.2	Allose	0.860212	0.0279451	Group	*	0.236091	MT2A	Metallothionein-like protein 2A
MELO3C009260.2	N-Acetylmannosamine	0.87612	0.0220689	Group	*	0.126831	MT2A	Metallothionein-like protein 2A
MELO3C025264.2	Allose	0.857515	0.0290068	Group	*	0.236091	PILS6	Protein PIN-LIKES 6
MELO3C025264.2	N-Acetylmannosamine	0.91421	0.0107243	Group	*	0.126831	PILS6	Protein PIN-LIKES 6
MELO3C003752.2	D-Maltose	0.872198	0.0234564	Group	*	0.373226	GASA11	Gibberellin-regulated protein 11
MELO3C003752.2	Galactonic acid	0.848616	0.032641	Group	*	0.419834	GASA11	Gibberellin-regulated protein 11
MELO3C018009.2	N-Acetyl-D-glucosamine	0.812278	0.0495518	Group	*	0.243224
MELO3C030985.2	Allose	0.880175	0.0206767	Group	*	0.236091
MELO3C030985.2	N-Acetylmannosamine	0.872105	0.0234897	Group	*	0.126831
MELO3C030985.2	N-Acetyl-D-glucosamine	0.945812	0.00432493	Group	**	0.243224
MELO3C013366.2	N-Acetylmannosamine	0.833248	0.0393911	Group	*	0.126831	NFD4	Protein NUCLEAR FUSION DEFECTIVE 4
MELO3C017620.2	Allose	0.824272	0.0436071	Group	*	0.236091	At5g17165	Late embryogenesis abundant protein At5g17165
MELO3C017620.2	N-Acetylmannosamine	0.842735	0.0351538	Group	*	0.126831	At5g17165	Late embryogenesis abundant protein At5g17165
MELO3C017620.2	N-Acetyl-D-glucosamine	0.818768	0.0462912	Group	*	0.243224	At5g17165	Late embryogenesis abundant protein At5g17165
MELO3C006965.2	D-Maltose	0.822622	0.0444042	Group	*	0.373226		Hevamine-A
MELO3C024771.2	D-Maltose	0.866498	0.0255445	Group	*	0.373226	HSR201	Benzyl alcohol O-benzoyltransferase
MELO3C022978.2	Allose	0.934839	0.00623067	Group	**	0.236091	At1g04350	1-aminocyclopropane-1-carboxylate oxidase homolog 6
MELO3C022978.2	N-Acetylmannosamine	0.955392	0.00294045	Group	**	0.126831	At1g04350	1-aminocyclopropane-1-carboxylate oxidase homolog 6
MELO3C005564.2	N-Acetylmannosamine	0.822394	0.0445147	Group	*	0.126831		Vacuolar-processing enzyme
MELO3C010776.2	N-Acetylmannosamine	0.826468	0.0425574	Group	*	0.126831	BCAT2	Branched-chain-amino-acid aminotransferase 2, chloroplastic
MELO3C009145.2	D-Maltose	0.821828	0.0447898	Group	*	0.373226	PDC1	Pyruvate decarboxylase 1
MELO3C005666.2	D-Maltose	0.868757	0.0247067	Group	*	0.373226	GPX6	Probable phospholipid hydroperoxide glutathione peroxidase 6, mitochondrial
MELO3C005666.2	Galactonic acid	0.814126	0.0486126	Group	*	0.419834	GPX6	Probable phospholipid hydroperoxide glutathione peroxidase 6, mitochondrial
MELO3C016540.2	Allose	0.862374	0.0271081	Group	*	0.236091	NAC056	NAC transcription factor 56
MELO3C016540.2	N-Acetylmannosamine	0.881627	0.0201889	Group	*	0.126831	NAC056	NAC transcription factor 56
MELO3C012055.2	N-Acetylmannosamine	0.82724	0.0421907	Group	*	0.126831	NPF2.13	Protein NRT1/ PTR FAMILY 2.13
MELO3C010183.2	Allose	0.838851	0.0368611	Group	*	0.236091
MELO3C010183.2	N-Acetylmannosamine	0.866861	0.0254089	Group	*	0.126831
MELO3C023644.2	N-Acetylmannosamine	0.814867	0.0482385	Group	*	0.126831	SBT3.17	Subtilisin-like protease SBT3.17
MELO3C023644.2	N-Acetyl-D-glucosamine	0.900486	0.0143619	Group	*	0.243224	SBT3.17	Subtilisin-like protease SBT3.17
MELO3C014897.2	N-Acetylmannosamine	0.83226	0.0398452	Group	*	0.126831	SPS19	Peroxisomal 2,4-dienoyl-CoA reductase SPS19
MELO3C009355.2	Allose	0.845602	0.033918	Group	*	0.236091	HIPP05	Heavy metal-associated isoprenylated plant protein 5
MELO3C009355.2	N-Acetylmannosamine	0.884898	0.0191104	Group	*	0.126831	HIPP05	Heavy metal-associated isoprenylated plant protein 5
MELO3C004435.2	N-Acetylmannosamine	0.862012	0.0272473	Group	*	0.126831
MELO3C028176.2	N-Acetylmannosamine	0.81233	0.0495251	Group	*	0.126831
MELO3C026494.2	Allose	0.88024	0.0206549	Group	*	0.236091	CYP82C4	Cytochrome P450 82C4
MELO3C026494.2	N-Acetylmannosamine	0.937605	0.00571831	Group	**	0.126831	CYP82C4	Cytochrome P450 82C4
MELO3C012457.2	D-Maltose	0.859462	0.0282387	Group	*	0.373226		Annexin-like protein RJ4
MELO3C018882.2	D-Maltose	0.943826	0.0046446	Group	**	0.373226
MELO3C018882.2	Galactonic acid	0.96061	0.00229678	Group	**	0.229678
MELO3C025078.2	D-Maltose	0.915334	0.010449	Group	*	0.373226	GAD1	Glutamate decarboxylase 1
MELO3C025078.2	Galactonic acid	0.917191	0.010002	Group	*	0.419834	GAD1	Glutamate decarboxylase 1
MELO3C021562.2	D-Maltose	0.844685	0.0343108	Group	*	0.373226	GRXC6	Glutaredoxin-C6
MELO3C021562.2	Galactonic acid	0.831438	0.0402251	Group	*	0.419834	GRXC6	Glutaredoxin-C6
MELO3C035538.2	N-Acetylmannosamine	0.826683	0.0424552	Group	*	0.126831	CYP71A9	Cytochrome P450 71A9
MELO3C012052.2	N-Acetylmannosamine	0.858556	0.0285946	Group	*	0.126831	psi1	Protein psi1
MELO3C026229.2	N-Acetylmannosamine	0.838398	0.0370628	Group	*	0.126831	At4g24830	Argininosuccinate synthase, chloroplastic
MELO3C005245.2	N-Acetylmannosamine	0.853217	0.0307365	Group	*	0.126831	XTH28	Probable xyloglucan endotransglucosylase/hydrolase protein 28
MELO3C030351.2	N-Acetylmannosamine	0.853947	0.0304394	Group	*	0.126831	KAO2	Ent-kaurenoic acid oxidase 2
MELO3C026184.2	N-Acetylmannosamine	0.874445	0.0226566	Group	*	0.126831	SWEET10	Bidirectional sugar transporter SWEET10
MELO3C006821.2	N-Acetylmannosamine	0.834603	0.038772	Group	*	0.126831		21 kDa protein
MELO3C029341.2	Allose	0.839127	0.0367385	Group	*	0.236091	At3g55350	Protein ALP1-like
MELO3C029341.2	N-Acetylmannosamine	0.832127	0.0399065	Group	*	0.126831	At3g55350	Protein ALP1-like
MELO3C009872.2	N-Acetylmannosamine	-0.816525	0.0474064	Group	*	0.126831	GASA6	Gibberellin-regulated protein 6
MELO3C018025.2	N-Acetylmannosamine	-0.8408	0.0359996	Group	*	0.126831	TUBA	Tubulin alpha chain
MELO3C017677.2	N-Acetylmannosamine	-0.823649	0.0439074	Group	*	0.126831	CTL1	Chitinase-like protein 1
MELO3C024192.2	N-Acetylmannosamine	-0.817455	0.0469424	Group	*	0.126831	FLA2	Fasciclin-like arabinogalactan protein 2
MELO3C003375.2	N-Acetylmannosamine	-0.866917	0.0253882	Group	*	0.126831	APRR2	Two-component response regulator-like APRR2
MELO3C018579.2	N-Acetylmannosamine	-0.830039	0.0408755	Group	*	0.126831
MELO3C023606.2	N-Acetylmannosamine	-0.848432	0.0327183	Group	*	0.126831	SAMS2	S-adenosylmethionine synthase 2
MELO3C032841.2	N-Acetylmannosamine	-0.821094	0.0451478	Group	*	0.126831	CTL2	Chitinase-like protein 2
MELO3C020877.2	N-Acetylmannosamine	-0.821158	0.0451167	Group	*	0.126831
MELO3C014907.2	N-Acetylmannosamine	-0.824766	0.0433698	Group	*	0.126831		Major pollen allergen Ole e 1
MELO3C009334.2	N-Acetylmannosamine	-0.868363	0.0248517	Group	*	0.126831
MELO3C009203.2	N-Acetylmannosamine	-0.901829	0.0139832	Group	*	0.126831	TUBB6	Tubulin beta-6 chain

## Sheet: AFS3 vs. BFS3
category1	category2	Correlation	Pvalue	Type	Significance	AdjPvalue	gene_symbol	description
MELO3C009145.2	D-Glucose	-0.943518	0.00469515	Group	**	0.0553122	PDC1	Pyruvate decarboxylase 1
MELO3C011129.2	D-Glucose	-0.816362	0.0474879	Group	*	0.0702331	ME1	NADP-dependent malic enzyme
MELO3C015128.2	D-Glucose	-0.824165	0.0436585	Group	*	0.0702331		Polygalacturonase
MELO3C009145.2	Malic acid	0.966434	0.00167114	Group	**	0.00992253	PDC1	Pyruvate decarboxylase 1
MELO3C011129.2	Malic acid	0.908351	0.0122144	Group	*	0.023046	ME1	NADP-dependent malic enzyme
MELO3C025076.2	Malic acid	0.978977	0.000658288	Group	***	0.00924053		Isocitrate dehydrogenase [NADP], chloroplastic (Fragment)
MELO3C013129.2	Malic acid	0.916552	0.0101547	Group	*	0.0203095		Polygalacturonase
MELO3C015128.2	Malic acid	0.87132	0.0237723	Group	*	0.0349593		Polygalacturonase
MELO3C016068.2	Malic acid	0.823917	0.0437781	Group	*	0.0547226	UGD1	UDP-glucose 6-dehydrogenase 1
MELO3C023110.2	Malic acid	-0.957509	0.00266982	Group	**	0.0106793	RFS2	Probable galactinol--sucrose galactosyltransferase 2
MELO3C014437.2	D-Sedoheptulose 7-phosphate	0.928467	0.0074925	Group	**	0.0494594	ACO1	1-aminocyclopropane-1-carboxylate oxidase 1
MELO3C009145.2	D-Sedoheptulose 7-phosphate	0.969086	0.00141873	Group	**	0.0272583	PDC1	Pyruvate decarboxylase 1
MELO3C013129.2	D-Sedoheptulose 7-phosphate	0.844482	0.0343982	Group	*	0.0674475		Polygalacturonase
MELO3C032910.2	D-Sedoheptulose 7-phosphate	0.846022	0.0337383	Group	*	0.0674475	PFK2	ATP-dependent 6-phosphofructokinase 2
MELO3C023110.2	D-Sedoheptulose 7-phosphate	-0.889844	0.0175331	Group	*	0.0508409	RFS2	Probable galactinol--sucrose galactosyltransferase 2
MELO3C023110.2	Levan	0.861606	0.0274042	Group	*	0.0416507	RFS2	Probable galactinol--sucrose galactosyltransferase 2
MELO3C009145.2	Levan	-0.872608	0.0233095	Group	*	0.037596	PDC1	Pyruvate decarboxylase 1
MELO3C011129.2	Levan	-0.900799	0.014273	Group	*	0.0317179	ME1	NADP-dependent malic enzyme
MELO3C025076.2	Levan	-0.974474	0.000969032	Group	***	0.0161505		Isocitrate dehydrogenase [NADP], chloroplastic (Fragment)
MELO3C013129.2	Levan	-0.897469	0.0152299	Group	*	0.0324039		Polygalacturonase
MELO3C015128.2	Levan	-0.856593	0.0293737	Group	*	0.0431966		Polygalacturonase
MELO3C023110.2	Galactonic acid	0.961211	0.00222767	Group	**	0.00576105	RFS2	Probable galactinol--sucrose galactosyltransferase 2
MELO3C014437.2	Galactonic acid	-0.985952	0.000294624	Group	***	0.00290955	ACO1	1-aminocyclopropane-1-carboxylate oxidase 1
MELO3C009145.2	Galactonic acid	-0.916639	0.010134	Group	*	0.0144772	PDC1	Pyruvate decarboxylase 1
MELO3C011129.2	Galactonic acid	-0.960887	0.00226477	Group	**	0.00576105	ME1	NADP-dependent malic enzyme
MELO3C018490.2	Galactonic acid	-0.933786	0.00643137	Group	**	0.0103427	UGT84A13	Gallate 1-beta-glucosyltransferase
MELO3C004075.2	Galactonic acid	-0.921136	0.00908402	Group	**	0.0136418	XYLA	Xylose isomerase
MELO3C013129.2	Galactonic acid	-0.962439	0.0020897	Group	**	0.00576105		Polygalacturonase
MELO3C015128.2	Galactonic acid	-0.945264	0.00441209	Group	**	0.00802197		Polygalacturonase
MELO3C016068.2	Galactonic acid	-0.900378	0.0143924	Group	*	0.0199894	UGD1	UDP-glucose 6-dehydrogenase 1
MELO3C023110.2	Sucrose	0.871689	0.0236395	Group	*	0.0342601	RFS2	Probable galactinol--sucrose galactosyltransferase 2
MELO3C014437.2	Sucrose	-0.94312	0.00476098	Group	**	0.0139004	ACO1	1-aminocyclopropane-1-carboxylate oxidase 1
MELO3C011129.2	Sucrose	-0.953345	0.00321432	Group	**	0.0121328	ME1	NADP-dependent malic enzyme
MELO3C025076.2	Sucrose	-0.974561	0.000962449	Group	***	0.0087556		Isocitrate dehydrogenase [NADP], chloroplastic (Fragment)
MELO3C018490.2	Sucrose	-0.911498	0.0114023	Group	*	0.0205026	UGT84A13	Gallate 1-beta-glucosyltransferase
MELO3C004075.2	Sucrose	-0.907619	0.0124072	Group	*	0.0213917	XYLA	Xylose isomerase
MELO3C013129.2	Sucrose	-0.94988	0.00370513	Group	**	0.0127763		Polygalacturonase
MELO3C015128.2	Sucrose	-0.924043	0.00843502	Group	**	0.0181959		Polygalacturonase
MELO3C016068.2	Sucrose	-0.882881	0.0197721	Group	*	0.0295105	UGD1	UDP-glucose 6-dehydrogenase 1
MELO3C023110.2	D-Galactose	0.964104	0.00190968	Group	**	0.0815785	RFS2	Probable galactinol--sucrose galactosyltransferase 2
MELO3C014437.2	D-Galactose	-0.89813	0.0150377	Group	*	0.0815785	ACO1	1-aminocyclopropane-1-carboxylate oxidase 1
MELO3C009145.2	D-Galactose	-0.919972	0.00935044	Group	**	0.0815785	PDC1	Pyruvate decarboxylase 1
MELO3C011129.2	D-Galactose	-0.811775	0.0498087	Group	*	0.0815785	ME1	NADP-dependent malic enzyme
MELO3C025076.2	D-Galactose	-0.850896	0.0316904	Group	*	0.0815785		Isocitrate dehydrogenase [NADP], chloroplastic (Fragment)
MELO3C013129.2	D-Galactose	-0.823706	0.0438796	Group	*	0.0815785		Polygalacturonase
MELO3C003506.2	D-Galactose	-0.895282	0.0158747	Group	*	0.0815785	rglB	Probable rhamnogalacturonate lyase B
MELO3C023110.2	D-Maltose	0.904845	0.0131508	Group	*	0.0193394	RFS2	Probable galactinol--sucrose galactosyltransferase 2
MELO3C009145.2	D-Maltose	-0.876596	0.0219031	Group	*	0.0301291	PDC1	Pyruvate decarboxylase 1
MELO3C011129.2	D-Maltose	-0.97171	0.00118917	Group	**	0.00475668	ME1	NADP-dependent malic enzyme
MELO3C018490.2	D-Maltose	-0.927774	0.00763641	Group	**	0.013231	UGT84A13	Gallate 1-beta-glucosyltransferase
MELO3C004075.2	D-Maltose	-0.931076	0.0069621	Group	**	0.0132016	XYLA	Xylose isomerase
MELO3C013129.2	D-Maltose	-0.969739	0.00135977	Group	**	0.00485634		Polygalacturonase
MELO3C016068.2	D-Maltose	-0.908228	0.0122466	Group	*	0.0184729	UGD1	UDP-glucose 6-dehydrogenase 1
MELO3C003752.2	N-Acetyl-D-glucosamine	0.857636	0.0289585	Group	*	0.134002	GASA11	Gibberellin-regulated protein 11
MELO3C003752.2	N-Acetylmannosamine	0.841177	0.0358341	Group	*	0.159477	GASA11	Gibberellin-regulated protein 11
MELO3C007438.2	Allose	0.838869	0.0368531	Group	*	0.250665
MELO3C007438.2	N-Acetyl-D-glucosamine	0.913467	0.010908	Group	*	0.134002
MELO3C007438.2	N-Acetylmannosamine	0.878067	0.021395	Group	*	0.159477
MELO3C018009.2	N-Acetyl-D-glucosamine	0.879199	0.0210079	Group	*	0.134002
MELO3C018009.2	N-Acetylmannosamine	0.813377	0.0489924	Group	*	0.159477
MELO3C034021.2	N-Acetyl-D-glucosamine	0.864463	0.0263105	Group	*	0.134002		Annexin-like protein RJ4
MELO3C034021.2	N-Acetylmannosamine	0.872744	0.0232606	Group	*	0.159477		Annexin-like protein RJ4
MELO3C023110.2	Allose	0.874794	0.0225334	Group	*	0.250665	RFS2	Probable galactinol--sucrose galactosyltransferase 2
MELO3C023110.2	N-Acetyl-D-glucosamine	0.926286	0.00795046	Group	**	0.134002	RFS2	Probable galactinol--sucrose galactosyltransferase 2
MELO3C023110.2	N-Acetylmannosamine	0.921391	0.00902625	Group	**	0.159477	RFS2	Probable galactinol--sucrose galactosyltransferase 2
MELO3C025264.2	Allose	0.835883	0.0381912	Group	*	0.250665	PILS6	Protein PIN-LIKES 6
MELO3C025264.2	N-Acetyl-D-glucosamine	0.902903	0.013684	Group	*	0.134002	PILS6	Protein PIN-LIKES 6
MELO3C025264.2	N-Acetylmannosamine	0.882125	0.0200227	Group	*	0.159477	PILS6	Protein PIN-LIKES 6
MELO3C014294.2	N-Acetylmannosamine	0.826015	0.042773	Group	*	0.159477	HMT3	Homocysteine S-methyltransferase 3
MELO3C014437.2	N-Acetyl-D-glucosamine	-0.862159	0.0271906	Group	*	0.134002	ACO1	1-aminocyclopropane-1-carboxylate oxidase 1
MELO3C014437.2	N-Acetylmannosamine	-0.837016	0.0376808	Group	*	0.159477	ACO1	1-aminocyclopropane-1-carboxylate oxidase 1
MELO3C010776.2	Allose	-0.828957	0.0413813	Group	*	0.250665	BCAT2	Branched-chain-amino-acid aminotransferase 2, chloroplastic
MELO3C010776.2	N-Acetyl-D-glucosamine	-0.897796	0.0151348	Group	*	0.134002	BCAT2	Branched-chain-amino-acid aminotransferase 2, chloroplastic
MELO3C010776.2	N-Acetylmannosamine	-0.882492	0.019901	Group	*	0.159477	BCAT2	Branched-chain-amino-acid aminotransferase 2, chloroplastic
MELO3C009145.2	Allose	-0.851533	0.0314275	Group	*	0.250665	PDC1	Pyruvate decarboxylase 1
MELO3C009145.2	N-Acetyl-D-glucosamine	-0.910798	0.0115806	Group	*	0.134002	PDC1	Pyruvate decarboxylase 1
MELO3C009145.2	N-Acetylmannosamine	-0.893284	0.0164748	Group	*	0.159477	PDC1	Pyruvate decarboxylase 1
MELO3C010739.2	N-Acetyl-D-glucosamine	-0.837702	0.0373735	Group	*	0.134002		Acyl-[acyl-carrier-protein] desaturase, chloroplastic
MELO3C010739.2	N-Acetylmannosamine	-0.81943	0.0459643	Group	*	0.159477		Acyl-[acyl-carrier-protein] desaturase, chloroplastic
MELO3C025950.2	N-Acetyl-D-glucosamine	-0.887078	0.0184071	Group	*	0.134002	NSP2	Nitrile-specifier protein 2
MELO3C025950.2	N-Acetylmannosamine	-0.871163	0.0238291	Group	*	0.159477	NSP2	Nitrile-specifier protein 2
MELO3C025798.2	N-Acetyl-D-glucosamine	-0.874203	0.0227419	Group	*	0.134002	CYP75B2	Flavonoid 3'-monooxygenase
MELO3C025798.2	N-Acetylmannosamine	-0.825061	0.0432287	Group	*	0.159477	CYP75B2	Flavonoid 3'-monooxygenase
MELO3C017598.2	Allose	-0.83212	0.0399097	Group	*	0.250665	H3	Histone H3.3
MELO3C017598.2	N-Acetyl-D-glucosamine	-0.854244	0.0303188	Group	*	0.134002	H3	Histone H3.3
MELO3C017598.2	N-Acetylmannosamine	-0.838747	0.0369073	Group	*	0.159477	H3	Histone H3.3
MELO3C015238.2	N-Acetyl-D-glucosamine	-0.822529	0.0444491	Group	*	0.134002	LTI6B	Hydrophobic protein LTI6B
MELO3C015238.2	N-Acetylmannosamine	-0.821681	0.0448613	Group	*	0.159477	LTI6B	Hydrophobic protein LTI6B
MELO3C029522.2	Allose	-0.840093	0.0363109	Group	*	0.250665
MELO3C029522.2	N-Acetyl-D-glucosamine	-0.914051	0.0107635	Group	*	0.134002
MELO3C029522.2	N-Acetylmannosamine	-0.88869	0.0178952	Group	*	0.159477
MELO3C005685.2	Allose	-0.817127	0.0471059	Group	*	0.250665	PIP1-2	Aquaporin PIP1-2
MELO3C005685.2	N-Acetyl-D-glucosamine	-0.87036	0.0241203	Group	*	0.134002	PIP1-2	Aquaporin PIP1-2
MELO3C005685.2	N-Acetylmannosamine	-0.835992	0.038142	Group	*	0.159477	PIP1-2	Aquaporin PIP1-2
MELO3C012324.2	N-Acetyl-D-glucosamine	-0.818146	0.0465993	Group	*	0.134002	DET2	Steroid 5-alpha-reductase DET2
MELO3C013307.2	N-Acetyl-D-glucosamine	-0.835334	0.0384398	Group	*	0.134002	Bp10	L-ascorbate oxidase homolog
MELO3C013307.2	N-Acetylmannosamine	-0.837806	0.0373267	Group	*	0.159477	Bp10	L-ascorbate oxidase homolog
MELO3C018967.2	N-Acetyl-D-glucosamine	-0.859605	0.0281824	Group	*	0.134002	DTX27	Protein DETOXIFICATION 27
MELO3C018967.2	N-Acetylmannosamine	-0.844104	0.034561	Group	*	0.159477	DTX27	Protein DETOXIFICATION 27
MELO3C004732.2	Allose	-0.868908	0.0246512	Group	*	0.250665
MELO3C004732.2	N-Acetyl-D-glucosamine	-0.90335	0.0135603	Group	*	0.134002
MELO3C004732.2	N-Acetylmannosamine	-0.891618	0.0169833	Group	*	0.159477
MELO3C008100.2	N-Acetyl-D-glucosamine	-0.820631	0.0453745	Group	*	0.134002	CXE18	Probable carboxylesterase 18
MELO3C016787.2	Allose	-0.811596	0.0499002	Group	*	0.250665	At3g16150	Probable isoaspartyl peptidase/L-asparaginase 2
MELO3C016787.2	N-Acetyl-D-glucosamine	-0.876196	0.0220424	Group	*	0.134002	At3g16150	Probable isoaspartyl peptidase/L-asparaginase 2
MELO3C016787.2	N-Acetylmannosamine	-0.845732	0.0338624	Group	*	0.159477	At3g16150	Probable isoaspartyl peptidase/L-asparaginase 2
MELO3C020749.2	N-Acetyl-D-glucosamine	-0.817509	0.0469158	Group	*	0.134002	ASE2	Amidophosphoribosyltransferase 2, chloroplastic
MELO3C012825.2	N-Acetyl-D-glucosamine	-0.820941	0.0452227	Group	*	0.134002	CYP76B6	Geraniol 8-hydroxylase
MELO3C009630.2	Allose	-0.908893	0.0120725	Group	*	0.250665	FAD2	Delta(12)-fatty-acid desaturase FAD2
MELO3C009630.2	N-Acetyl-D-glucosamine	-0.942012	0.00494644	Group	**	0.134002	FAD2	Delta(12)-fatty-acid desaturase FAD2
MELO3C009630.2	N-Acetylmannosamine	-0.915825	0.0103301	Group	*	0.159477	FAD2	Delta(12)-fatty-acid desaturase FAD2
MELO3C003506.2	N-Acetyl-D-glucosamine	-0.863975	0.0264959	Group	*	0.134002	rglB	Probable rhamnogalacturonate lyase B
MELO3C003506.2	N-Acetylmannosamine	-0.841211	0.0358192	Group	*	0.159477	rglB	Probable rhamnogalacturonate lyase B
MELO3C024190.2	Allose	-0.86134	0.0275069	Group	*	0.250665	AAT1	Acetyl-CoA acetyltransferase, cytosolic 1
MELO3C024190.2	N-Acetyl-D-glucosamine	-0.913571	0.0108821	Group	*	0.134002	AAT1	Acetyl-CoA acetyltransferase, cytosolic 1
MELO3C024190.2	N-Acetylmannosamine	-0.905854	0.0128779	Group	*	0.159477	AAT1	Acetyl-CoA acetyltransferase, cytosolic 1
