# Supplementary material for: Identification of Key Gene Networks Controlling Soluble Sugar and Organic Acid Metabolism During Oriental Melon Fruit Development by Integrated Analysis of Metabolic and Transcriptomic Analyses
Source: Front Plant Sci. 2022 May 12;13:830517. doi: 10.3389/fpls.2022.830517 (PMC9135470; doi:10.3389/fpls.2022.830517)
Supplement: Supplementary Table 6 — The expression change in candidate genes related to soluble sugar and organic acid metabolism. The expression was based on the fold-change, and the data of BFS1 were used as the control. [file Table_6.XLSX]

## Sheet: DEGs of soluble sugar
		Average (FPKM)						Fold change
gene_id	gene_symbol	AFS1	AFS2	AFS3	BFS1	BFS2	BFS3	AFS1	AFS2	AFS3	BFS1	BFS2	BFS3
MELO3C009884.2	galM	13.1786	16.012	9.02603	16.573	10.2128	0.283266	0.795183	0.966151	0.544621	1	0.616228	0.017092
MELO3C025521.2	GOLS	16.3282	0.95175	0.502663	2.47556	0.687923	8.68131	6.59574	0.384458	0.20305	1	0.277886	3.5068
MELO3C023110.2	RS-1	123.35	1134.84	1175.12	289.723	917.811	270.442	0.425751	3.91698	4.05601	1	3.16789	0.93345
MELO3C010314.2	RS-2	179.437	67.5423	124.995	209.544	40.5187	4.15742	0.856322	0.32233	0.596508	1	0.193366	0.0198403
MELO3C016877.2	CWINV1	16.03	38.4045	18.557	16.3456	30.0263	1.5154	0.980691	2.34953	1.13529	1	1.83696	0.0927101
MELO3C010751.2	CWINV3	10.9417	165.087	248.014	8.0871	6.24639	2.18607	1.35299	20.4136	30.6679	1	0.772389	0.270316
MELO3C011770.2	GLA-1	39.9148	8.88451	3.98396	43.6264	46.8314	2.91368	0.914924	0.20365	0.0913199	1	1.07346	0.0667871
MELO3C011771.2	GLA-2	22.6719	4.96551	0.309929	27.2463	70.7118	0.982967	0.832109	0.182246	0.0113751	1	2.59528	0.0360771
MELO3C015552.2	SS-1	23.5391	27.4778	57.3445	40.7105	21.0083	276.367	0.578208	0.674957	1.40859	1	0.516042	6.7886
MELO3C025101.2	SS-2	325.32	187.342	34.8603	257.673	221.649	135.844	1.26253	0.727052	0.135289	1	0.860194	0.527194
MELO3C026841.2	UGE	2.25674	0.112339	0.023651	1.56305	1.4077	0	1.44381	0.0718715	0.0151313	1	0.900612	0
MELO3C015169.2	HK-1	14.8621	8.78029	14.0351	21.1924	13.3759	41.1872	0.701293	0.414313	0.662272	1	0.631163	1.94349
MELO3C015416.2	HK-2	50.2468	46.9372	49.3368	43.3621	42.3419	85.1407	1.15877	1.08245	1.13778	1	0.976473	1.96348
MELO3C022452.2	FK	12.6198	16.4552	16.6577	9.72073	48.2015	41.7179	1.29823	1.6928	1.71363	1	4.95862	4.29164
MELO3C003812.2	glgc-1	18.5149	19.0904	16.3021	30.9412	25.3898	2.22466	0.598389	0.616991	0.526873	1	0.820583	0.0718995
MELO3C024175.2	glgc-3	40.2314	62.3699	31.4731	50.0443	91.607	8.68035	0.803916	1.24629	0.628904	1	1.83052	0.173453
MELO3C013141.2	GBE-1	1.13073	1.68434	2.4698	2.15371	1.88698	0.339807	0.525015	0.782062	1.14676	1	0.876151	0.157777
MELO3C026536.2	GBE-2	52.9722	178.321	101.771	57.8203	167.492	9.75547	0.916153	3.08406	1.76013	1	2.89678	0.168721
MELO3C005458.2	MPI-1	1.46615	2.02819	2.18646	2.74031	24.2891	0.623116	0.53503	0.740132	0.797888	1	8.86361	0.227389
MELO3C020220.2	MPI-2	7.08882	1.76152	0.888421	6.93981	4.52852	10.2557	1.02147	0.253828	0.128018	1	0.652542	1.4778
MELO3C027179.2	MPI-3	4.78391	2.44067	4.20742	6.35593	35.2724	0.708234	0.752669	0.383999	0.661968	1	5.54953	0.111429
MELO3C026184.2	SWEET10	63.8303	449.698	429.038	54.0453	119.861	24.5853	1.18	8.32	7.94	1	2.22	0.45

## Sheet: DEGs of organic acids
		Average(FPKM)						Fold change
gene_id	gene_symbol	AFS1	AFS2	AFS3	BFS1	BFS2	BFS3	AFS1	AFS2	AFS3	BFS1	BFS2	BFS3
MELO3C011367.2	gpm1-2	9.44705	26.9007	17.8378	11.3695	6.63781	31.9014	0.830912	2.36604	1.56892	1	0.583827	2.80587
MELO3C009145.2	PDC1	21.3802	950.395	3272.53	28.8745	432.173	5661.81	0.740453	32.9147	113.337	1	14.9673	196.083
MELO3C003381.2	PK-1	11.2142	7.61509	14.737	27.4905	48.0046	61.0248	0.40793	0.277008	0.536075	1	1.74622	2.21985
MELO3C006964.2	PK-2	4.71833	51.2678	42.5459	13.8207	12.1009	114.954	0.341396	3.7095	3.07842	1	0.875565	8.31755
MELO3C012035.2	PDH-E1-1	3.43808	3.31482	6.25838	3.69597	5.90418	14.2306	0.930225	0.896875	1.6933	1	1.59746	3.8503
MELO3C019789.2	PDH-E1-2	35.1739	73.4559	66.4699	40.6688	76.0572	129.124	0.864887	1.8062	1.63442	1	1.87016	3.17502
MELO3C022306.2	PDH-E1-3	25.5977	40.3142	45.6269	38.0127	31.8172	282.499	0.6734	1.06055	1.20031	1	0.837016	7.43172
MELO3C002746.2	PDH-E1-4	13.7718	61.9105	66.1303	27.356	35.1029	181.575	0.503428	2.26314	2.41739	1	1.28319	6.63746
MELO3C019711.2	CS-1	62.6763	140.563	139.287	50.4522	123.952	197.411	1.24229	2.78607	2.76078	1	2.45683	3.91283
MELO3C023506.2	CS-2	57.1556	104.114	135.722	55.3317	111.907	232.792	1.03296	1.88162	2.45289	1	2.02248	4.2072
MELO3C014437.2	ACO1-1	35.0562	129.565	3343.44	12.5422	51.9849	19625.1	2.79506	10.3304	266.576	1	4.1448	1564.73
MELO3C007942.2	ACO1-2	131.557	586.875	516.583	150.929	280.649	589.854	0.871652	3.88843	3.42269	1	1.85948	3.90817
MELO3C025076.2	IDH	113.809	642.663	682.006	149.173	241.028	1975.71	0.762938	4.30818	4.57192	1	1.61577	13.2444
MELO3C011129.2	NADP-ME	13.7695	2120.81	911.46	27.7832	369.514	2160.18	0.495605	76.3345	32.8062	1	13.2999	77.7512
MELO3C016095.2	MDH-1	63.803	127.197	87.7807	113.684	174.553	123.416	0.561231	1.11886	0.772145	1	1.53542	1.0856
MELO3C017175.2	MDH-2	6.70443	24.0425	33.9241	7.81275	22.8184	48.5826	0.85814	3.07735	4.34215	1	2.92066	6.21837
MELO3C007687.2	PEPCK-2	2.13618	22.0425	1.71889	1	4.96681	5.96084	2.13618	22.0425	1.71889	1	4.96681	5.96084
